# Supplementary material for: Translational proteomic study to address host protein changes during aspergillosis
Source: PLoS One. 2018 Jul 24;13(7):e0200843. doi: 10.1371/journal.pone.0200843 (PMC6057647; doi:10.1371/journal.pone.0200843)
Supplement: S2 Table — This supplementary material displays the exhaustive listing of all the proteins that have been identified in rats, penguins and humans. (XLSX) [file pone.0200843.s002.xlsx]

## Sheet: Human
Checked	Protein FDR Confidence	Master	Accession	Description	Exp. q-value	Sum PEP Score	Coverage	# Peptides	# PSMs	# Unique Peptides	# Protein Groups	# AAs	MW [kDa]	calc. pI	Found in 113	Found in 114	Found in 115	Modifications	Entrez Gene ID	Ensembl Gene ID	Gene ID	Chromosome	Biological Process	Cellular Component	Molecular Function	Pfam IDs	Ratio: (F4, 114) / (F4, 113)	Ratio: (F4, 115) / (F4, 113)	Ratio: (F4, 113) / (F4, 114)	Ratio: (F4, 115) / (F4, 114)	Ratio: (F4, 113) / (F4, 115)	Ratio: (F4, 114) / (F4, 115)	Abundances (Scaled): F4: 113, Sample	Abundances (Scaled): F4: 114, Sample	Abundances (Scaled): F4: 115, Sample	Abundances (Scaled): F4: 116, Sample	emPAI	# Razor Peptides	Score Sequest HT	# Peptides Sequest HT
TRUE	High	Master Protein	P02768	Serum albumin OS=Homo sapiens GN=ALB PE=1 SV=2	0	162.325	52.7094	34	579	33	1	609	69.3	6.28	High	High	High		213	ENSG00000163631.16	ALB	4	cell communication;metabolic process;regulation of biological process;response to stimulus;transport	cytoplasm;endoplasmic reticulum;extracellular;Golgi;nucleus;organelle lumen	antioxidant activity;catalytic activity;DNA binding;metal ion binding;protein binding	Pf00273	0.725	0.741	1.379	1.022	1.349	0.978	256.9	186.3	190.5	166.3	27.339	1	1804.44	34
	Checked	Confidence	Annotated Sequence	Modifications	Modifications in Master Proteins	Qvality PEP	Qvality q-value	# Protein Groups	# Proteins	# PSMs	Master Protein Accessions	Positions in Master Proteins	# Missed Cleavages	Theo. MH+ [Da]	Found in Sample: [S25] F4: 113, Sample	Found in Sample: [S26] F4: 114, Sample	Found in Sample: [S27] F4: 115, Sample	Abundance Ratio: (F4, 114) / (F4, 113)	Abundance Ratio: (F4, 115) / (F4, 113)	Abundance Ratio: (F4, 113) / (F4, 114)	Abundance Ratio: (F4, 115) / (F4, 114)	Abundance Ratio: (F4, 113) / (F4, 115)	Abundance Ratio: (F4, 114) / (F4, 115)	Abundances (Scaled): F4: 113, Sample	Abundances (Scaled): F4: 114, Sample	Abundances (Scaled): F4: 115, Sample	Abundances (Scaled): F4: 116, Sample	Abundances (Scaled): F4: 117, Sample	Abundances (Scaled): F4: 118, Sample	Abundances (Scaled): F4: 119, Sample	Abundances (Scaled): F4: 121, Sample	Quan Info	XCorr Sequest HT	Confidence Sequest HT	Percolator q-Value Sequest HT	Percolator PEP Sequest HT
	TRUE	High	[K].DVFLGMFLYEYAR.[R]	1xOxidation [M6]; 1xiTRAQ8plex [N-Term]		0.000305583	0	1	11	2	P02768	P02768 [348-360]	0	1943.99	High	High	High	1.069	1.161	0.935	1.086	0.861	0.921	187.1	200	217.2	195.7					Unique	4.62	High	0	0.001622
		Checked	Confidence	Identifying Node	PSM Ambiguity	Annotated Sequence	Modifications	# Protein Groups	# Proteins	Master Protein Accessions	Protein Accessions	# Missed Cleavages	Charge	DeltaScore	DeltaCn	Rank	Search Engine Rank	MS Order	Isolation Interference [%]	Average Reporter S/N	Ion Inject Time [ms]	RT [min]	First Scan	Spectrum File	Ions Matched	XCorr	Percolator q-Value	Percolator PEP	Reporter Quan Result ID	Peptide Quan Usage	Quan Info	113	114	115	116	117
		TRUE	High	Sequest HT (A2)	Unambiguous	[K].dVFLGmFLYEYAR.[R]	N-Term(iTRAQ8plex); M6(Oxidation)	1	11	P02768	P02768; Q56G89; A0A0C4DGB6; H0YA55; B4DPR2; F6KPG5; D6RHD5; C9JKR2; A8K9P0; B4DPP6; B7WNR0	0	2	0.7778	0	1	1	MS2	7.07054	181.1	75	48.65	15177	1_HUMAN.raw	0/0	3.15	0	2.744e-05	24007	Used	Unique	483.7	531.2	424.3	9.8
		TRUE	High	Sequest HT (A2)	Unambiguous	[K].dVFLGmFLYEYAR.[R]	N-Term(iTRAQ8plex); M6(Oxidation)	1	11	P02768	P02768; Q56G89; A0A0C4DGB6; H0YA55; B4DPR2; F6KPG5; D6RHD5; C9JKR2; A8K9P0; B4DPP6; B7WNR0	0	3	0.7706	0	1	1	MS2	16.3292	12.9	75	48.6592	15182	1_HUMAN.raw	0/0	4.62	0	0.001622	24012	Used	Unique	35.6	40	28
	TRUE	High	[K].DVFLGMFLYEYAR.[R]	1xiTRAQ8plex [N-Term]		0.000120833	0	1	11	166	P02768	P02768 [348-360]	0	1927.99	High	High	High	0.715	0.788	1.399	1.103	1.269	0.907	276.2	197.4	217.7	108.7					Unique	5.21	High	0	0.0007079
		Checked	Confidence	Identifying Node	PSM Ambiguity	Annotated Sequence	Modifications	# Protein Groups	# Proteins	Master Protein Accessions	Protein Accessions	# Missed Cleavages	Charge	DeltaScore	DeltaCn	Rank	Search Engine Rank	MS Order	Isolation Interference [%]	Average Reporter S/N	Ion Inject Time [ms]	RT [min]	First Scan	Spectrum File	Ions Matched	XCorr	Percolator q-Value	Percolator PEP	Reporter Quan Result ID	Peptide Quan Usage	Quan Info	113	114	115	116	117
		TRUE	High	Sequest HT (A2)	Unambiguous	[K].dVFLGMFLYEYAR.[R]	N-Term(iTRAQ8plex)	1	11	P02768	P02768; Q56G89; A0A0C4DGB6; H0YA55; B4DPR2; F6KPG5; D6RHD5; C9JKR2; A8K9P0; B4DPP6; B7WNR0	0	3	0.6979	0	1	1	MS2	15.2178	4.8	75	73.3551	25114	1_HUMAN.raw	0/0	2.35	0	0.01824	31776	Used	Unique	14.3	14.7	9.4
		TRUE	High	Sequest HT (A2)	Unambiguous	[K].dVFLGMFLYEYAR.[R]	N-Term(iTRAQ8plex)	1	11	P02768	P02768; Q56G89; A0A0C4DGB6; H0YA55; B4DPR2; F6KPG5; D6RHD5; C9JKR2; A8K9P0; B4DPP6; B7WNR0	0	3	0.7452	0	1	1	MS2	44.3447	6.8	75	55.9815	18145	1_HUMAN.raw	0/0	4.2	0	0.0006954	26351	Used	Unique	24.1	18.1	12.3
		TRUE	High	Sequest HT (A2)	Unambiguous	[K].dVFLGMFLYEYAR.[R]	N-Term(iTRAQ8plex)	1	11	P02768	P02768; Q56G89; A0A0C4DGB6; H0YA55; B4DPR2; F6KPG5; D6RHD5; C9JKR2; A8K9P0; B4DPP6; B7WNR0	0	3	0.7699	0	1	1	MS2	0	20.4	75	52.0498	16583	1_HUMAN.raw	0/0	4.39	0	0.0003022	25144	Used	Unique	61.4	61.6	40
		TRUE	High	Sequest HT (A2)	Unambiguous	[K].dVFLGMFLYEYAR.[R]	N-Term(iTRAQ8plex)	1	11	P02768	P02768; Q56G89; A0A0C4DGB6; H0YA55; B4DPR2; F6KPG5; D6RHD5; C9JKR2; A8K9P0; B4DPP6; B7WNR0	0	2	0.7238	0	1	1	MS2	0	28.6	75	55.9286	18121	1_HUMAN.raw	0/0	2.86	0	0.002383	26330	Used	Unique	99.1	67.9	62.1
		TRUE	High	Sequest HT (A2)	Unambiguous	[K].dVFLGMFLYEYAR.[R]	N-Term(iTRAQ8plex)	1	11	P02768	P02768; Q56G89; A0A0C4DGB6; H0YA55; B4DPR2; F6KPG5; D6RHD5; C9JKR2; A8K9P0; B4DPP6; B7WNR0	0	3	0.739	0	1	1	MS2	0	6.8	75	64.2879	21664	1_HUMAN.raw	0/0	4.1	0	0.001241	29208	Used	Unique	23.3	19	12.3
		TRUE	High	Sequest HT (A2)	Unambiguous	[K].dVFLGMFLYEYAR.[R]	N-Term(iTRAQ8plex)	1	11	P02768	P02768; Q56G89; A0A0C4DGB6; H0YA55; B4DPR2; F6KPG5; D6RHD5; C9JKR2; A8K9P0; B4DPP6; B7WNR0	0	3	0.7446	0	1	1	MS2	13.7149	4.2	75	66.7373	22601	1_HUMAN.raw	0/0	3.68	0	0.0002872	29907	Used	Unique	14.8	11.4	7.7
		TRUE	High	Sequest HT (A2)	Unambiguous	[K].dVFLGMFLYEYAR.[R]	N-Term(iTRAQ8plex)	1	11	P02768	P02768; Q56G89; A0A0C4DGB6; H0YA55; B4DPR2; F6KPG5; D6RHD5; C9JKR2; A8K9P0; B4DPP6; B7WNR0	0	2	0.6763	0	1	1	MS2	0	22.4	75	60.5383	20173	1_HUMAN.raw	0/0	2.41	0	0.000936	28055	Used	Unique	76.2	59	42.4	1.9
		TRUE	High	Sequest HT (A2)	Unambiguous	[K].dVFLGMFLYEYAR.[R]	N-Term(iTRAQ8plex)	1	11	P02768	P02768; Q56G89; A0A0C4DGB6; H0YA55; B4DPR2; F6KPG5; D6RHD5; C9JKR2; A8K9P0; B4DPP6; B7WNR0	0	3	0.7192	0	1	1	MS2	15.6234	3.7	75	60.4395	20131	1_HUMAN.raw	0/0	4.06	0	0.0006093	28021	Used	Unique	10.8	8.1	11
		TRUE	High	Sequest HT (A2)	Unambiguous	[K].dVFLGMFLYEYAR.[R]	N-Term(iTRAQ8plex)	1	11	P02768	P02768; Q56G89; A0A0C4DGB6; H0YA55; B4DPR2; F6KPG5; D6RHD5; C9JKR2; A8K9P0; B4DPP6; B7WNR0	0	2	0.7214	0	1	1	MS2	0	31.5	75	56.1098	18205	1_HUMAN.raw	0/0	3.23	0	1.109e-05	26405	Used	Unique	105.2	77.7	67.4	1.6
		TRUE	High	Sequest HT (A2)	Unambiguous	[K].dVFLGMFLYEYAR.[R]	N-Term(iTRAQ8plex)	1	11	P02768	P02768; Q56G89; A0A0C4DGB6; H0YA55; B4DPR2; F6KPG5; D6RHD5; C9JKR2; A8K9P0; B4DPP6; B7WNR0	0	2	0.586	0	1	1	MS2		16.4	75	71.8347	24544	1_HUMAN.raw	0/0	2.15	0	0.005619	31351	Used	Unique	56.2	43.4	31.2
		TRUE	High	Sequest HT (A2)	Unambiguous	[K].dVFLGMFLYEYAR.[R]	N-Term(iTRAQ8plex)	1	11	P02768	P02768; Q56G89; A0A0C4DGB6; H0YA55; B4DPR2; F6KPG5; D6RHD5; C9JKR2; A8K9P0; B4DPP6; B7WNR0	0	3	0.7094	0	1	1	MS2	0	6.2	75	66.9093	22663	1_HUMAN.raw	0/0	3.82	0	0.000874	29950	Used	Unique	20.1	15.7	13.8
		TRUE	High	Sequest HT (A2)	Unambiguous	[K].dVFLGMFLYEYAR.[R]	N-Term(iTRAQ8plex)	1	11	P02768	P02768; Q56G89; A0A0C4DGB6; H0YA55; B4DPR2; F6KPG5; D6RHD5; C9JKR2; A8K9P0; B4DPP6; B7WNR0	0	3	0.7784	0	1	1	MS2	29.6849	5.1	75	60.624	20212	1_HUMAN.raw	0/0	3.7	0	0.001593	28088	Used	Unique	17	13.6	10.2
		TRUE	High	Sequest HT (A2)	Unambiguous	[K].dVFLGMFLYEYAR.[R]	N-Term(iTRAQ8plex)	1	11	P02768	P02768; Q56G89; A0A0C4DGB6; H0YA55; B4DPR2; F6KPG5; D6RHD5; C9JKR2; A8K9P0; B4DPP6; B7WNR0	0	2	0.7244	0	1	1	MS2	0	20.8	75	60.7544	20265	1_HUMAN.raw	0/0	2.83	0	0.004037	28130	Used	Unique	69.8	54.6	41.6
		TRUE	High	Sequest HT (A2)	Unambiguous	[K].dVFLGMFLYEYAR.[R]	N-Term(iTRAQ8plex)	1	11	P02768	P02768; Q56G89; A0A0C4DGB6; H0YA55; B4DPR2; F6KPG5; D6RHD5; C9JKR2; A8K9P0; B4DPP6; B7WNR0	0	3	0.7597	0	1	1	MS2	24.7128	3.2	75	60.8017	20285	1_HUMAN.raw	0/0	3.62	0	0.0004874	28146	Used	Unique	11.9	7.2	6.8
		TRUE	High	Sequest HT (A2)	Unambiguous	[K].dVFLGMFLYEYAR.[R]	N-Term(iTRAQ8plex)	1	11	P02768	P02768; Q56G89; A0A0C4DGB6; H0YA55; B4DPR2; F6KPG5; D6RHD5; C9JKR2; A8K9P0; B4DPP6; B7WNR0	0	3	0.743	0	1	1	MS2	15.1771	15.4	75	52.5096	16752	1_HUMAN.raw	0/0	4.98	0	6.981e-05	25264	Used	Unique	55.5	40.3	27.4
		TRUE	High	Sequest HT (A2)	Unambiguous	[K].dVFLGMFLYEYAR.[R]	N-Term(iTRAQ8plex)	1	11	P02768	P02768; Q56G89; A0A0C4DGB6; H0YA55; B4DPR2; F6KPG5; D6RHD5; C9JKR2; A8K9P0; B4DPP6; B7WNR0	0	3	0.7463	0	1	1	MS2	46.324	6.1	75	55.5617	17953	1_HUMAN.raw	0/0	4.06	0	0.0001593	26185	Used	Unique	21.6	15	12.1
		TRUE	High	Sequest HT (A2)	Unambiguous	[K].dVFLGMFLYEYAR.[R]	N-Term(iTRAQ8plex)	1	11	P02768	P02768; Q56G89; A0A0C4DGB6; H0YA55; B4DPR2; F6KPG5; D6RHD5; C9JKR2; A8K9P0; B4DPP6; B7WNR0	0	3	0.7535	0	1	1	MS2	41.018	4.7	75	69.8955	23776	1_HUMAN.raw	0/0	3.53	0	0.0004338	30761	Used	Unique	16.6	11.4	9.8
		TRUE	High	Sequest HT (A2)	Unambiguous	[K].dVFLGMFLYEYAR.[R]	N-Term(iTRAQ8plex)	1	11	P02768	P02768; Q56G89; A0A0C4DGB6; H0YA55; B4DPR2; F6KPG5; D6RHD5; C9JKR2; A8K9P0; B4DPP6; B7WNR0	0	2	0.7082	0	1	1	MS2	0	23.4	75	66.3764	22470	1_HUMAN.raw	0/0	2.57	0	0.01375	29815	Used	Unique	78.8	54.7	52.3	1.5
		TRUE	High	Sequest HT (A2)	Unambiguous	[K].dVFLGMFLYEYAR.[R]	N-Term(iTRAQ8plex)	1	11	P02768	P02768; Q56G89; A0A0C4DGB6; H0YA55; B4DPR2; F6KPG5; D6RHD5; C9JKR2; A8K9P0; B4DPP6; B7WNR0	0	3	0.723	0	1	1	MS2	7.99246	4.5	75	66.3897	22474	1_HUMAN.raw	0/0	3.79	0	0.000814	29817	Used	Unique	14.8	12	9.4
		TRUE	High	Sequest HT (A2)	Unambiguous	[K].dVFLGMFLYEYAR.[R]	N-Term(iTRAQ8plex)	1	11	P02768	P02768; Q56G89; A0A0C4DGB6; H0YA55; B4DPR2; F6KPG5; D6RHD5; C9JKR2; A8K9P0; B4DPP6; B7WNR0	0	3	0.7129	0	1	1	MS2	14.0164	6.1	75	62.1892	20852	1_HUMAN.raw	0/0	4.04	0	0.0002692	28596	Used	Unique	18.6	16.8	13.2
		TRUE	High	Sequest HT (A2)	Unambiguous	[K].dVFLGMFLYEYAR.[R]	N-Term(iTRAQ8plex)	1	11	P02768	P02768; Q56G89; A0A0C4DGB6; H0YA55; B4DPR2; F6KPG5; D6RHD5; C9JKR2; A8K9P0; B4DPP6; B7WNR0	0	3	0.7492	0	1	1	MS2	71.4312	4.4	75	69.7244	23705	1_HUMAN.raw	0/0	3.27	0	0.001397	30705	Used	Unique	13.7	10.5	11.3
		TRUE	High	Sequest HT (A2)	Unambiguous	[K].dVFLGMFLYEYAR.[R]	N-Term(iTRAQ8plex)	1	11	P02768	P02768; Q56G89; A0A0C4DGB6; H0YA55; B4DPR2; F6KPG5; D6RHD5; C9JKR2; A8K9P0; B4DPP6; B7WNR0	0	2	0.6287	0	1	1	MS2	11.9925	19.5	75	66.604	22551	1_HUMAN.raw	0/0	2.02	0	0.01136	29871	Used	Unique	66.5	48.7	40.7
		TRUE	High	Sequest HT (A2)	Unambiguous	[K].dVFLGMFLYEYAR.[R]	N-Term(iTRAQ8plex)	1	11	P02768	P02768; Q56G89; A0A0C4DGB6; H0YA55; B4DPR2; F6KPG5; D6RHD5; C9JKR2; A8K9P0; B4DPP6; B7WNR0	0	3	0.7626	0	1	1	MS2	47.005	9.2	75	55.7956	18060	1_HUMAN.raw	0/0	3.37	0	0.0007584	26276	Used	Unique	10.6	9.9	7.1
		TRUE	High	Sequest HT (A2)	Unambiguous	[K].dVFLGMFLYEYAR.[R]	N-Term(iTRAQ8plex)	1	11	P02768	P02768; Q56G89; A0A0C4DGB6; H0YA55; B4DPR2; F6KPG5; D6RHD5; C9JKR2; A8K9P0; B4DPP6; B7WNR0	0	3	0.7365	0	1	1	MS2	47.005	9.2	75	55.792	18058	1_HUMAN.raw	0/0	2.96	0	0.0002306	26276	Not Used	Redundant	10.6	9.9	7.1
		TRUE	High	Sequest HT (A2)	Unambiguous	[K].dVFLGMFLYEYAR.[R]	N-Term(iTRAQ8plex)	1	11	P02768	P02768; Q56G89; A0A0C4DGB6; H0YA55; B4DPR2; F6KPG5; D6RHD5; C9JKR2; A8K9P0; B4DPP6; B7WNR0	0	2	0.6576	0	1	1	MS2	0	19.8	75	62.2466	20874	1_HUMAN.raw	0/0	2.57	0	0.01681	28612	Used	Unique	68	51.5	39.3
		TRUE	High	Sequest HT (A2)	Unambiguous	[K].dVFLGMFLYEYAR.[R]	N-Term(iTRAQ8plex)	1	11	P02768	P02768; Q56G89; A0A0C4DGB6; H0YA55; B4DPR2; F6KPG5; D6RHD5; C9JKR2; A8K9P0; B4DPP6; B7WNR0	0	2	0.7415	0	1	1	MS2		48.8	75	52.4106	16710	1_HUMAN.raw	0/0	3.52	0	2.123e-05	25229	Used	Unique	160.9	126.8	102.3
		TRUE	High	Sequest HT (A2)	Unambiguous	[K].dVFLGMFLYEYAR.[R]	N-Term(iTRAQ8plex)	1	11	P02768	P02768; Q56G89; A0A0C4DGB6; H0YA55; B4DPR2; F6KPG5; D6RHD5; C9JKR2; A8K9P0; B4DPP6; B7WNR0	0	3	0.7487	0	1	1	MS2	44.2783	5.8	75	72.003	24609	1_HUMAN.raw	0/0	3.78	0	0.001761	31401	Used	Unique	19.1	14.9	12.1
		TRUE	High	Sequest HT (A2)	Unambiguous	[K].dVFLGMFLYEYAR.[R]	N-Term(iTRAQ8plex)	1	11	P02768	P02768; Q56G89; A0A0C4DGB6; H0YA55; B4DPR2; F6KPG5; D6RHD5; C9JKR2; A8K9P0; B4DPP6; B7WNR0	0	3	0.737	0	1	1	MS2	67.8404	5.9	75	66.5677	22537	1_HUMAN.raw	0/0	4.22	0	0.00179	29860	Used	Unique	18.9	17.5	11
		TRUE	High	Sequest HT (A2)	Unambiguous	[K].dVFLGMFLYEYAR.[R]	N-Term(iTRAQ8plex)	1	11	P02768	P02768; Q56G89; A0A0C4DGB6; H0YA55; B4DPR2; F6KPG5; D6RHD5; C9JKR2; A8K9P0; B4DPP6; B7WNR0	0	2	0.4902	0	1	1	MS2		18.1	75	69.7924	23731	1_HUMAN.raw	0/0	1.53	0	0.08285	30724	Used	Unique	63.1	44.7	36.7
		TRUE	High	Sequest HT (A2)	Unambiguous	[K].dVFLGMFLYEYAR.[R]	N-Term(iTRAQ8plex)	1	11	P02768	P02768; Q56G89; A0A0C4DGB6; H0YA55; B4DPR2; F6KPG5; D6RHD5; C9JKR2; A8K9P0; B4DPP6; B7WNR0	0	3	0.7267	0	1	1	MS2	43.0486	4.4	75	56.1757	18237	1_HUMAN.raw	0/0	3	0	0.001579	26434	Used	Unique	17.3	9.9	8
		TRUE	High	Sequest HT (A2)	Unambiguous	[K].dVFLGMFLYEYAR.[R]	N-Term(iTRAQ8plex)	1	11	P02768	P02768; Q56G89; A0A0C4DGB6; H0YA55; B4DPR2; F6KPG5; D6RHD5; C9JKR2; A8K9P0; B4DPP6; B7WNR0	0	2	0.5852	0	1	1	MS2	0	16	75	69.0954	23486	1_HUMAN.raw	0/0	1.76	0	0.03808	30556	Used	Unique	51.3	45	32.1
		TRUE	High	Sequest HT (A2)	Unambiguous	[K].dVFLGMFLYEYAR.[R]	N-Term(iTRAQ8plex)	1	11	P02768	P02768; Q56G89; A0A0C4DGB6; H0YA55; B4DPR2; F6KPG5; D6RHD5; C9JKR2; A8K9P0; B4DPP6; B7WNR0	0	3	0.7393	0	1	1	MS2	6.88916	6.1	75	62.5475	20994	1_HUMAN.raw	0/0	4.22	0	0.0003247	28705	Used	Unique	18.6	16.5	13.5
		TRUE	High	Sequest HT (A2)	Unambiguous	[K].dVFLGMFLYEYAR.[R]	N-Term(iTRAQ8plex)	1	11	P02768	P02768; Q56G89; A0A0C4DGB6; H0YA55; B4DPR2; F6KPG5; D6RHD5; C9JKR2; A8K9P0; B4DPP6; B7WNR0	0	2	0.7538	0	1	1	MS2	0	64.6	75	51.3672	16324	1_HUMAN.raw	0/0	3.25	0	0.0001013	24953	Used	Unique	222.8	161.3	130.2	2.3
		TRUE	High	Sequest HT (A2)	Unambiguous	[K].dVFLGMFLYEYAR.[R]	N-Term(iTRAQ8plex)	1	11	P02768	P02768; Q56G89; A0A0C4DGB6; H0YA55; B4DPR2; F6KPG5; D6RHD5; C9JKR2; A8K9P0; B4DPP6; B7WNR0	0	3	0.7604	0	1	1	MS2	0	20.4	75	51.379	16328	1_HUMAN.raw	0/0	5.05	0	0.001264	24956	Used	Unique	67.5	51	45.1
		TRUE	High	Sequest HT (A2)	Unambiguous	[K].dVFLGMFLYEYAR.[R]	N-Term(iTRAQ8plex)	1	11	P02768	P02768; Q56G89; A0A0C4DGB6; H0YA55; B4DPR2; F6KPG5; D6RHD5; C9JKR2; A8K9P0; B4DPP6; B7WNR0	0	3	0.7115	0	1	1	MS2	4.92464	3.4	75	56.7334	18491	1_HUMAN.raw	0/0	3.57	0	0.003471	26652	Used	Unique	11.2	8.1	7.6
		TRUE	High	Sequest HT (A2)	Unambiguous	[K].dVFLGMFLYEYAR.[R]	N-Term(iTRAQ8plex)	1	11	P02768	P02768; Q56G89; A0A0C4DGB6; H0YA55; B4DPR2; F6KPG5; D6RHD5; C9JKR2; A8K9P0; B4DPP6; B7WNR0	0	3	0.7613	0	1	1	MS2		14.3	75	51.5524	16390	1_HUMAN.raw	0/0	4.65	0	0.0002416	24999	Used	Unique	45	35.7	33.8
		TRUE	High	Sequest HT (A2)	Unambiguous	[K].dVFLGMFLYEYAR.[R]	N-Term(iTRAQ8plex)	1	11	P02768	P02768; Q56G89; A0A0C4DGB6; H0YA55; B4DPR2; F6KPG5; D6RHD5; C9JKR2; A8K9P0; B4DPP6; B7WNR0	0	3	0.737	0	1	1	MS2	0	7	75	64.1189	21601	1_HUMAN.raw	0/0	4.22	0	0.0002847	29162	Used	Unique	21.3	21.6	12.9
		TRUE	High	Sequest HT (A2)	Unambiguous	[K].dVFLGMFLYEYAR.[R]	N-Term(iTRAQ8plex)	1	11	P02768	P02768; Q56G89; A0A0C4DGB6; H0YA55; B4DPR2; F6KPG5; D6RHD5; C9JKR2; A8K9P0; B4DPP6; B7WNR0	0	2	0.6826	0	1	1	MS2	19.9368	20.2	75	59.9866	19935	1_HUMAN.raw	0/0	2.3	0	0.01356	27860	Used	Unique	69.1	52.4	40.3
		TRUE	High	Sequest HT (A2)	Unambiguous	[K].dVFLGMFLYEYAR.[R]	N-Term(iTRAQ8plex)	1	11	P02768	P02768; Q56G89; A0A0C4DGB6; H0YA55; B4DPR2; F6KPG5; D6RHD5; C9JKR2; A8K9P0; B4DPP6; B7WNR0	0	2	0.7065	0	1	1	MS2	0	25.2	75	56.9924	18613	1_HUMAN.raw	0/0	3.1	0	0.0001391	26761	Used	Unique	87	62.9	51.5
		TRUE	High	Sequest HT (A2)	Unambiguous	[K].dVFLGMFLYEYAR.[R]	N-Term(iTRAQ8plex)	1	11	P02768	P02768; Q56G89; A0A0C4DGB6; H0YA55; B4DPR2; F6KPG5; D6RHD5; C9JKR2; A8K9P0; B4DPP6; B7WNR0	0	3	0.7315	0	1	1	MS2	14.0541	4.6	75	59.9697	19927	1_HUMAN.raw	0/0	3.91	0	0.0005717	27853	Used	Unique	16.2	12.7	8.1
		TRUE	High	Sequest HT (A2)	Unambiguous	[K].dVFLGMFLYEYAR.[R]	N-Term(iTRAQ8plex)	1	11	P02768	P02768; Q56G89; A0A0C4DGB6; H0YA55; B4DPR2; F6KPG5; D6RHD5; C9JKR2; A8K9P0; B4DPP6; B7WNR0	0	2	0.7355	0	1	1	MS2	13.5057	22.1	75	62.6055	21019	1_HUMAN.raw	0/0	2.42	0	0.005384	28726	Used	Unique	77.8	57.9	41.2
		TRUE	High	Sequest HT (A2)	Unambiguous	[K].dVFLGMFLYEYAR.[R]	N-Term(iTRAQ8plex)	1	11	P02768	P02768; Q56G89; A0A0C4DGB6; H0YA55; B4DPR2; F6KPG5; D6RHD5; C9JKR2; A8K9P0; B4DPP6; B7WNR0	0	3	0.7054	0	1	1	MS2	18.1519	5.4	75	67.5519	22896	1_HUMAN.raw	0/0	3.87	0	0.001601	30116	Used	Unique	16	15.9	11.4
		TRUE	High	Sequest HT (A2)	Unambiguous	[K].dVFLGMFLYEYAR.[R]	N-Term(iTRAQ8plex)	1	11	P02768	P02768; Q56G89; A0A0C4DGB6; H0YA55; B4DPR2; F6KPG5; D6RHD5; C9JKR2; A8K9P0; B4DPP6; B7WNR0	0	3	0.7378	0	1	1	MS2	0	5.6	75	56.9212	18580	1_HUMAN.raw	0/0	4.31	0	0.0008737	26732	Used	Unique	21.6	12.2	11.2
		TRUE	High	Sequest HT (A2)	Unambiguous	[K].dVFLGMFLYEYAR.[R]	N-Term(iTRAQ8plex)	1	11	P02768	P02768; Q56G89; A0A0C4DGB6; H0YA55; B4DPR2; F6KPG5; D6RHD5; C9JKR2; A8K9P0; B4DPP6; B7WNR0	0	2	0.6595	0	1	1	MS2	0	16.7	75	67.5652	22902	1_HUMAN.raw	0/0	2.32	0	0.05145	30121	Used	Unique	53.8	48.3	31.6
		TRUE	High	Sequest HT (A2)	Unambiguous	[K].dVFLGMFLYEYAR.[R]	N-Term(iTRAQ8plex)	1	11	P02768	P02768; Q56G89; A0A0C4DGB6; H0YA55; B4DPR2; F6KPG5; D6RHD5; C9JKR2; A8K9P0; B4DPP6; B7WNR0	0	2	0.6816	0	1	1	MS2	0	33.4	75	53.6095	17166	1_HUMAN.raw	0/0	2.67	0	0.0001595	25569	Used	Unique	115.4	86.8	65
		TRUE	High	Sequest HT (A2)	Unambiguous	[K].dVFLGMFLYEYAR.[R]	N-Term(iTRAQ8plex)	1	11	P02768	P02768; Q56G89; A0A0C4DGB6; H0YA55; B4DPR2; F6KPG5; D6RHD5; C9JKR2; A8K9P0; B4DPP6; B7WNR0	0	2	0.5977	0	1	1	MS2		14.3	75	67.0518	22715	1_HUMAN.raw	0/0	1.74	0	0.1614	29988	Used	Unique	44.7	40.2	29.7
		TRUE	High	Sequest HT (A2)	Unambiguous	[K].dVFLGMFLYEYAR.[R]	N-Term(iTRAQ8plex)	1	11	P02768	P02768; Q56G89; A0A0C4DGB6; H0YA55; B4DPR2; F6KPG5; D6RHD5; C9JKR2; A8K9P0; B4DPP6; B7WNR0	0	3	0.7656	0	1	1	MS2	68.2492	35.2	75	51.8715	16508	1_HUMAN.raw	0/0	5.12	0	0.0002549	25084	Used	Unique	115.4	93.4	70.3	2.4
		TRUE	High	Sequest HT (A2)	Unambiguous	[K].dVFLGMFLYEYAR.[R]	N-Term(iTRAQ8plex)	1	11	P02768	P02768; Q56G89; A0A0C4DGB6; H0YA55; B4DPR2; F6KPG5; D6RHD5; C9JKR2; A8K9P0; B4DPP6; B7WNR0	0	2	0.6696	0	1	1	MS2	67.0847	18.4	75	60.3513	20091	1_HUMAN.raw	0/0	2.27	0	0.0038	27986	Used	Unique	64.6	49.7	32.9
		TRUE	High	Sequest HT (A2)	Unambiguous	[K].dVFLGMFLYEYAR.[R]	N-Term(iTRAQ8plex)	1	11	P02768	P02768; Q56G89; A0A0C4DGB6; H0YA55; B4DPR2; F6KPG5; D6RHD5; C9JKR2; A8K9P0; B4DPP6; B7WNR0	0	3	0.7132	0	1	1	MS2	0	5.8	75	67.0826	22724	1_HUMAN.raw	0/0	3.94	0	0.002488	29993	Used	Unique	18.9	14.2	13.3
		TRUE	High	Sequest HT (A2)	Unambiguous	[K].dVFLGMFLYEYAR.[R]	N-Term(iTRAQ8plex)	1	11	P02768	P02768; Q56G89; A0A0C4DGB6; H0YA55; B4DPR2; F6KPG5; D6RHD5; C9JKR2; A8K9P0; B4DPP6; B7WNR0	0	2	0.6119	0	1	1	MS2	0	17.7	75	60.1657	20014	1_HUMAN.raw	0/0	2.01	0	0.02877	27925	Used	Unique	60.6	46.9	33.7
		TRUE	High	Sequest HT (A2)	Unambiguous	[K].dVFLGMFLYEYAR.[R]	N-Term(iTRAQ8plex)	1	11	P02768	P02768; Q56G89; A0A0C4DGB6; H0YA55; B4DPR2; F6KPG5; D6RHD5; C9JKR2; A8K9P0; B4DPP6; B7WNR0	0	2	0.6422	0	1	1	MS2		19.1	75	62.4187	20943	1_HUMAN.raw	0/0	2.04	0	0.01721	28667	Used	Unique	59.7	51.3	41.6
		TRUE	High	Sequest HT (A2)	Unambiguous	[K].dVFLGMFLYEYAR.[R]	N-Term(iTRAQ8plex)	1	11	P02768	P02768; Q56G89; A0A0C4DGB6; H0YA55; B4DPR2; F6KPG5; D6RHD5; C9JKR2; A8K9P0; B4DPP6; B7WNR0	0	2	0.7522	0	1	1	MS2	41.6308	50.4	75	52.64	16800	1_HUMAN.raw	0/0	3.43	0	2.994e-05	25298	Used	Unique	166.9	125.8	108.4	2
		TRUE	High	Sequest HT (A2)	Unambiguous	[K].dVFLGMFLYEYAR.[R]	N-Term(iTRAQ8plex)	1	11	P02768	P02768; Q56G89; A0A0C4DGB6; H0YA55; B4DPR2; F6KPG5; D6RHD5; C9JKR2; A8K9P0; B4DPP6; B7WNR0	0	3	0.7021	0	1	1	MS2	90.4762	5.4	75	70.765	24131	1_HUMAN.raw	0/0	3.29	0	0.004265	31040	Used	Unique	18.7	13	11.5
		TRUE	High	Sequest HT (A2)	Unambiguous	[K].dVFLGMFLYEYAR.[R]	N-Term(iTRAQ8plex)	1	11	P02768	P02768; Q56G89; A0A0C4DGB6; H0YA55; B4DPR2; F6KPG5; D6RHD5; C9JKR2; A8K9P0; B4DPP6; B7WNR0	0	2	0.7652	0	1	1	MS2	0	65.5	75	51.7736	16463	1_HUMAN.raw	0/0	3.62	0	0.0001789	25046	Used	Unique	227.2	158.4	136.6	1.6
		TRUE	High	Sequest HT (A2)	Unambiguous	[K].dVFLGMFLYEYAR.[R]	N-Term(iTRAQ8plex)	1	11	P02768	P02768; Q56G89; A0A0C4DGB6; H0YA55; B4DPR2; F6KPG5; D6RHD5; C9JKR2; A8K9P0; B4DPP6; B7WNR0	0	3	0.7307	0	1	1	MS2	11.9292	3.5	75	60.25	20048	1_HUMAN.raw	0/0	3.75	0	0.0006315	27950	Used	Unique	12.9	9.2	5.8
		TRUE	High	Sequest HT (A2)	Unambiguous	[K].dVFLGMFLYEYAR.[R]	N-Term(iTRAQ8plex)	1	11	P02768	P02768; Q56G89; A0A0C4DGB6; H0YA55; B4DPR2; F6KPG5; D6RHD5; C9JKR2; A8K9P0; B4DPP6; B7WNR0	0	3	0.7392	0	1	1	MS2	59.7696	5.7	75	56.537	18403	1_HUMAN.raw	0/0	4.18	0	0.0001784	26578	Used	Unique	19	13	13.9
		TRUE	High	Sequest HT (A2)	Unambiguous	[K].dVFLGMFLYEYAR.[R]	N-Term(iTRAQ8plex)	1	11	P02768	P02768; Q56G89; A0A0C4DGB6; H0YA55; B4DPR2; F6KPG5; D6RHD5; C9JKR2; A8K9P0; B4DPP6; B7WNR0	0	3	0.623	0	1	1	MS2	32.8553	3.8	75	73.6239	25215	1_HUMAN.raw	0/0	1.91	0	0.03915	31849	Used	Unique	11.6	10.8	7.6
		TRUE	High	Sequest HT (A2)	Unambiguous	[K].dVFLGMFLYEYAR.[R]	N-Term(iTRAQ8plex)	1	11	P02768	P02768; Q56G89; A0A0C4DGB6; H0YA55; B4DPR2; F6KPG5; D6RHD5; C9JKR2; A8K9P0; B4DPP6; B7WNR0	0	3	0.7422	0	1	1	MS2	41.7941	6	75	69.1938	23525	1_HUMAN.raw	0/0	3.84	0	0.001609	30586	Used	Unique	18.6	13	16.2
		TRUE	High	Sequest HT (A2)	Unambiguous	[K].dVFLGMFLYEYAR.[R]	N-Term(iTRAQ8plex)	1	11	P02768	P02768; Q56G89; A0A0C4DGB6; H0YA55; B4DPR2; F6KPG5; D6RHD5; C9JKR2; A8K9P0; B4DPP6; B7WNR0	0	3	0.7158	0	1	1	MS2	14.8059	5.3	75	62.3712	20926	1_HUMAN.raw	0/0	3.8	0	0.001033	28655	Used	Unique	19.3	12	11.1
		TRUE	High	Sequest HT (A2)	Unambiguous	[K].dVFLGMFLYEYAR.[R]	N-Term(iTRAQ8plex)	1	11	P02768	P02768; Q56G89; A0A0C4DGB6; H0YA55; B4DPR2; F6KPG5; D6RHD5; C9JKR2; A8K9P0; B4DPP6; B7WNR0	0	3	0.7253	0	1	1	MS2	56.2678	5.7	75	72.2969	24726	1_HUMAN.raw	0/0	3.64	0	0.002581	31494	Used	Unique	17.6	16.5	11.4
		TRUE	High	Sequest HT (A2)	Unambiguous	[K].dVFLGMFLYEYAR.[R]	N-Term(iTRAQ8plex)	1	11	P02768	P02768; Q56G89; A0A0C4DGB6; H0YA55; B4DPR2; F6KPG5; D6RHD5; C9JKR2; A8K9P0; B4DPP6; B7WNR0	0	3	0.7315	0	1	1	MS2	13.0265	6.3	75	64.9861	21927	1_HUMAN.raw	0/0	3.91	0	0.0007136	29404	Used	Unique	20.4	17.7	12.5
		TRUE	High	Sequest HT (A2)	Unambiguous	[K].dVFLGMFLYEYAR.[R]	N-Term(iTRAQ8plex)	1	11	P02768	P02768; Q56G89; A0A0C4DGB6; H0YA55; B4DPR2; F6KPG5; D6RHD5; C9JKR2; A8K9P0; B4DPP6; B7WNR0	0	3	0.7032	0	1	1	MS2	8.988	5.8	75	61.4943	20574	1_HUMAN.raw	0/0	3.47	0	0.001123	28378	Used	Unique	17.1	16.8	12.6
		TRUE	High	Sequest HT (A2)	Unambiguous	[K].dVFLGMFLYEYAR.[R]	N-Term(iTRAQ8plex)	1	11	P02768	P02768; Q56G89; A0A0C4DGB6; H0YA55; B4DPR2; F6KPG5; D6RHD5; C9JKR2; A8K9P0; B4DPP6; B7WNR0	0	2	0.5629	0	1	1	MS2	0	20.1	75	65.2238	22016	1_HUMAN.raw	0/0	1.51	0	0.07865	29470	Used	Unique	68.1	54.3	38.1
		TRUE	High	Sequest HT (A2)	Unambiguous	[K].dVFLGMFLYEYAR.[R]	N-Term(iTRAQ8plex)	1	11	P02768	P02768; Q56G89; A0A0C4DGB6; H0YA55; B4DPR2; F6KPG5; D6RHD5; C9JKR2; A8K9P0; B4DPP6; B7WNR0	0	3	0.7068	0	1	1	MS2	35.6719	3.6	75	70.245	23915	1_HUMAN.raw	0/0	3.07	0	0.002265	30869	Used	Unique	12.9	8.4	7.3
		TRUE	High	Sequest HT (A2)	Unambiguous	[K].dVFLGMFLYEYAR.[R]	N-Term(iTRAQ8plex)	1	11	P02768	P02768; Q56G89; A0A0C4DGB6; H0YA55; B4DPR2; F6KPG5; D6RHD5; C9JKR2; A8K9P0; B4DPP6; B7WNR0	0	2	0.705	0	1	1	MS2	0	21.9	75	61.9121	20742	1_HUMAN.raw	0/0	2.61	0	0.005355	28511	Used	Unique	72.8	57.4	44.7
		TRUE	High	Sequest HT (A2)	Unambiguous	[K].dVFLGMFLYEYAR.[R]	N-Term(iTRAQ8plex)	1	11	P02768	P02768; Q56G89; A0A0C4DGB6; H0YA55; B4DPR2; F6KPG5; D6RHD5; C9JKR2; A8K9P0; B4DPP6; B7WNR0	0	3	0.7099	0	1	1	MS2	19.9531	4	75	65.1576	21990	1_HUMAN.raw	0/0	3.62	0	0.0005997	29450	Used	Unique	14.4	7.8	9.6
		TRUE	High	Sequest HT (A2)	Unambiguous	[K].dVFLGMFLYEYAR.[R]	N-Term(iTRAQ8plex)	1	11	P02768	P02768; Q56G89; A0A0C4DGB6; H0YA55; B4DPR2; F6KPG5; D6RHD5; C9JKR2; A8K9P0; B4DPP6; B7WNR0	0	3	0.7819	0	1	1	MS2	49.4352	9.8	75	53.2013	17018	1_HUMAN.raw	0/0	4.31	0	9.583e-05	25463	Used	Unique	34.6	24.9	18.9
		TRUE	High	Sequest HT (A2)	Unambiguous	[K].dVFLGMFLYEYAR.[R]	N-Term(iTRAQ8plex)	1	11	P02768	P02768; Q56G89; A0A0C4DGB6; H0YA55; B4DPR2; F6KPG5; D6RHD5; C9JKR2; A8K9P0; B4DPP6; B7WNR0	0	2	0.7237	0	1	1	MS2	0	42	75	53.1057	16980	1_HUMAN.raw	0/0	3.04	0	3.263e-05	25433	Used	Unique	144.2	107.1	84.4
		TRUE	High	Sequest HT (A2)	Unambiguous	[K].dVFLGMFLYEYAR.[R]	N-Term(iTRAQ8plex)	1	11	P02768	P02768; Q56G89; A0A0C4DGB6; H0YA55; B4DPR2; F6KPG5; D6RHD5; C9JKR2; A8K9P0; B4DPP6; B7WNR0	0	3	0.7623	0	1	1	MS2	18.5545	7.4	75	61.6668	20645	1_HUMAN.raw	0/0	4.46	0	0.0007872	28435	Used	Unique	22.9	19.6	16.6
		TRUE	High	Sequest HT (A2)	Unambiguous	[K].dVFLGMFLYEYAR.[R]	N-Term(iTRAQ8plex)	1	11	P02768	P02768; Q56G89; A0A0C4DGB6; H0YA55; B4DPR2; F6KPG5; D6RHD5; C9JKR2; A8K9P0; B4DPP6; B7WNR0	0	3	0.7478	0	1	1	MS2	0	6.9	75	64.8157	21855	1_HUMAN.raw	0/0	4.56	0	0.0006608	29345	Used	Unique	22.7	19.5	12.7
		TRUE	High	Sequest HT (A2)	Unambiguous	[K].dVFLGMFLYEYAR.[R]	N-Term(iTRAQ8plex)	1	11	P02768	P02768; Q56G89; A0A0C4DGB6; H0YA55; B4DPR2; F6KPG5; D6RHD5; C9JKR2; A8K9P0; B4DPP6; B7WNR0	0	2	0.7267	0	1	1	MS2	0	42.9	75	53.7952	17231	1_HUMAN.raw	0/0	3.22	0	5.907e-05	25614	Used	Unique	152	101.3	88.2	2
		TRUE	High	Sequest HT (A2)	Unambiguous	[K].dVFLGMFLYEYAR.[R]	N-Term(iTRAQ8plex)	1	11	P02768	P02768; Q56G89; A0A0C4DGB6; H0YA55; B4DPR2; F6KPG5; D6RHD5; C9JKR2; A8K9P0; B4DPP6; B7WNR0	0	2	0.5033	0	1	1	MS2	0	20.2	75	70.4434	24001	1_HUMAN.raw	0/0	1.53	0	0.05956	30940	Used	Unique	59.3	56.9	43.5	1.5
		TRUE	High	Sequest HT (A2)	Unambiguous	[K].dVFLGMFLYEYAR.[R]	N-Term(iTRAQ8plex)	1	11	P02768	P02768; Q56G89; A0A0C4DGB6; H0YA55; B4DPR2; F6KPG5; D6RHD5; C9JKR2; A8K9P0; B4DPP6; B7WNR0	0	2	0.7008	0	1	1	MS2	22.6098	24.7	75	61.567	20608	1_HUMAN.raw	0/0	2.64	0	0.002649	28408	Used	Unique	87.4	67.4	42.5
		TRUE	High	Sequest HT (A2)	Unambiguous	[K].dVFLGMFLYEYAR.[R]	N-Term(iTRAQ8plex)	1	11	P02768	P02768; Q56G89; A0A0C4DGB6; H0YA55; B4DPR2; F6KPG5; D6RHD5; C9JKR2; A8K9P0; B4DPP6; B7WNR0	0	3	0.7656	0	1	1	MS2	0	5.5	75	64.637	21793	1_HUMAN.raw	0/0	3.84	0	0.001072	29302	Used	Unique	20	13.5	10.3
		TRUE	High	Sequest HT (A2)	Unambiguous	[K].dVFLGMFLYEYAR.[R]	N-Term(iTRAQ8plex)	1	11	P02768	P02768; Q56G89; A0A0C4DGB6; H0YA55; B4DPR2; F6KPG5; D6RHD5; C9JKR2; A8K9P0; B4DPP6; B7WNR0	0	2	0.6703	0	1	1	MS2	27.5261	34	75	53.3963	17087	1_HUMAN.raw	0/0	2.79	0	0.0004059	25512	Used	Unique	118.5	86	67.3
		TRUE	High	Sequest HT (A2)	Unambiguous	[K].dVFLGMFLYEYAR.[R]	N-Term(iTRAQ8plex)	1	11	P02768	P02768; Q56G89; A0A0C4DGB6; H0YA55; B4DPR2; F6KPG5; D6RHD5; C9JKR2; A8K9P0; B4DPP6; B7WNR0	0	2	0.7346	0	1	1	MS2	0	42.8	75	53.9898	17301	1_HUMAN.raw	0/0	3.09	0	5.81e-05	25663	Used	Unique	157.6	103	81.9
		TRUE	High	Sequest HT (A2)	Unambiguous	[K].dVFLGMFLYEYAR.[R]	N-Term(iTRAQ8plex)	1	11	P02768	P02768; Q56G89; A0A0C4DGB6; H0YA55; B4DPR2; F6KPG5; D6RHD5; C9JKR2; A8K9P0; B4DPP6; B7WNR0	0	2	0.6745	0	1	1	MS2	0	19.6	75	64.8326	21863	1_HUMAN.raw	0/0	2.12	0	0.02423	29352	Used	Unique	69.6	46.8	40.5
		TRUE	High	Sequest HT (A2)	Unambiguous	[K].dVFLGMFLYEYAR.[R]	N-Term(iTRAQ8plex)	1	11	P02768	P02768; Q56G89; A0A0C4DGB6; H0YA55; B4DPR2; F6KPG5; D6RHD5; C9JKR2; A8K9P0; B4DPP6; B7WNR0	0	3	0.6972	0	1	1	MS2	11.3344	6.3	75	61.8455	20716	1_HUMAN.raw	0/0	4.26	0	0.0004795	28490	Used	Unique	19.4	17	14.4
		TRUE	High	Sequest HT (A2)	Unambiguous	[K].dVFLGMFLYEYAR.[R]	N-Term(iTRAQ8plex)	1	11	P02768	P02768; Q56G89; A0A0C4DGB6; H0YA55; B4DPR2; F6KPG5; D6RHD5; C9JKR2; A8K9P0; B4DPP6; B7WNR0	0	3	0.7193	0	1	1	MS2	27.4905	5.2	75	70.595	24062	1_HUMAN.raw	0/0	3.74	0	0.001371	30988	Used	Unique	18.1	14.3	9
		TRUE	High	Sequest HT (A2)	Unambiguous	[K].dVFLGMFLYEYAR.[R]	N-Term(iTRAQ8plex)	1	11	P02768	P02768; Q56G89; A0A0C4DGB6; H0YA55; B4DPR2; F6KPG5; D6RHD5; C9JKR2; A8K9P0; B4DPP6; B7WNR0	0	2	0.719	0	1	1	MS2	0	35.5	75	55.1649	17773	1_HUMAN.raw	0/0	3.06	0	5.733e-05	26030	Used	Unique	119.3	87.6	75.6	1.6
		TRUE	High	Sequest HT (A2)	Unambiguous	[K].dVFLGMFLYEYAR.[R]	N-Term(iTRAQ8plex)	1	11	P02768	P02768; Q56G89; A0A0C4DGB6; H0YA55; B4DPR2; F6KPG5; D6RHD5; C9JKR2; A8K9P0; B4DPP6; B7WNR0	0	2	0.6801	0	1	1	MS2	27.7647	56.1	75	52.8281	16872	1_HUMAN.raw	0/0	3.22	0	5.497e-05	25351	Used	Unique	194.8	142.4	104.9	6.4
		TRUE	High	Sequest HT (A2)	Unambiguous	[K].dVFLGMFLYEYAR.[R]	N-Term(iTRAQ8plex)	1	11	P02768	P02768; Q56G89; A0A0C4DGB6; H0YA55; B4DPR2; F6KPG5; D6RHD5; C9JKR2; A8K9P0; B4DPP6; B7WNR0	0	3	0.7656	0	1	1	MS2	14.545	14.6	75	52.8577	16883	1_HUMAN.raw	0/0	4.82	0	0.0001622	25359	Used	Unique	49.5	32.5	34.5
		TRUE	High	Sequest HT (A2)	Unambiguous	[K].dVFLGMFLYEYAR.[R]	N-Term(iTRAQ8plex)	1	11	P02768	P02768; Q56G89; A0A0C4DGB6; H0YA55; B4DPR2; F6KPG5; D6RHD5; C9JKR2; A8K9P0; B4DPP6; B7WNR0	0	3	0.7691	0	1	1	MS2	19.77	10.7	75	54.9621	17679	1_HUMAN.raw	0/0	4.33	0	0.0002094	25948	Used	Unique	33.5	29.8	20.7	1.5
		TRUE	High	Sequest HT (A2)	Unambiguous	[K].dVFLGMFLYEYAR.[R]	N-Term(iTRAQ8plex)	1	11	P02768	P02768; Q56G89; A0A0C4DGB6; H0YA55; B4DPR2; F6KPG5; D6RHD5; C9JKR2; A8K9P0; B4DPP6; B7WNR0	0	2	0.704	0	1	1	MS2	0	42.9	75	54.9678	17681	1_HUMAN.raw	0/0	3.21	0	0.0005544	25949	Used	Unique	148.3	111.1	82.3	1.5
		TRUE	High	Sequest HT (A2)	Unambiguous	[K].dVFLGMFLYEYAR.[R]	N-Term(iTRAQ8plex)	1	11	P02768	P02768; Q56G89; A0A0C4DGB6; H0YA55; B4DPR2; F6KPG5; D6RHD5; C9JKR2; A8K9P0; B4DPP6; B7WNR0	0	3	0.7309	0	1	1	MS2	4.45631	6.4	75	66.0329	22338	1_HUMAN.raw	0/0	4.05	0	0.0001566	29716	Used	Unique	20.6	15.7	14.8
		TRUE	High	Sequest HT (A2)	Unambiguous	[K].dVFLGMFLYEYAR.[R]	N-Term(iTRAQ8plex)	1	11	P02768	P02768; Q56G89; A0A0C4DGB6; H0YA55; B4DPR2; F6KPG5; D6RHD5; C9JKR2; A8K9P0; B4DPP6; B7WNR0	0	3	0.7874	0	1	1	MS2	51.856	13.8	75	52.6866	16817	1_HUMAN.raw	0/0	4.75	0	0.0002192	25310	Used	Unique	46.4	32.3	31.4
		TRUE	High	Sequest HT (A2)	Unambiguous	[K].dVFLGMFLYEYAR.[R]	N-Term(iTRAQ8plex)	1	11	P02768	P02768; Q56G89; A0A0C4DGB6; H0YA55; B4DPR2; F6KPG5; D6RHD5; C9JKR2; A8K9P0; B4DPP6; B7WNR0	0	2	0.5536	0	1	1	MS2	0	21.7	75	60.9403	20344	1_HUMAN.raw	0/0	2.24	0	0.003877	28195	Used	Unique	74.1	55.2	44.6
		TRUE	High	Sequest HT (A2)	Unambiguous	[K].dVFLGMFLYEYAR.[R]	N-Term(iTRAQ8plex)	1	11	P02768	P02768; Q56G89; A0A0C4DGB6; H0YA55; B4DPR2; F6KPG5; D6RHD5; C9JKR2; A8K9P0; B4DPP6; B7WNR0	0	2	0.7049	0	1	1	MS2	0	32	75	55.3638	17862	1_HUMAN.raw	0/0	2.88	0	0.003231	26106	Used	Unique	113.1	81.1	62
		TRUE	High	Sequest HT (A2)	Unambiguous	[K].dVFLGMFLYEYAR.[R]	N-Term(iTRAQ8plex)	1	11	P02768	P02768; Q56G89; A0A0C4DGB6; H0YA55; B4DPR2; F6KPG5; D6RHD5; C9JKR2; A8K9P0; B4DPP6; B7WNR0	0	3	0.75	0	1	1	MS2	43.183	6.1	75	55.3417	17852	1_HUMAN.raw	0/0	3.8	0	8.745e-05	26097	Used	Unique	20.5	14.3	14.2
		TRUE	High	Sequest HT (A2)	Unambiguous	[K].dVFLGMFLYEYAR.[R]	N-Term(iTRAQ8plex)	1	11	P02768	P02768; Q56G89; A0A0C4DGB6; H0YA55; B4DPR2; F6KPG5; D6RHD5; C9JKR2; A8K9P0; B4DPP6; B7WNR0	0	2	0.581	0	1	1	MS2	0	15.9	75	66.1772	22394	1_HUMAN.raw	0/0	1.79	0	0.03947	29758	Used	Unique	51.5	41.1	34.4
		TRUE	High	Sequest HT (A2)	Unambiguous	[K].dVFLGMFLYEYAR.[R]	N-Term(iTRAQ8plex)	1	11	P02768	P02768; Q56G89; A0A0C4DGB6; H0YA55; B4DPR2; F6KPG5; D6RHD5; C9JKR2; A8K9P0; B4DPP6; B7WNR0	0	3	0.7026	0	1	1	MS2	0	5.5	75	60.9795	20361	1_HUMAN.raw	0/0	3.8	0	0.0004671	28209	Used	Unique	16.6	17.6	9.9
		TRUE	High	Sequest HT (A2)	Unambiguous	[K].dVFLGMFLYEYAR.[R]	N-Term(iTRAQ8plex)	1	11	P02768	P02768; Q56G89; A0A0C4DGB6; H0YA55; B4DPR2; F6KPG5; D6RHD5; C9JKR2; A8K9P0; B4DPP6; B7WNR0	0	3	0.7335	0	1	1	MS2	13.5129	6.1	75	66.2143	22408	1_HUMAN.raw	0/0	3.94	0	0.0002399	29768	Used	Unique	21.2	16.8	10.7
		TRUE	High	Sequest HT (A2)	Unambiguous	[K].dVFLGMFLYEYAR.[R]	N-Term(iTRAQ8plex)	1	11	P02768	P02768; Q56G89; A0A0C4DGB6; H0YA55; B4DPR2; F6KPG5; D6RHD5; C9JKR2; A8K9P0; B4DPP6; B7WNR0	0	3	0.7232	0	1	1	MS2	6.84828	6.5	75	65.498	22122	1_HUMAN.raw	0/0	4.01	0	0.0008902	29549	Used	Unique	20.6	17.9	13.3
		TRUE	High	Sequest HT (A2)	Unambiguous	[K].dVFLGMFLYEYAR.[R]	N-Term(iTRAQ8plex)	1	11	P02768	P02768; Q56G89; A0A0C4DGB6; H0YA55; B4DPR2; F6KPG5; D6RHD5; C9JKR2; A8K9P0; B4DPP6; B7WNR0	0	3	0.6911	0	1	1	MS2	32.8411	5.8	75	70.0717	23844	1_HUMAN.raw	0/0	3.27	0	0.004693	30814	Used	Unique	19.5	14.7	12.2
		TRUE	High	Sequest HT (A2)	Unambiguous	[K].dVFLGMFLYEYAR.[R]	N-Term(iTRAQ8plex)	1	11	P02768	P02768; Q56G89; A0A0C4DGB6; H0YA55; B4DPR2; F6KPG5; D6RHD5; C9JKR2; A8K9P0; B4DPP6; B7WNR0	0	3	0.7752	0	1	1	MS2	42.9442	12	75	53.027	16950	1_HUMAN.raw	0/0	4.27	0	0.0001215	25411	Used	Unique	39.8	34.1	22.5
		TRUE	High	Sequest HT (A2)	Unambiguous	[K].dVFLGMFLYEYAR.[R]	N-Term(iTRAQ8plex)	1	11	P02768	P02768; Q56G89; A0A0C4DGB6; H0YA55; B4DPR2; F6KPG5; D6RHD5; C9JKR2; A8K9P0; B4DPP6; B7WNR0	0	2	0.7598	0	1	1	MS2		19.4	75	65.4641	22109	1_HUMAN.raw	0/0	2.54	0	0.005584	29540	Used	Unique	66.4	47.9	40.8
		TRUE	High	Sequest HT (A2)	Unambiguous	[K].dVFLGMFLYEYAR.[R]	N-Term(iTRAQ8plex)	1	11	P02768	P02768; Q56G89; A0A0C4DGB6; H0YA55; B4DPR2; F6KPG5; D6RHD5; C9JKR2; A8K9P0; B4DPP6; B7WNR0	0	3	0.7288	0	1	1	MS2	11.8377	5.7	75	64.4611	21728	1_HUMAN.raw	0/0	4.13	0	0.0003865	29254	Used	Unique	20.1	15	10.3
		TRUE	High	Sequest HT (A2)	Unambiguous	[K].dVFLGMFLYEYAR.[R]	N-Term(iTRAQ8plex)	1	11	P02768	P02768; Q56G89; A0A0C4DGB6; H0YA55; B4DPR2; F6KPG5; D6RHD5; C9JKR2; A8K9P0; B4DPP6; B7WNR0	0	3	0.7381	0	1	1	MS2	19.7217	4.8	75	65.3305	22058	1_HUMAN.raw	0/0	3.78	0	0.0004106	29503	Used	Unique	16.7	10.2	11.6
		TRUE	High	Sequest HT (A2)	Unambiguous	[K].dVFLGMFLYEYAR.[R]	N-Term(iTRAQ8plex)	1	11	P02768	P02768; Q56G89; A0A0C4DGB6; H0YA55; B4DPR2; F6KPG5; D6RHD5; C9JKR2; A8K9P0; B4DPP6; B7WNR0	0	3	0.7417	0	1	1	MS2	0	3.6	75	61.3243	20505	1_HUMAN.raw	0/0	3.91	0	0.0006222	28323	Used	Unique	12.7	9	7.2
		TRUE	High	Sequest HT (A2)	Unambiguous	[K].dVFLGMFLYEYAR.[R]	N-Term(iTRAQ8plex)	1	11	P02768	P02768; Q56G89; A0A0C4DGB6; H0YA55; B4DPR2; F6KPG5; D6RHD5; C9JKR2; A8K9P0; B4DPP6; B7WNR0	0	2	0.6872	0	1	1	MS2	72.4682	16	75	70.1529	23875	1_HUMAN.raw	0/0	2.27	0	0.0007206	30837	Used	Unique	55.1	40.7	32.1
		TRUE	High	Sequest HT (A2)	Unambiguous	[K].dVFLGMFLYEYAR.[R]	N-Term(iTRAQ8plex)	1	11	P02768	P02768; Q56G89; A0A0C4DGB6; H0YA55; B4DPR2; F6KPG5; D6RHD5; C9JKR2; A8K9P0; B4DPP6; B7WNR0	0	2	0.533	0	1	1	MS2		18	75	61.1755	20444	1_HUMAN.raw	0/0	1.82	0	0.03653	28276	Used	Unique	61.1	46.8	35.8
		TRUE	High	Sequest HT (A2)	Unambiguous	[K].dVFLGMFLYEYAR.[R]	N-Term(iTRAQ8plex)	1	11	P02768	P02768; Q56G89; A0A0C4DGB6; H0YA55; B4DPR2; F6KPG5; D6RHD5; C9JKR2; A8K9P0; B4DPP6; B7WNR0	0	3	0.7196	0	1	1	MS2	0	5.7	75	65.8508	22264	1_HUMAN.raw	0/0	4.03	0	0.0002956	29659	Used	Unique	18.1	14.9	12.7
		TRUE	High	Sequest HT (A2)	Unambiguous	[K].dVFLGMFLYEYAR.[R]	N-Term(iTRAQ8plex)	1	11	P02768	P02768; Q56G89; A0A0C4DGB6; H0YA55; B4DPR2; F6KPG5; D6RHD5; C9JKR2; A8K9P0; B4DPP6; B7WNR0	0	3	0.7262	0	1	1	MS2	18.1446	4.5	75	61.1549	20435	1_HUMAN.raw	0/0	3.47	0	0.001887	28269	Used	Unique	14	14.6	7.1
		TRUE	High	Sequest HT (A2)	Unambiguous	[K].dVFLGMFLYEYAR.[R]	N-Term(iTRAQ8plex)	1	11	P02768	P02768; Q56G89; A0A0C4DGB6; H0YA55; B4DPR2; F6KPG5; D6RHD5; C9JKR2; A8K9P0; B4DPP6; B7WNR0	0	3	0.7481	0	1	1	MS2	14.025	6.8	75	62.0206	20784	1_HUMAN.raw	0/0	4.05	0	0.0007257	28542	Used	Unique	24	18.3	12.2
		TRUE	High	Sequest HT (A2)	Unambiguous	[K].dVFLGMFLYEYAR.[R]	N-Term(iTRAQ8plex)	1	11	P02768	P02768; Q56G89; A0A0C4DGB6; H0YA55; B4DPR2; F6KPG5; D6RHD5; C9JKR2; A8K9P0; B4DPP6; B7WNR0	0	3	0.731	0	1	1	MS2	0	5.6	75	65.6783	22197	1_HUMAN.raw	0/0	3.94	0	0.0006564	29609	Used	Unique	17.3	16.8	10.7
		TRUE	High	Sequest HT (A2)	Unambiguous	[K].dVFLGMFLYEYAR.[R]	N-Term(iTRAQ8plex)	1	11	P02768	P02768; Q56G89; A0A0C4DGB6; H0YA55; B4DPR2; F6KPG5; D6RHD5; C9JKR2; A8K9P0; B4DPP6; B7WNR0	0	3	0.7329	0	1	1	MS2	36.0685	5	75	69.007	23452	1_HUMAN.raw	0/0	3.37	0	0.001214	30531	Used	Unique	15.3	12.9	12.1
		TRUE	High	Sequest HT (A2)	Unambiguous	[K].dVFLGMFLYEYAR.[R]	N-Term(iTRAQ8plex)	1	11	P02768	P02768; Q56G89; A0A0C4DGB6; H0YA55; B4DPR2; F6KPG5; D6RHD5; C9JKR2; A8K9P0; B4DPP6; B7WNR0	0	2	0.7195	0	1	1	MS2		30.4	75	58.5229	19301	1_HUMAN.raw	0/0	3.03	0	0.0001931	27341	Used	Unique	100.5	75.9	65.2	1.6
		TRUE	High	Sequest HT (A2)	Unambiguous	[K].dVFLGMFLYEYAR.[R]	N-Term(iTRAQ8plex)	1	11	P02768	P02768; Q56G89; A0A0C4DGB6; H0YA55; B4DPR2; F6KPG5; D6RHD5; C9JKR2; A8K9P0; B4DPP6; B7WNR0	0	3	0.7788	0	1	1	MS2	6.62471	6.5	75	63.4341	21332	1_HUMAN.raw	0/0	4.52	0	9.968e-05	28955	Used	Unique	22.2	16.5	13.4
		TRUE	High	Sequest HT (A2)	Unambiguous	[K].dVFLGMFLYEYAR.[R]	N-Term(iTRAQ8plex)	1	11	P02768	P02768; Q56G89; A0A0C4DGB6; H0YA55; B4DPR2; F6KPG5; D6RHD5; C9JKR2; A8K9P0; B4DPP6; B7WNR0	0	2	0.7215	0	1	1	MS2	0	21.8	75	62.9797	21164	1_HUMAN.raw	0/0	2.37	0	0.001854	28835	Used	Unique	73.2	55.1	46.5
		TRUE	High	Sequest HT (A2)	Unambiguous	[K].dVFLGMFLYEYAR.[R]	N-Term(iTRAQ8plex)	1	11	P02768	P02768; Q56G89; A0A0C4DGB6; H0YA55; B4DPR2; F6KPG5; D6RHD5; C9JKR2; A8K9P0; B4DPP6; B7WNR0	0	2	0.5763	0	1	1	MS2	0	17.4	75	68.1988	23135	1_HUMAN.raw	0/0	1.77	0	0.03839	30287	Used	Unique	56.5	41.4	41
		TRUE	High	Sequest HT (A2)	Unambiguous	[K].dVFLGMFLYEYAR.[R]	N-Term(iTRAQ8plex)	1	11	P02768	P02768; Q56G89; A0A0C4DGB6; H0YA55; B4DPR2; F6KPG5; D6RHD5; C9JKR2; A8K9P0; B4DPP6; B7WNR0	0	2	0.6908	0	1	1	MS2	26.3772	24.2	75	57.6194	18895	1_HUMAN.raw	0/0	2.62	0	7.091e-05	26998	Used	Unique	81.3	62	48.2	1.8
		TRUE	High	Sequest HT (A2)	Unambiguous	[K].dVFLGMFLYEYAR.[R]	N-Term(iTRAQ8plex)	1	11	P02768	P02768; Q56G89; A0A0C4DGB6; H0YA55; B4DPR2; F6KPG5; D6RHD5; C9JKR2; A8K9P0; B4DPP6; B7WNR0	0	3	0.74	0	1	1	MS2	0	5	75	57.65	18909	1_HUMAN.raw	0/0	4.23	0	0.001005	27010	Used	Unique	17.5	10.2	12.6
		TRUE	High	Sequest HT (A2)	Unambiguous	[K].dVFLGMFLYEYAR.[R]	N-Term(iTRAQ8plex)	1	11	P02768	P02768; Q56G89; A0A0C4DGB6; H0YA55; B4DPR2; F6KPG5; D6RHD5; C9JKR2; A8K9P0; B4DPP6; B7WNR0	0	3	0.7313	0	1	1	MS2	20.4713	3.8	75	58.9637	19496	1_HUMAN.raw	0/0	3.35	0	0.0008184	27505	Used	Unique	9	12.2	9
		TRUE	High	Sequest HT (A2)	Unambiguous	[K].dVFLGMFLYEYAR.[R]	N-Term(iTRAQ8plex)	1	11	P02768	P02768; Q56G89; A0A0C4DGB6; H0YA55; B4DPR2; F6KPG5; D6RHD5; C9JKR2; A8K9P0; B4DPP6; B7WNR0	0	3	0.6931	0	1	1	MS2	5.29243	6.2	75	68.464	23248	1_HUMAN.raw	0/0	3.91	0	0.0005115	30379	Used	Unique	21.9	12.2	15.2
		TRUE	High	Sequest HT (A2)	Unambiguous	[K].dVFLGMFLYEYAR.[R]	N-Term(iTRAQ8plex)	1	11	P02768	P02768; Q56G89; A0A0C4DGB6; H0YA55; B4DPR2; F6KPG5; D6RHD5; C9JKR2; A8K9P0; B4DPP6; B7WNR0	0	3	0.7513	0	1	1	MS2	0	4.9	75	63.0798	21199	1_HUMAN.raw	0/0	3.78	0	0.0004914	28859	Used	Unique	16.6	11.8	10.9
		TRUE	High	Sequest HT (A2)	Unambiguous	[K].dVFLGMFLYEYAR.[R]	N-Term(iTRAQ8plex)	1	11	P02768	P02768; Q56G89; A0A0C4DGB6; H0YA55; B4DPR2; F6KPG5; D6RHD5; C9JKR2; A8K9P0; B4DPP6; B7WNR0	0	2	0.5619	0	1	1	MS2	0	14.9	75	70.9245	24193	1_HUMAN.raw	0/0	2.1	0	0.01661	31087	Used	Unique	45.9	38.5	35.1
		TRUE	High	Sequest HT (A2)	Unambiguous	[K].dVFLGMFLYEYAR.[R]	N-Term(iTRAQ8plex)	1	11	P02768	P02768; Q56G89; A0A0C4DGB6; H0YA55; B4DPR2; F6KPG5; D6RHD5; C9JKR2; A8K9P0; B4DPP6; B7WNR0	0	2	0.6255	0	1	1	MS2	0	22.2	75	59.4114	19685	1_HUMAN.raw	0/0	2.43	0	0.002227	27657	Used	Unique	74.7	57.5	44	1.6
		TRUE	High	Sequest HT (A2)	Unambiguous	[K].dVFLGMFLYEYAR.[R]	N-Term(iTRAQ8plex)	1	11	P02768	P02768; Q56G89; A0A0C4DGB6; H0YA55; B4DPR2; F6KPG5; D6RHD5; C9JKR2; A8K9P0; B4DPP6; B7WNR0	0	3	0.7333	0	1	1	MS2	7.07659	3.4	75	58.4158	19253	1_HUMAN.raw	0/0	3.3	0	0.001625	27301	Used	Unique	12.3	9.7	5.4
		TRUE	High	Sequest HT (A2)	Unambiguous	[K].dVFLGMFLYEYAR.[R]	N-Term(iTRAQ8plex)	1	11	P02768	P02768; Q56G89; A0A0C4DGB6; H0YA55; B4DPR2; F6KPG5; D6RHD5; C9JKR2; A8K9P0; B4DPP6; B7WNR0	0	3	0.7221	0	1	1	MS2	4.81153	3.9	75	57.4713	18828	1_HUMAN.raw	0/0	3.49	0	0.001307	26941	Used	Unique	12.9	10.1	8
		TRUE	High	Sequest HT (A2)	Unambiguous	[K].dVFLGMFLYEYAR.[R]	N-Term(iTRAQ8plex)	1	11	P02768	P02768; Q56G89; A0A0C4DGB6; H0YA55; B4DPR2; F6KPG5; D6RHD5; C9JKR2; A8K9P0; B4DPP6; B7WNR0	0	3	0.7406	0	1	1	MS2	20.3393	4	75	58.5992	19335	1_HUMAN.raw	0/0	3.97	0	0.0001716	27370	Used	Unique	16.1	10.2	5.7
		TRUE	High	Sequest HT (A2)	Unambiguous	[K].dVFLGMFLYEYAR.[R]	N-Term(iTRAQ8plex)	1	11	P02768	P02768; Q56G89; A0A0C4DGB6; H0YA55; B4DPR2; F6KPG5; D6RHD5; C9JKR2; A8K9P0; B4DPP6; B7WNR0	0	3	0.7562	0	1	1	MS2	0	23.1	75	49.0414	15360	1_HUMAN.raw	0/0	5.21	0	0.0007079	24173	Used	Unique	83.8	56.7	44.6
		TRUE	High	Sequest HT (A2)	Unambiguous	[K].dVFLGMFLYEYAR.[R]	N-Term(iTRAQ8plex)	1	11	P02768	P02768; Q56G89; A0A0C4DGB6; H0YA55; B4DPR2; F6KPG5; D6RHD5; C9JKR2; A8K9P0; B4DPP6; B7WNR0	0	3	0.746	0	1	1	MS2	0	4.5	75	63.9421	21535	1_HUMAN.raw	0/0	3.78	0	0.002202	29114	Used	Unique	14.6	12.3	8.9
		TRUE	High	Sequest HT (A2)	Unambiguous	[K].dVFLGMFLYEYAR.[R]	N-Term(iTRAQ8plex)	1	11	P02768	P02768; Q56G89; A0A0C4DGB6; H0YA55; B4DPR2; F6KPG5; D6RHD5; C9JKR2; A8K9P0; B4DPP6; B7WNR0	0	2	0.7801	0	1	1	MS2	5.68902	264.2	75	49.0276	15354	1_HUMAN.raw	0/0	4.32	0	8.412e-06	24168	Used	Unique	1039.8	613.7	450.1	9.6
		TRUE	High	Sequest HT (A2)	Unambiguous	[K].dVFLGMFLYEYAR.[R]	N-Term(iTRAQ8plex)	1	11	P02768	P02768; Q56G89; A0A0C4DGB6; H0YA55; B4DPR2; F6KPG5; D6RHD5; C9JKR2; A8K9P0; B4DPP6; B7WNR0	0	3	0.7325	0	1	1	MS2	4.86664	4.6	75	59.5382	19740	1_HUMAN.raw	0/0	4	0	0.001372	27701	Used	Unique	16.3	11.3	8.9
		TRUE	High	Sequest HT (A2)	Unambiguous	[K].dVFLGMFLYEYAR.[R]	N-Term(iTRAQ8plex)	1	11	P02768	P02768; Q56G89; A0A0C4DGB6; H0YA55; B4DPR2; F6KPG5; D6RHD5; C9JKR2; A8K9P0; B4DPP6; B7WNR0	0	3	0.738	0	1	1	MS2	15.049	5.7	75	62.9064	21136	1_HUMAN.raw	0/0	4.16	0	0.0002128	28815	Used	Unique	18.3	14.7	12.4
		TRUE	High	Sequest HT (A2)	Unambiguous	[K].dVFLGMFLYEYAR.[R]	N-Term(iTRAQ8plex)	1	11	P02768	P02768; Q56G89; A0A0C4DGB6; H0YA55; B4DPR2; F6KPG5; D6RHD5; C9JKR2; A8K9P0; B4DPP6; B7WNR0	0	2	0.6359	0	1	1	MS2	0	15.9	75	74.8873	25698	1_HUMAN.raw	0/0	2.06	0	0.03323	32210	Used	Unique	55.7	37.7	34.1
		TRUE	High	Sequest HT (A2)	Unambiguous	[K].dVFLGMFLYEYAR.[R]	N-Term(iTRAQ8plex)	1	11	P02768	P02768; Q56G89; A0A0C4DGB6; H0YA55; B4DPR2; F6KPG5; D6RHD5; C9JKR2; A8K9P0; B4DPP6; B7WNR0	0	2	0.698	0	1	1	MS2		26.3	75	58.9127	19475	1_HUMAN.raw	0/0	2.55	0	0.005103	27488	Used	Unique	91.5	68.6	50.7
		TRUE	High	Sequest HT (A2)	Unambiguous	[K].dVFLGMFLYEYAR.[R]	N-Term(iTRAQ8plex)	1	11	P02768	P02768; Q56G89; A0A0C4DGB6; H0YA55; B4DPR2; F6KPG5; D6RHD5; C9JKR2; A8K9P0; B4DPP6; B7WNR0	0	2	0.6792	0	1	1	MS2	0	31.2	75	57.7946	18976	1_HUMAN.raw	0/0	2.65	0	0.001153	27069	Used	Unique	103.8	81.1	64.9
		TRUE	High	Sequest HT (A2)	Unambiguous	[K].dVFLGMFLYEYAR.[R]	N-Term(iTRAQ8plex)	1	11	P02768	P02768; Q56G89; A0A0C4DGB6; H0YA55; B4DPR2; F6KPG5; D6RHD5; C9JKR2; A8K9P0; B4DPP6; B7WNR0	0	3	0.7696	0	1	1	MS2	6.93878	6.4	75	63.2543	21262	1_HUMAN.raw	0/0	4.34	0	0.001115	28902	Used	Unique	20.3	13.5	17.1
		TRUE	High	Sequest HT (A2)	Unambiguous	[K].dVFLGMFLYEYAR.[R]	N-Term(iTRAQ8plex)	1	11	P02768	P02768; Q56G89; A0A0C4DGB6; H0YA55; B4DPR2; F6KPG5; D6RHD5; C9JKR2; A8K9P0; B4DPP6; B7WNR0	0	2	0.6244	0	1	1	MS2	49.7544	22.2	75	63.3423	21298	1_HUMAN.raw	0/0	2.13	0	0.01778	28930	Used	Unique	70.5	58.2	46.7	2
		TRUE	High	Sequest HT (A2)	Unambiguous	[K].dVFLGMFLYEYAR.[R]	N-Term(iTRAQ8plex)	1	11	P02768	P02768; Q56G89; A0A0C4DGB6; H0YA55; B4DPR2; F6KPG5; D6RHD5; C9JKR2; A8K9P0; B4DPP6; B7WNR0	0	3	0.7341	0	1	1	MS2	0	3.3	75	58.0226	19079	1_HUMAN.raw	0/0	3.46	0	0.00128	27157	Used	Unique	12.1	8	5.9
		TRUE	High	Sequest HT (A2)	Unambiguous	[K].dVFLGMFLYEYAR.[R]	N-Term(iTRAQ8plex)	1	11	P02768	P02768; Q56G89; A0A0C4DGB6; H0YA55; B4DPR2; F6KPG5; D6RHD5; C9JKR2; A8K9P0; B4DPP6; B7WNR0	0	2	0.6854	0	1	1	MS2	0	15.9	75	71.2947	24327	1_HUMAN.raw	0/0	2.13	0	0.04625	31183	Used	Unique	54.7	37.5	35.2
		TRUE	High	Sequest HT (A2)	Unambiguous	[K].dVFLGMFLYEYAR.[R]	N-Term(iTRAQ8plex)	1	11	P02768	P02768; Q56G89; A0A0C4DGB6; H0YA55; B4DPR2; F6KPG5; D6RHD5; C9JKR2; A8K9P0; B4DPP6; B7WNR0	0	2	0.6784	0	1	1	MS2		20.2	75	58.1589	19141	1_HUMAN.raw	0/0	2.27	0	0.02077	27209	Used	Unique	70	48	43.8
		TRUE	High	Sequest HT (A2)	Unambiguous	[K].dVFLGMFLYEYAR.[R]	N-Term(iTRAQ8plex)	1	11	P02768	P02768; Q56G89; A0A0C4DGB6; H0YA55; B4DPR2; F6KPG5; D6RHD5; C9JKR2; A8K9P0; B4DPP6; B7WNR0	0	3	0.7273	0	1	1	MS2	3.50303	3.9	75	58.2072	19161	1_HUMAN.raw	0/0	3.96	0	0.000336	27226	Used	Unique	12.9	9.5	8.9
		TRUE	High	Sequest HT (A2)	Unambiguous	[K].dVFLGMFLYEYAR.[R]	N-Term(iTRAQ8plex)	1	11	P02768	P02768; Q56G89; A0A0C4DGB6; H0YA55; B4DPR2; F6KPG5; D6RHD5; C9JKR2; A8K9P0; B4DPP6; B7WNR0	0	2	0.6566	0	1	1	MS2	0	17.9	75	68.5154	23271	1_HUMAN.raw	0/0	1.66	0	0.0459	30399	Used	Unique	57.4	44.3	41.8
		TRUE	High	Sequest HT (A2)	Unambiguous	[K].dVFLGMFLYEYAR.[R]	N-Term(iTRAQ8plex)	1	11	P02768	P02768; Q56G89; A0A0C4DGB6; H0YA55; B4DPR2; F6KPG5; D6RHD5; C9JKR2; A8K9P0; B4DPP6; B7WNR0	0	2	0.6955	0	1	1	MS2	0	18.2	75	59.0892	19548	1_HUMAN.raw	0/0	2.43	0	0.02262	27547	Used	Unique	62	46.1	37.3
		TRUE	High	Sequest HT (A2)	Unambiguous	[K].dVFLGMFLYEYAR.[R]	N-Term(iTRAQ8plex)	1	11	P02768	P02768; Q56G89; A0A0C4DGB6; H0YA55; B4DPR2; F6KPG5; D6RHD5; C9JKR2; A8K9P0; B4DPP6; B7WNR0	0	3	0.7451	0	1	1	MS2	5.27987	4.9	75	59.1425	19572	1_HUMAN.raw	0/0	3.57	0	0.002057	27568	Used	Unique	15.2	13	10.6
		TRUE	High	Sequest HT (A2)	Unambiguous	[K].dVFLGMFLYEYAR.[R]	N-Term(iTRAQ8plex)	1	11	P02768	P02768; Q56G89; A0A0C4DGB6; H0YA55; B4DPR2; F6KPG5; D6RHD5; C9JKR2; A8K9P0; B4DPP6; B7WNR0	0	3	0.684	0	1	1	MS2	28.4413	6.1	75	71.3843	24357	1_HUMAN.raw	0/0	3.26	0	0.007052	31202	Used	Unique	20.7	13.6	14.6
		TRUE	High	Sequest HT (A2)	Unambiguous	[K].dVFLGMFLYEYAR.[R]	N-Term(iTRAQ8plex)	1	11	P02768	P02768; Q56G89; A0A0C4DGB6; H0YA55; B4DPR2; F6KPG5; D6RHD5; C9JKR2; A8K9P0; B4DPP6; B7WNR0	0	3	0.7226	0	1	1	MS2	19.6984	4.3	75	59.3204	19647	1_HUMAN.raw	0/0	3.28	0	0.002092	27627	Used	Unique	14.1	11.5	9
		TRUE	High	Sequest HT (A2)	Unambiguous	[K].dVFLGMFLYEYAR.[R]	N-Term(iTRAQ8plex)	1	11	P02768	P02768; Q56G89; A0A0C4DGB6; H0YA55; B4DPR2; F6KPG5; D6RHD5; C9JKR2; A8K9P0; B4DPP6; B7WNR0	0	3	0.7103	0	1	1	MS2	12.1559	6.5	75	57.8438	19000	1_HUMAN.raw	0/0	3.59	0	0.001791	27091	Used	Unique	20.2	16	15.4
		TRUE	High	Sequest HT (A2)	Unambiguous	[K].dVFLGMFLYEYAR.[R]	N-Term(iTRAQ8plex)	1	11	P02768	P02768; Q56G89; A0A0C4DGB6; H0YA55; B4DPR2; F6KPG5; D6RHD5; C9JKR2; A8K9P0; B4DPP6; B7WNR0	0	3	0.6848	0	1	1	MS2	25.5948	5.5	75	68.2685	23165	1_HUMAN.raw	0/0	3.87	0	0.00244	30311	Used	Unique	18.3	14.8	11.3
		TRUE	High	Sequest HT (A2)	Unambiguous	[K].dVFLGMFLYEYAR.[R]	N-Term(iTRAQ8plex)	1	11	P02768	P02768; Q56G89; A0A0C4DGB6; H0YA55; B4DPR2; F6KPG5; D6RHD5; C9JKR2; A8K9P0; B4DPP6; B7WNR0	0	3	0.7079	0	1	1	MS2	10.3068	6	75	68.0853	23094	1_HUMAN.raw	0/0	4.04	0	0.0005289	30257	Used	Unique	19.1	14.9	14.3
		TRUE	High	Sequest HT (A2)	Unambiguous	[K].dVFLGMFLYEYAR.[R]	N-Term(iTRAQ8plex)	1	11	P02768	P02768; Q56G89; A0A0C4DGB6; H0YA55; B4DPR2; F6KPG5; D6RHD5; C9JKR2; A8K9P0; B4DPP6; B7WNR0	0	2	0.6882	0	1	1	MS2	0	19.8	75	57.9872	19064	1_HUMAN.raw	0/0	1.86	0	0.07551	27145	Used	Unique	59.9	53	42	3.1
		TRUE	High	Sequest HT (A2)	Unambiguous	[K].dVFLGMFLYEYAR.[R]	N-Term(iTRAQ8plex)	1	11	P02768	P02768; Q56G89; A0A0C4DGB6; H0YA55; B4DPR2; F6KPG5; D6RHD5; C9JKR2; A8K9P0; B4DPP6; B7WNR0	0	3	0.7628	0	1	1	MS2	0	5.8	75	63.7697	21464	1_HUMAN.raw	0/0	4.3	0	0.0003013	29058	Used	Unique	16.3	16.9	13.4
		TRUE	High	Sequest HT (A2)	Unambiguous	[K].dVFLGMFLYEYAR.[R]	N-Term(iTRAQ8plex)	1	11	P02768	P02768; Q56G89; A0A0C4DGB6; H0YA55; B4DPR2; F6KPG5; D6RHD5; C9JKR2; A8K9P0; B4DPP6; B7WNR0	0	3	0.6825	0	1	1	MS2	21.972	6.7	75	70.9696	24209	1_HUMAN.raw	0/0	3.37	0	0.000782	31098	Used	Unique	21.3	17.3	14.9
		TRUE	High	Sequest HT (A2)	Unambiguous	[K].dVFLGMFLYEYAR.[R]	N-Term(iTRAQ8plex)	1	11	P02768	P02768; Q56G89; A0A0C4DGB6; H0YA55; B4DPR2; F6KPG5; D6RHD5; C9JKR2; A8K9P0; B4DPP6; B7WNR0	0	2	0.7811	0	1	1	MS2	7.17255	128.2	75	49.2045	15437	1_HUMAN.raw	0/0	4.02	0	6.198e-05	24243	Used	Unique	438	317.1	258.4	11.9
		TRUE	High	Sequest HT (A2)	Unambiguous	[K].dVFLGMFLYEYAR.[R]	N-Term(iTRAQ8plex)	1	11	P02768	P02768; Q56G89; A0A0C4DGB6; H0YA55; B4DPR2; F6KPG5; D6RHD5; C9JKR2; A8K9P0; B4DPP6; B7WNR0	0	2	0.5735	0	1	1	MS2	0	19.4	75	63.1649	21231	1_HUMAN.raw	0/0	2.04	0	0.005227	28882	Used	Unique	64.4	49.5	39.4	1.6
		TRUE	High	Sequest HT (A2)	Unambiguous	[K].dVFLGMFLYEYAR.[R]	N-Term(iTRAQ8plex)	1	11	P02768	P02768; Q56G89; A0A0C4DGB6; H0YA55; B4DPR2; F6KPG5; D6RHD5; C9JKR2; A8K9P0; B4DPP6; B7WNR0	0	2	0.6382	0	1	1	MS2	0	22	75	59.8073	19857	1_HUMAN.raw	0/0	2.46	0	0.017	27797	Used	Unique	69.4	61.5	44.8
		TRUE	High	Sequest HT (A2)	Unambiguous	[K].dVFLGMFLYEYAR.[R]	N-Term(iTRAQ8plex)	1	11	P02768	P02768; Q56G89; A0A0C4DGB6; H0YA55; B4DPR2; F6KPG5; D6RHD5; C9JKR2; A8K9P0; B4DPP6; B7WNR0	0	2	0.694	0	1	1	MS2	0	25.9	75	57.1902	18703	1_HUMAN.raw	0/0	2.68	0	0.001854	26838	Used	Unique	89.4	65.6	52.6
		TRUE	High	Sequest HT (A2)	Unambiguous	[K].dVFLGMFLYEYAR.[R]	N-Term(iTRAQ8plex)	1	11	P02768	P02768; Q56G89; A0A0C4DGB6; H0YA55; B4DPR2; F6KPG5; D6RHD5; C9JKR2; A8K9P0; B4DPP6; B7WNR0	0	3	0.7164	0	1	1	MS2		4.9	75	63.6005	21394	1_HUMAN.raw	0/0	4.02	0	0.0011	29001	Used	Unique	14.5	12.3	12.4
		TRUE	High	Sequest HT (A2)	Unambiguous	[K].dVFLGMFLYEYAR.[R]	N-Term(iTRAQ8plex)	1	11	P02768	P02768; Q56G89; A0A0C4DGB6; H0YA55; B4DPR2; F6KPG5; D6RHD5; C9JKR2; A8K9P0; B4DPP6; B7WNR0	0	3	0.7279	0	1	1	MS2	0	4.4	75	57.103	18662	1_HUMAN.raw	0/0	4.08	0	0.0003703	26802	Used	Unique	16.4	11.3	7.6
		TRUE	High	Sequest HT (A2)	Unambiguous	[K].dVFLGMFLYEYAR.[R]	N-Term(iTRAQ8plex)	1	11	P02768	P02768; Q56G89; A0A0C4DGB6; H0YA55; B4DPR2; F6KPG5; D6RHD5; C9JKR2; A8K9P0; B4DPP6; B7WNR0	0	2	0.6051	0	1	1	MS2	22.3452	16.4	75	67.7858	22985	1_HUMAN.raw	0/0	1.57	0	0.05145	30181	Used	Unique	59.6	38	33.4
		TRUE	High	Sequest HT (A2)	Unambiguous	[K].dVFLGMFLYEYAR.[R]	N-Term(iTRAQ8plex)	1	11	P02768	P02768; Q56G89; A0A0C4DGB6; H0YA55; B4DPR2; F6KPG5; D6RHD5; C9JKR2; A8K9P0; B4DPP6; B7WNR0	0	3	0.6633	0	1	1	MS2	18.1368	5.2	75	58.787	19418	1_HUMAN.raw	0/0	3.92	0	0.0001501	27439	Used	Unique	14.9	15.2	11.3
		TRUE	High	Sequest HT (A2)	Unambiguous	[K].dVFLGMFLYEYAR.[R]	N-Term(iTRAQ8plex)	1	11	P02768	P02768; Q56G89; A0A0C4DGB6; H0YA55; B4DPR2; F6KPG5; D6RHD5; C9JKR2; A8K9P0; B4DPP6; B7WNR0	0	2	0.5064	0	1	1	MS2	0	14.3	75	63.99	21552	1_HUMAN.raw	0/0	1.56	0	0.2215	29126	Used	Unique	51	36	27.6
		TRUE	High	Sequest HT (A2)	Unambiguous	[K].dVFLGMFLYEYAR.[R]	N-Term(iTRAQ8plex)	1	11	P02768	P02768; Q56G89; A0A0C4DGB6; H0YA55; B4DPR2; F6KPG5; D6RHD5; C9JKR2; A8K9P0; B4DPP6; B7WNR0	0	3	0.7351	0	1	1	MS2	0	16.3	75	50.572	16045	1_HUMAN.raw	0/0	4.53	0	0.0002784	24768	Used	Unique	56.9	36.7	36.7
		TRUE	High	Sequest HT (A2)	Unambiguous	[K].dVFLGMFLYEYAR.[R]	N-Term(iTRAQ8plex)	1	11	P02768	P02768; Q56G89; A0A0C4DGB6; H0YA55; B4DPR2; F6KPG5; D6RHD5; C9JKR2; A8K9P0; B4DPP6; B7WNR0	0	3	0.7215	0	1	1	MS2	8.83001	4.2	75	62.7342	21070	1_HUMAN.raw	0/0	4.13	0	0.000234	28765	Used	Unique	14.5	8.9	10.4
		TRUE	High	Sequest HT (A2)	Unambiguous	[K].dVFLGMFLYEYAR.[R]	N-Term(iTRAQ8plex)	1	11	P02768	P02768; Q56G89; A0A0C4DGB6; H0YA55; B4DPR2; F6KPG5; D6RHD5; C9JKR2; A8K9P0; B4DPP6; B7WNR0	0	2	0.7072	0	1	1	MS2	0	23.8	75	58.704	19380	1_HUMAN.raw	0/0	2.63	0	0.003896	27406	Used	Unique	83.3	59.5	47.3
		TRUE	High	Sequest HT (A2)	Unambiguous	[K].dVFLGMFLYEYAR.[R]	N-Term(iTRAQ8plex)	1	11	P02768	P02768; Q56G89; A0A0C4DGB6; H0YA55; B4DPR2; F6KPG5; D6RHD5; C9JKR2; A8K9P0; B4DPP6; B7WNR0	0	2	0.7434	0	1	1	MS2	0	76	75	50.7924	16123	1_HUMAN.raw	0/0	3.39	0	3.265e-05	24821	Used	Unique	256.4	186.8	159.5	5.4
		TRUE	High	Sequest HT (A2)	Unambiguous	[K].dVFLGMFLYEYAR.[R]	N-Term(iTRAQ8plex)	1	11	P02768	P02768; Q56G89; A0A0C4DGB6; H0YA55; B4DPR2; F6KPG5; D6RHD5; C9JKR2; A8K9P0; B4DPP6; B7WNR0	0	3	0.7377	0	1	1	MS2	9.24904	5.2	75	57.2871	18747	1_HUMAN.raw	0/0	4.08	0	0.000461	26875	Used	Unique	16.3	12.7	12.6
		TRUE	High	Sequest HT (A2)	Unambiguous	[K].dVFLGMFLYEYAR.[R]	N-Term(iTRAQ8plex)	1	11	P02768	P02768; Q56G89; A0A0C4DGB6; H0YA55; B4DPR2; F6KPG5; D6RHD5; C9JKR2; A8K9P0; B4DPP6; B7WNR0	0	3	0.7495	0	1	1	MS2	0	17.9	75	51.1515	16233	1_HUMAN.raw	0/0	4.91	0	0.0003219	24880	Used	Unique	60.6	44.1	38.9
		TRUE	High	Sequest HT (A2)	Unambiguous	[K].dVFLGMFLYEYAR.[R]	N-Term(iTRAQ8plex)	1	11	P02768	P02768; Q56G89; A0A0C4DGB6; H0YA55; B4DPR2; F6KPG5; D6RHD5; C9JKR2; A8K9P0; B4DPP6; B7WNR0	0	2	0.71	0	1	1	MS2	0	17.7	75	59.6227	19778	1_HUMAN.raw	0/0	2.31	0	0.001637	27733	Used	Unique	61.1	40.6	39.6
		TRUE	High	Sequest HT (A2)	Unambiguous	[K].dVFLGMFLYEYAR.[R]	N-Term(iTRAQ8plex)	1	11	P02768	P02768; Q56G89; A0A0C4DGB6; H0YA55; B4DPR2; F6KPG5; D6RHD5; C9JKR2; A8K9P0; B4DPP6; B7WNR0	0	3	0.7067	0	1	1	MS2	56.5278	3.7	75	71.5743	24432	1_HUMAN.raw	0/0	2.83	0	0.003503	31260	Used	Unique	12.6	8.9	7.8
		TRUE	High	Sequest HT (A2)	Unambiguous	[K].dVFLGMFLYEYAR.[R]	N-Term(iTRAQ8plex)	1	11	P02768	P02768; Q56G89; A0A0C4DGB6; H0YA55; B4DPR2; F6KPG5; D6RHD5; C9JKR2; A8K9P0; B4DPP6; B7WNR0	0	2	0.7102	0	1	1	MS2	0	18.4	75	63.5701	21384	1_HUMAN.raw	0/0	2.45	0	0.00333	28995	Used	Unique	68	42.6	37
		TRUE	High	Sequest HT (A2)	Unambiguous	[K].dVFLGMFLYEYAR.[R]	N-Term(iTRAQ8plex)	1	11	P02768	P02768; Q56G89; A0A0C4DGB6; H0YA55; B4DPR2; F6KPG5; D6RHD5; C9JKR2; A8K9P0; B4DPP6; B7WNR0	0	3	0.7446	0	1	1	MS2	13.4282	5.9	75	59.779	19844	1_HUMAN.raw	0/0	4.19	0	0.001795	27786	Used	Unique	17.8	15	14.5
		TRUE	High	Sequest HT (A2)	Unambiguous	[K].dVFLGMFLYEYAR.[R]	N-Term(iTRAQ8plex)	1	11	P02768	P02768; Q56G89; A0A0C4DGB6; H0YA55; B4DPR2; F6KPG5; D6RHD5; C9JKR2; A8K9P0; B4DPP6; B7WNR0	0	2	0.6	0	1	1	MS2	0	17.8	75	62.8833	21125	1_HUMAN.raw	0/0	1.8	0.001057	0.2311	28805	Used	Unique	53	43	46.7
		TRUE	High	Sequest HT (A2)	Unambiguous	[K].dVFLGMFLYEYAR.[R]	N-Term(iTRAQ8plex)	1	11	P02768	P02768; Q56G89; A0A0C4DGB6; H0YA55; B4DPR2; F6KPG5; D6RHD5; C9JKR2; A8K9P0; B4DPP6; B7WNR0	0	2	0.5939	0	1	1	MS2		15.2	75	69.9666	23802	1_HUMAN.raw	0/0	1.65	0.003099	0.3138	30780	Used	Unique	49.9	38.8	31.5	1.6
	TRUE	High	[K].DVFLGMFLYEYAR.[R]			0.0120038	0	1	11	5	P02768	P02768 [348-360]	0	1623.79	High	High	High															No Quan Values	3.48	High	0	0.002951
		Checked	Confidence	Identifying Node	PSM Ambiguity	Annotated Sequence	Modifications	# Protein Groups	# Proteins	Master Protein Accessions	Protein Accessions	# Missed Cleavages	Charge	DeltaScore	DeltaCn	Rank	Search Engine Rank	MS Order	Isolation Interference [%]	Average Reporter S/N	Ion Inject Time [ms]	RT [min]	First Scan	Spectrum File	Ions Matched	XCorr	Percolator q-Value	Percolator PEP	Reporter Quan Result ID	Peptide Quan Usage	Quan Info	113	114	115	116	117
		TRUE	High	Sequest HT (A2)	Unambiguous	[K].DVFLGMFLYEYAR.[R]		1	11	P02768	P02768; Q56G89; A0A0C4DGB6; H0YA55; B4DPR2; F6KPG5; D6RHD5; C9JKR2; A8K9P0; B4DPP6; B7WNR0	0	2	0.734	0	1	1	MS2	0	8	75	60.845	20303	1_HUMAN.raw	0/0	1.88	0	0.04653	28161	Not Used	No Quan Labels	20.4	25.2	18.6
		TRUE	High	Sequest HT (A2)	Unambiguous	[K].DVFLGMFLYEYAR.[R]		1	11	P02768	P02768; Q56G89; A0A0C4DGB6; H0YA55; B4DPR2; F6KPG5; D6RHD5; C9JKR2; A8K9P0; B4DPP6; B7WNR0	0	2	0.6875	0	1	1	MS2	0	8.3	75	59.9321	19910	1_HUMAN.raw	0/0	1.12	0	0.2173	27839	Not Used	No Quan Labels	24.6	20.1	21.5
		TRUE	High	Sequest HT (A2)	Unambiguous	[K].DVFLGMFLYEYAR.[R]		1	11	P02768	P02768; Q56G89; A0A0C4DGB6; H0YA55; B4DPR2; F6KPG5; D6RHD5; C9JKR2; A8K9P0; B4DPP6; B7WNR0	0	2	0.6767	0	1	1	MS2	14.7468	9.1	75	62.8944	21131	1_HUMAN.raw	0/0	1.33	0	0.1926	28811	Not Used	No Quan Labels	28.8	24.1	20.2
		TRUE	High	Sequest HT (A2)	Unambiguous	[K].DVFLGMFLYEYAR.[R]		1	11	P02768	P02768; Q56G89; A0A0C4DGB6; H0YA55; B4DPR2; F6KPG5; D6RHD5; C9JKR2; A8K9P0; B4DPP6; B7WNR0	0	2	0.7672	0	1	1	MS2	31.6536	21.6	75	49.2581	15463	1_HUMAN.raw	0/0	3.48	0	0.002951	24267	Not Used	No Quan Labels	58.5	72.7	41.6
		TRUE	Low	Sequest HT (A2)	Unambiguous	[K].DVFLGMFLYEYAR.[R]		1	11	P02768	P02768; Q56G89; A0A0C4DGB6; H0YA55; B4DPR2; F6KPG5; D6RHD5; C9JKR2; A8K9P0; B4DPP6; B7WNR0	0	2	0.5806	0	1	1	MS2		8.5	75	64.9561	21913	1_HUMAN.raw	0/0	0.93	0.155	0.7455	29392	Not Used	No Quan Labels	24.3	24.8	19.3
	TRUE	High	[K].ATKEQLKAVMDDFAAFVEK.[C]	1xiTRAQ8plex [K/A]		0.32377	0	1	13	1	P02768	P02768 [563-581]	2	2749.51	High	High	High	0.632	0.778	1.583	1.231	1.285	0.812	204.5	129.2	159.1	307.2					Unique	2.58	High	0	0.2104
		Checked	Confidence	Identifying Node	PSM Ambiguity	Annotated Sequence	Modifications	# Protein Groups	# Proteins	Master Protein Accessions	Protein Accessions	# Missed Cleavages	Charge	DeltaScore	DeltaCn	Rank	Search Engine Rank	MS Order	Isolation Interference [%]	Average Reporter S/N	Ion Inject Time [ms]	RT [min]	First Scan	Spectrum File	Ions Matched	XCorr	Percolator q-Value	Percolator PEP	Reporter Quan Result ID	Peptide Quan Usage	Quan Info	113	114	115	116	117
		TRUE	High	Sequest HT (A2)	Unambiguous	[K].aTKEQLKAVMDDFAAFVEk.[C]	N-Term(iTRAQ8plex); K19(iTRAQ8plex)	1	13	P02768	B2RBS8; P02768; Q56G89; A0A0C4DGB6; H0YA55; B4DPR2; A0A087WWT3; F6KPG5; D6RHD5; C9JKR2; A8K9P0; B4DPP6; B7WNR0	2	2	0.1124	0	1	1	MS2	0	77.2	75	48.5278	15120	1_HUMAN.raw	0/0	2.58	0	0.2104	23955	Used	Unique	273.1	177.5	159.4	7.4
	TRUE	High	[K].AVMDDFAAFVEK.[C]	1xiTRAQ8plex [K/A]		0.000153106	0	1	13	11	P02768	P02768 [570-581]	0	1951.05	High	High	High	0.515	0.486	1.94	0.943	2.058	1.061	325	167.5	157.9	149.5					Unique	5.12	High	0	1.135e-05
		Checked	Confidence	Identifying Node	PSM Ambiguity	Annotated Sequence	Modifications	# Protein Groups	# Proteins	Master Protein Accessions	Protein Accessions	# Missed Cleavages	Charge	DeltaScore	DeltaCn	Rank	Search Engine Rank	MS Order	Isolation Interference [%]	Average Reporter S/N	Ion Inject Time [ms]	RT [min]	First Scan	Spectrum File	Ions Matched	XCorr	Percolator q-Value	Percolator PEP	Reporter Quan Result ID	Peptide Quan Usage	Quan Info	113	114	115	116	117
		TRUE	High	Sequest HT (A2)	Unambiguous	[K].aVMDDFAAFVEk.[C]	N-Term(iTRAQ8plex); K12(iTRAQ8plex)	1	13	P02768	B2RBS8; P02768; Q56G89; A0A0C4DGB6; H0YA55; B4DPR2; A0A087WWT3; F6KPG5; D6RHD5; C9JKR2; A8K9P0; B4DPP6; B7WNR0	0	2	0.6855	0	1	1	MS2	9.83637	477.9	75	48.5084	15112	1_HUMAN.raw	0/0	5.12	0	1.135e-05	23948	Used	Unique	2027.9	1017.4	756.2	21.3
		TRUE	High	Sequest HT (A2)	Unambiguous	[K].aVMDDFAAFVEk.[C]	N-Term(iTRAQ8plex); K12(iTRAQ8plex)	1	13	P02768	B2RBS8; P02768; Q56G89; A0A0C4DGB6; H0YA55; B4DPR2; A0A087WWT3; F6KPG5; D6RHD5; C9JKR2; A8K9P0; B4DPP6; B7WNR0	0	3	0.6549	0	1	1	MS2	48.2956	22.1	75	52.0296	16574	1_HUMAN.raw	0/0	3.39	0	0.0003721	25137	Used	Unique	87.1	54.2	35.8
		TRUE	High	Sequest HT (A2)	Unambiguous	[K].aVMDDFAAFVEk.[C]	N-Term(iTRAQ8plex); K12(iTRAQ8plex)	1	13	P02768	B2RBS8; P02768; Q56G89; A0A0C4DGB6; H0YA55; B4DPR2; A0A087WWT3; F6KPG5; D6RHD5; C9JKR2; A8K9P0; B4DPP6; B7WNR0	0	3	0.7465	0	1	1	MS2	0	13.1	75	52.4348	16721	1_HUMAN.raw	0/0	2.84	0	0.005757	25239	Used	Unique	44.4	37	23.2
		TRUE	High	Sequest HT (A2)	Unambiguous	[K].aVMDDFAAFVEk.[C]	N-Term(iTRAQ8plex); K12(iTRAQ8plex)	1	13	P02768	B2RBS8; P02768; Q56G89; A0A0C4DGB6; H0YA55; B4DPR2; A0A087WWT3; F6KPG5; D6RHD5; C9JKR2; A8K9P0; B4DPP6; B7WNR0	0	3	0.6139	0	1	1	MS2	60.6408	15	75	52.6231	16794	1_HUMAN.raw	0/0	3.03	0	0.006286	25294	Used	Unique	53.1	41.1	25.9
		TRUE	High	Sequest HT (A2)	Unambiguous	[K].aVMDDFAAFVEk.[C]	N-Term(iTRAQ8plex); K12(iTRAQ8plex)	1	13	P02768	B2RBS8; P02768; Q56G89; A0A0C4DGB6; H0YA55; B4DPR2; A0A087WWT3; F6KPG5; D6RHD5; C9JKR2; A8K9P0; B4DPP6; B7WNR0	0	3	0.6667	0	1	1	MS2	5.99668	111	17.623	48.4926	15105	1_HUMAN.raw	0/0	4.65	0	0.0006027	23942	Used	Unique	498.5	242.2	145.4	2.3
		TRUE	High	Sequest HT (A2)	Unambiguous	[K].aVMDDFAAFVEk.[C]	N-Term(iTRAQ8plex); K12(iTRAQ8plex)	1	13	P02768	B2RBS8; P02768; Q56G89; A0A0C4DGB6; H0YA55; B4DPR2; A0A087WWT3; F6KPG5; D6RHD5; C9JKR2; A8K9P0; B4DPP6; B7WNR0	0	3	0.6137	0	1	1	MS2		14.6	75	52.2495	16654	1_HUMAN.raw	0/0	2.77	0	0.008378	25193	Used	Unique	55.4	35.5	24.2	1.7
		TRUE	High	Sequest HT (A2)	Unambiguous	[K].aVMDDFAAFVEk.[C]	N-Term(iTRAQ8plex); K12(iTRAQ8plex)	1	13	P02768	B2RBS8; P02768; Q56G89; A0A0C4DGB6; H0YA55; B4DPR2; A0A087WWT3; F6KPG5; D6RHD5; C9JKR2; A8K9P0; B4DPP6; B7WNR0	0	3	0.6854	0	1	1	MS2	60.2367	72.1	75	51.8452	16496	1_HUMAN.raw	0/0	4.1	0	0.002358	25074	Used	Unique	296.5	175.3	103.3	1.6
		TRUE	High	Sequest HT (A2)	Unambiguous	[K].aVMDDFAAFVEk.[C]	N-Term(iTRAQ8plex); K12(iTRAQ8plex)	1	13	P02768	B2RBS8; P02768; Q56G89; A0A0C4DGB6; H0YA55; B4DPR2; A0A087WWT3; F6KPG5; D6RHD5; C9JKR2; A8K9P0; B4DPP6; B7WNR0	0	3	0.589	0	1	1	MS2	0	9.3	75	55.0462	17718	1_HUMAN.raw	0/0	2.36	0	0.006419	25982	Used	Unique	36.1	25.1	13.5
		TRUE	High	Sequest HT (A2)	Unambiguous	[K].aVMDDFAAFVEk.[C]	N-Term(iTRAQ8plex); K12(iTRAQ8plex)	1	13	P02768	B2RBS8; P02768; Q56G89; A0A0C4DGB6; H0YA55; B4DPR2; A0A087WWT3; F6KPG5; D6RHD5; C9JKR2; A8K9P0; B4DPP6; B7WNR0	0	3	0.7213	0	1	1	MS2	0	17.1	75	52.8611	16884	1_HUMAN.raw	0/0	3.05	0	0.001676	25360	Used	Unique	68.9	45	23.1
		TRUE	High	Sequest HT (A2)	Unambiguous	[K].aVMDDFAAFVEk.[C]	N-Term(iTRAQ8plex); K12(iTRAQ8plex)	1	13	P02768	B2RBS8; P02768; Q56G89; A0A0C4DGB6; H0YA55; B4DPR2; A0A087WWT3; F6KPG5; D6RHD5; C9JKR2; A8K9P0; B4DPP6; B7WNR0	0	3	0.6192	0	1	1	MS2	0	14	75	53.0968	16977	1_HUMAN.raw	0/0	2.81	0	0.004279	25431	Used	Unique	56.5	33.7	21.6
		TRUE	Medium	Sequest HT (A2)	Unambiguous	[K].aVMDDFAAFVEk.[C]	N-Term(iTRAQ8plex); K12(iTRAQ8plex)	1	13	P02768	B2RBS8; P02768; Q56G89; A0A0C4DGB6; H0YA55; B4DPR2; A0A087WWT3; F6KPG5; D6RHD5; C9JKR2; A8K9P0; B4DPP6; B7WNR0	0	3	0.2136	0	1	1	MS2	0	5	75	73.1233	25024	1_HUMAN.raw	0/0	1.03	0.01173	0.4231	31707	Used	Unique	17.8	12.7	9.9
	TRUE	High	[K].EFNAETFTFHADICTLSEK.[E]	1xCarbamidomethyl [C14]; 1xiTRAQ8plex [K/E]		4.32026e-05	0	1	13	126	P02768	P02768 [525-543]	0	2868.43	High	High	High	0.704	0.703	1.42	0.998	1.423	1.002	245.8	173	172.7	208.4					Unique	5.89	High	0	6.263e-06
		Checked	Confidence	Identifying Node	PSM Ambiguity	Annotated Sequence	Modifications	# Protein Groups	# Proteins	Master Protein Accessions	Protein Accessions	# Missed Cleavages	Charge	DeltaScore	DeltaCn	Rank	Search Engine Rank	MS Order	Isolation Interference [%]	Average Reporter S/N	Ion Inject Time [ms]	RT [min]	First Scan	Spectrum File	Ions Matched	XCorr	Percolator q-Value	Percolator PEP	Reporter Quan Result ID	Peptide Quan Usage	Quan Info	113	114	115	116	117
		TRUE	High	Sequest HT (A2)	Unambiguous	[K].eFNAETFTFHADIcTLSEk.[E]	N-Term(iTRAQ8plex); C14(Carbamidomethyl); K19(iTRAQ8plex)	1	13	P02768	B2RBS8; P02768; Q56G89; A0A0C4DGB6; H0YA55; B4DPR2; A0A087WWT3; F6KPG5; D6RHD5; C9JKR2; A8K9P0; B4DPP6; B7WNR0	0	4	0.768	0	1	1	MS2	0	37.8	75	69.3441	23583	1_HUMAN.raw	0/0	5	0	0.0001186	30630	Used	Unique	139.3	97.2	64.2	1.4
		TRUE	High	Sequest HT (A2)	Unambiguous	[K].eFNAETFTFHADIcTLSEk.[E]	N-Term(iTRAQ8plex); C14(Carbamidomethyl); K19(iTRAQ8plex)	1	13	P02768	B2RBS8; P02768; Q56G89; A0A0C4DGB6; H0YA55; B4DPR2; A0A087WWT3; F6KPG5; D6RHD5; C9JKR2; A8K9P0; B4DPP6; B7WNR0	0	4	0.7473	0	1	1	MS2	0	42.3	75	69.516	23635	1_HUMAN.raw	0/0	4.63	0	0.0001476	30659	Used	Unique	149.8	102.9	79.3	6.1
		TRUE	High	Sequest HT (A2)	Unambiguous	[K].eFNAETFTFHADIcTLSEk.[E]	N-Term(iTRAQ8plex); C14(Carbamidomethyl); K19(iTRAQ8plex)	1	13	P02768	B2RBS8; P02768; Q56G89; A0A0C4DGB6; H0YA55; B4DPR2; A0A087WWT3; F6KPG5; D6RHD5; C9JKR2; A8K9P0; B4DPP6; B7WNR0	0	3	0.6926	0	1	1	MS2	12.81	16.7	75	55.9528	18132	1_HUMAN.raw	0/0	2.57	0	0.01926	26340	Used	Unique	49.5	49.3	35.1
		TRUE	High	Sequest HT (A2)	Unambiguous	[K].eFNAETFTFHADIcTLSEk.[E]	N-Term(iTRAQ8plex); C14(Carbamidomethyl); K19(iTRAQ8plex)	1	13	P02768	B2RBS8; P02768; Q56G89; A0A0C4DGB6; H0YA55; B4DPR2; A0A087WWT3; F6KPG5; D6RHD5; C9JKR2; A8K9P0; B4DPP6; B7WNR0	0	4	0.7579	0	1	1	MS2	6.30289	35.2	75	55.9399	18125	1_HUMAN.raw	0/0	4.42	0	7.224e-05	26333	Used	Unique	129.3	83.2	66.8	2.1
		TRUE	High	Sequest HT (A2)	Unambiguous	[K].eFNAETFTFHADIcTLSEk.[E]	N-Term(iTRAQ8plex); C14(Carbamidomethyl); K19(iTRAQ8plex)	1	13	P02768	B2RBS8; P02768; Q56G89; A0A0C4DGB6; H0YA55; B4DPR2; A0A087WWT3; F6KPG5; D6RHD5; C9JKR2; A8K9P0; B4DPP6; B7WNR0	0	4	0.7913	0	1	1	MS2	15.0254	36	75	66.7526	22608	1_HUMAN.raw	0/0	5.08	0	0.0001157	29913	Used	Unique	120.8	96.6	68.8	1.4
		TRUE	High	Sequest HT (A2)	Unambiguous	[K].eFNAETFTFHADIcTLSEk.[E]	N-Term(iTRAQ8plex); C14(Carbamidomethyl); K19(iTRAQ8plex)	1	13	P02768	B2RBS8; P02768; Q56G89; A0A0C4DGB6; H0YA55; B4DPR2; A0A087WWT3; F6KPG5; D6RHD5; C9JKR2; A8K9P0; B4DPP6; B7WNR0	0	4	1	0	1	1	MS2	26.5357	57.3	75	52.0422	16580	1_HUMAN.raw	0/0	4.78	0	7.198e-05	25142	Used	Unique	201.5	141.2	116.1
		TRUE	High	Sequest HT (A2)	Unambiguous	[K].eFNAETFTFHADIcTLSEk.[E]	N-Term(iTRAQ8plex); C14(Carbamidomethyl); K19(iTRAQ8plex)	1	13	P02768	B2RBS8; P02768; Q56G89; A0A0C4DGB6; H0YA55; B4DPR2; A0A087WWT3; F6KPG5; D6RHD5; C9JKR2; A8K9P0; B4DPP6; B7WNR0	0	4	0.7915	0	1	1	MS2	31.8657	34.7	75	56.1329	18216	1_HUMAN.raw	0/0	4.46	0	4.136e-05	26415	Used	Unique	133.4	83.4	59.1	1.9
		TRUE	High	Sequest HT (A2)	Unambiguous	[K].eFNAETFTFHADIcTLSEk.[E]	N-Term(iTRAQ8plex); C14(Carbamidomethyl); K19(iTRAQ8plex)	1	13	P02768	B2RBS8; P02768; Q56G89; A0A0C4DGB6; H0YA55; B4DPR2; A0A087WWT3; F6KPG5; D6RHD5; C9JKR2; A8K9P0; B4DPP6; B7WNR0	0	4	0.7968	0	1	1	MS2	0	35.5	75	60.4508	20136	1_HUMAN.raw	0/0	5.02	0	0.000121	28025	Used	Unique	119.6	94.6	68.1	1.5
		TRUE	High	Sequest HT (A2)	Unambiguous	[K].eFNAETFTFHADIcTLSEk.[E]	N-Term(iTRAQ8plex); C14(Carbamidomethyl); K19(iTRAQ8plex)	1	13	P02768	B2RBS8; P02768; Q56G89; A0A0C4DGB6; H0YA55; B4DPR2; A0A087WWT3; F6KPG5; D6RHD5; C9JKR2; A8K9P0; B4DPP6; B7WNR0	0	4	0.7552	0	1	1	MS2	10.5287	36.5	75	66.9225	22669	1_HUMAN.raw	0/0	4.78	0	4.614e-05	29955	Used	Unique	124.4	97	68.7	1.7
		TRUE	High	Sequest HT (A2)	Unambiguous	[K].eFNAETFTFHADIcTLSEk.[E]	N-Term(iTRAQ8plex); C14(Carbamidomethyl); K19(iTRAQ8plex)	1	13	P02768	B2RBS8; P02768; Q56G89; A0A0C4DGB6; H0YA55; B4DPR2; A0A087WWT3; F6KPG5; D6RHD5; C9JKR2; A8K9P0; B4DPP6; B7WNR0	0	4	0.775	0	1	1	MS2	8.88417	33	75	64.297	21667	1_HUMAN.raw	0/0	4.8	0	3.151e-05	29210	Used	Unique	126.5	79.5	56.3	2.1
		TRUE	High	Sequest HT (A2)	Unambiguous	[K].eFNAETFTFHADIcTLSEk.[E]	N-Term(iTRAQ8plex); C14(Carbamidomethyl); K19(iTRAQ8plex)	1	13	P02768	B2RBS8; P02768; Q56G89; A0A0C4DGB6; H0YA55; B4DPR2; A0A087WWT3; F6KPG5; D6RHD5; C9JKR2; A8K9P0; B4DPP6; B7WNR0	0	4	0.7722	0	1	1	MS2	6.20331	35.7	75	62.222	20865	1_HUMAN.raw	0/0	4.17	0	0.0002077	28606	Used	Unique	129.7	84.2	69.1	2.3
		TRUE	High	Sequest HT (A2)	Unambiguous	[K].eFNAETFTFHADIcTLSEk.[E]	N-Term(iTRAQ8plex); C14(Carbamidomethyl); K19(iTRAQ8plex)	1	13	P02768	B2RBS8; P02768; Q56G89; A0A0C4DGB6; H0YA55; B4DPR2; A0A087WWT3; F6KPG5; D6RHD5; C9JKR2; A8K9P0; B4DPP6; B7WNR0	0	4	1	0	1	1	MS2	6.40009	35.6	75	60.8112	20289	1_HUMAN.raw	0/0	4.66	0	0.0001274	28149	Used	Unique	126	89.4	66.7	2.4
		TRUE	High	Sequest HT (A2)	Unambiguous	[K].eFNAETFTFHADIcTLSEk.[E]	N-Term(iTRAQ8plex); C14(Carbamidomethyl); K19(iTRAQ8plex)	1	13	P02768	B2RBS8; P02768; Q56G89; A0A0C4DGB6; H0YA55; B4DPR2; A0A087WWT3; F6KPG5; D6RHD5; C9JKR2; A8K9P0; B4DPP6; B7WNR0	0	3	0.8004	0	1	1	MS2	9.33414	45	75	48.4682	15093	1_HUMAN.raw	0/0	4.76	0	8.449e-06	23931	Used	Unique	155.9	108.8	92.8	2.6
		TRUE	High	Sequest HT (A2)	Unambiguous	[K].eFNAETFTFHADIcTLSEk.[E]	N-Term(iTRAQ8plex); C14(Carbamidomethyl); K19(iTRAQ8plex)	1	13	P02768	B2RBS8; P02768; Q56G89; A0A0C4DGB6; H0YA55; B4DPR2; A0A087WWT3; F6KPG5; D6RHD5; C9JKR2; A8K9P0; B4DPP6; B7WNR0	0	4	0.7628	0	1	1	MS2	2.07794	42.3	75	66.4008	22478	1_HUMAN.raw	0/0	5.27	0	0.0005741	29820	Used	Unique	156.8	109.4	70.4	1.9
		TRUE	High	Sequest HT (A2)	Unambiguous	[K].eFNAETFTFHADIcTLSEk.[E]	N-Term(iTRAQ8plex); C14(Carbamidomethyl); K19(iTRAQ8plex)	1	13	P02768	B2RBS8; P02768; Q56G89; A0A0C4DGB6; H0YA55; B4DPR2; A0A087WWT3; F6KPG5; D6RHD5; C9JKR2; A8K9P0; B4DPP6; B7WNR0	0	4	0.7989	0	1	1	MS2	29.2127	41.1	75	55.5543	17949	1_HUMAN.raw	0/0	5.42	0	0.0004728	26181	Used	Unique	142.4	108	76.4	2.3
		TRUE	High	Sequest HT (A2)	Unambiguous	[K].eFNAETFTFHADIcTLSEk.[E]	N-Term(iTRAQ8plex); C14(Carbamidomethyl); K19(iTRAQ8plex)	1	13	P02768	B2RBS8; P02768; Q56G89; A0A0C4DGB6; H0YA55; B4DPR2; A0A087WWT3; F6KPG5; D6RHD5; C9JKR2; A8K9P0; B4DPP6; B7WNR0	0	4	0.7975	0	1	1	MS2	19.0496	53.2	75	52.4197	16715	1_HUMAN.raw	0/0	4.74	0	0.0001458	25234	Used	Unique	189.5	135.2	98.7	2.3
		TRUE	High	Sequest HT (A2)	Unambiguous	[K].eFNAETFTFHADIcTLSEk.[E]	N-Term(iTRAQ8plex); C14(Carbamidomethyl); K19(iTRAQ8plex)	1	13	P02768	B2RBS8; P02768; Q56G89; A0A0C4DGB6; H0YA55; B4DPR2; A0A087WWT3; F6KPG5; D6RHD5; C9JKR2; A8K9P0; B4DPP6; B7WNR0	0	4	0.7944	0	1	1	MS2	20.5354	47.2	75	52.2383	16649	1_HUMAN.raw	0/0	4.67	0	4.786e-05	25189	Used	Unique	164.9	119.7	89.9	3.3
		TRUE	High	Sequest HT (A2)	Unambiguous	[K].eFNAETFTFHADIcTLSEk.[E]	N-Term(iTRAQ8plex); C14(Carbamidomethyl); K19(iTRAQ8plex)	1	13	P02768	B2RBS8; P02768; Q56G89; A0A0C4DGB6; H0YA55; B4DPR2; A0A087WWT3; F6KPG5; D6RHD5; C9JKR2; A8K9P0; B4DPP6; B7WNR0	0	4	0.7828	0	1	1	MS2	0	37.8	75	71.9464	24586	1_HUMAN.raw	0/0	4.42	0	0.003063	31382	Used	Unique	135.9	93	68.4	5.1
		TRUE	High	Sequest HT (A2)	Unambiguous	[K].eFNAETFTFHADIcTLSEk.[E]	N-Term(iTRAQ8plex); C14(Carbamidomethyl); K19(iTRAQ8plex)	1	13	P02768	B2RBS8; P02768; Q56G89; A0A0C4DGB6; H0YA55; B4DPR2; A0A087WWT3; F6KPG5; D6RHD5; C9JKR2; A8K9P0; B4DPP6; B7WNR0	0	4	0.7645	0	1	1	MS2	8.69349	35.5	75	60.6316	20215	1_HUMAN.raw	0/0	3.61	0	1.962e-05	28090	Used	Unique	126.7	91	63.9	2.7
		TRUE	High	Sequest HT (A2)	Unambiguous	[K].eFNAETFTFHADIcTLSEk.[E]	N-Term(iTRAQ8plex); C14(Carbamidomethyl); K19(iTRAQ8plex)	1	13	P02768	B2RBS8; P02768; Q56G89; A0A0C4DGB6; H0YA55; B4DPR2; A0A087WWT3; F6KPG5; D6RHD5; C9JKR2; A8K9P0; B4DPP6; B7WNR0	0	4	0.7676	0	1	1	MS2	15.7358	37.2	75	66.5754	22540	1_HUMAN.raw	0/0	4.69	0	4.743e-05	29862	Used	Unique	132.8	90	71.8	2.9
		TRUE	High	Sequest HT (A2)	Unambiguous	[K].eFNAETFTFHADIcTLSEk.[E]	N-Term(iTRAQ8plex); C14(Carbamidomethyl); K19(iTRAQ8plex)	1	13	P02768	B2RBS8; P02768; Q56G89; A0A0C4DGB6; H0YA55; B4DPR2; A0A087WWT3; F6KPG5; D6RHD5; C9JKR2; A8K9P0; B4DPP6; B7WNR0	0	4	0.7675	0	1	1	MS2	1.1364	46.3	75	55.7373	18033	1_HUMAN.raw	0/0	4.99	0	2.024e-05	26254	Used	Unique	158.3	122.8	87.4	1.8
		TRUE	High	Sequest HT (A2)	Unambiguous	[K].eFNAETFTFHADIcTLSEk.[E]	N-Term(iTRAQ8plex); C14(Carbamidomethyl); K19(iTRAQ8plex)	1	13	P02768	B2RBS8; P02768; Q56G89; A0A0C4DGB6; H0YA55; B4DPR2; A0A087WWT3; F6KPG5; D6RHD5; C9JKR2; A8K9P0; B4DPP6; B7WNR0	0	4	1	0	1	1	MS2	9.12456	50.1	75	48.4802	15098	1_HUMAN.raw	0/0	4.62	0	0.0001412	23935	Used	Unique	159.2	147.4	91.8	2.3
		TRUE	High	Sequest HT (A2)	Unambiguous	[K].eFNAETFTFHADIcTLSEk.[E]	N-Term(iTRAQ8plex); C14(Carbamidomethyl); K19(iTRAQ8plex)	1	13	P02768	B2RBS8; P02768; Q56G89; A0A0C4DGB6; H0YA55; B4DPR2; A0A087WWT3; F6KPG5; D6RHD5; C9JKR2; A8K9P0; B4DPP6; B7WNR0	0	4	0.7844	0	1	1	MS2	0	102.6	75	51.3287	16307	1_HUMAN.raw	0/0	5.89	0	6.263e-06	24939	Used	Unique	364.7	265.8	180.3	10.1
		TRUE	High	Sequest HT (A2)	Unambiguous	[K].eFNAETFTFHADIcTLSEk.[E]	N-Term(iTRAQ8plex); C14(Carbamidomethyl); K19(iTRAQ8plex)	1	13	P02768	B2RBS8; P02768; Q56G89; A0A0C4DGB6; H0YA55; B4DPR2; A0A087WWT3; F6KPG5; D6RHD5; C9JKR2; A8K9P0; B4DPP6; B7WNR0	0	4	0.7669	0	1	1	MS2	13.043	38.5	75	67.4429	22857	1_HUMAN.raw	0/0	4.89	0	6.133e-05	30089	Used	Unique	140	94.7	70.4	2.6
		TRUE	High	Sequest HT (A2)	Unambiguous	[K].eFNAETFTFHADIcTLSEk.[E]	N-Term(iTRAQ8plex); C14(Carbamidomethyl); K19(iTRAQ8plex)	1	13	P02768	B2RBS8; P02768; Q56G89; A0A0C4DGB6; H0YA55; B4DPR2; A0A087WWT3; F6KPG5; D6RHD5; C9JKR2; A8K9P0; B4DPP6; B7WNR0	0	4	0.7749	0	1	1	MS2	9.5855	29	75	60.0945	19982	1_HUMAN.raw	0/0	4.22	0	0.0003118	27898	Used	Unique	101.6	72.6	54.9	2.7
		TRUE	High	Sequest HT (A2)	Unambiguous	[K].eFNAETFTFHADIcTLSEk.[E]	N-Term(iTRAQ8plex); C14(Carbamidomethyl); K19(iTRAQ8plex)	1	13	P02768	B2RBS8; P02768; Q56G89; A0A0C4DGB6; H0YA55; B4DPR2; A0A087WWT3; F6KPG5; D6RHD5; C9JKR2; A8K9P0; B4DPP6; B7WNR0	0	4	0.7548	0	1	1	MS2	53.3945	78.7	75	51.502	16373	1_HUMAN.raw	0/0	5.22	0	3.282e-05	24988	Used	Unique	274	197.7	149.6	8.4
		TRUE	High	Sequest HT (A2)	Unambiguous	[K].eFNAETFTFHADIcTLSEk.[E]	N-Term(iTRAQ8plex); C14(Carbamidomethyl); K19(iTRAQ8plex)	1	13	P02768	B2RBS8; P02768; Q56G89; A0A0C4DGB6; H0YA55; B4DPR2; A0A087WWT3; F6KPG5; D6RHD5; C9JKR2; A8K9P0; B4DPP6; B7WNR0	0	4	0.7832	0	1	1	MS2	3.02522	34.1	75	56.676	18465	1_HUMAN.raw	0/0	4.52	0	0.0001958	26629	Used	Unique	123.5	84.8	62.5	1.9
		TRUE	High	Sequest HT (A2)	Unambiguous	[K].eFNAETFTFHADIcTLSEk.[E]	N-Term(iTRAQ8plex); C14(Carbamidomethyl); K19(iTRAQ8plex)	1	13	P02768	B2RBS8; P02768; Q56G89; A0A0C4DGB6; H0YA55; B4DPR2; A0A087WWT3; F6KPG5; D6RHD5; C9JKR2; A8K9P0; B4DPP6; B7WNR0	0	3	0.7464	0	1	1	MS2	12.812	37.3	75	51.4398	16350	1_HUMAN.raw	0/0	4.22	0	0.0001324	24972	Used	Unique	114.3	101.9	80.3	1.7
		TRUE	High	Sequest HT (A2)	Unambiguous	[K].eFNAETFTFHADIcTLSEk.[E]	N-Term(iTRAQ8plex); C14(Carbamidomethyl); K19(iTRAQ8plex)	1	13	P02768	B2RBS8; P02768; Q56G89; A0A0C4DGB6; H0YA55; B4DPR2; A0A087WWT3; F6KPG5; D6RHD5; C9JKR2; A8K9P0; B4DPP6; B7WNR0	0	4	0.7617	0	1	1	MS2	9.30231	34.8	75	56.8533	18547	1_HUMAN.raw	0/0	4.28	0	4.652e-05	26702	Used	Unique	122	87.4	66.8	1.8
		TRUE	High	Sequest HT (A2)	Unambiguous	[K].eFNAETFTFHADIcTLSEk.[E]	N-Term(iTRAQ8plex); C14(Carbamidomethyl); K19(iTRAQ8plex)	1	13	P02768	B2RBS8; P02768; Q56G89; A0A0C4DGB6; H0YA55; B4DPR2; A0A087WWT3; F6KPG5; D6RHD5; C9JKR2; A8K9P0; B4DPP6; B7WNR0	0	4	0.7558	0	1	1	MS2	52.106	20.5	75	73.8969	25323	1_HUMAN.raw	0/0	4.34	0	0.001012	31931	Used	Unique	74.2	51	38.9
		TRUE	High	Sequest HT (A2)	Unambiguous	[K].eFNAETFTFHADIcTLSEk.[E]	N-Term(iTRAQ8plex); C14(Carbamidomethyl); K19(iTRAQ8plex)	1	13	P02768	B2RBS8; P02768; Q56G89; A0A0C4DGB6; H0YA55; B4DPR2; A0A087WWT3; F6KPG5; D6RHD5; C9JKR2; A8K9P0; B4DPP6; B7WNR0	0	4	0.7641	0	1	1	MS2	0	34.4	75	71.6075	24446	1_HUMAN.raw	0/0	4.79	0	0.0001717	31271	Used	Unique	116	90.5	67.3	1.3
		TRUE	High	Sequest HT (A2)	Unambiguous	[K].eFNAETFTFHADIcTLSEk.[E]	N-Term(iTRAQ8plex); C14(Carbamidomethyl); K19(iTRAQ8plex)	1	13	P02768	B2RBS8; P02768; Q56G89; A0A0C4DGB6; H0YA55; B4DPR2; A0A087WWT3; F6KPG5; D6RHD5; C9JKR2; A8K9P0; B4DPP6; B7WNR0	0	4	0.7845	0	1	1	MS2	1.29908	41.7	75	59.9153	19904	1_HUMAN.raw	0/0	4.64	0	0.0001899	27835	Used	Unique	148.7	106.7	76.2	1.7
		TRUE	High	Sequest HT (A2)	Unambiguous	[K].eFNAETFTFHADIcTLSEk.[E]	N-Term(iTRAQ8plex); C14(Carbamidomethyl); K19(iTRAQ8plex)	1	13	P02768	B2RBS8; P02768; Q56G89; A0A0C4DGB6; H0YA55; B4DPR2; A0A087WWT3; F6KPG5; D6RHD5; C9JKR2; A8K9P0; B4DPP6; B7WNR0	0	3	0.7696	0	1	1	MS2	0	38.9	75	51.2609	16279	1_HUMAN.raw	0/0	4.08	0	4.065e-06	24917	Used	Unique	131.2	103.3	77.1
		TRUE	High	Sequest HT (A2)	Unambiguous	[K].eFNAETFTFHADIcTLSEk.[E]	N-Term(iTRAQ8plex); C14(Carbamidomethyl); K19(iTRAQ8plex)	1	13	P02768	B2RBS8; P02768; Q56G89; A0A0C4DGB6; H0YA55; B4DPR2; A0A087WWT3; F6KPG5; D6RHD5; C9JKR2; A8K9P0; B4DPP6; B7WNR0	0	4	0.766	0	1	1	MS2	14.2204	31.6	75	62.572	21004	1_HUMAN.raw	0/0	5.17	0	3.592e-05	28713	Used	Unique	112.1	84.5	54.7	1.4
		TRUE	High	Sequest HT (A2)	Unambiguous	[K].eFNAETFTFHADIcTLSEk.[E]	N-Term(iTRAQ8plex); C14(Carbamidomethyl); K19(iTRAQ8plex)	1	13	P02768	B2RBS8; P02768; Q56G89; A0A0C4DGB6; H0YA55; B4DPR2; A0A087WWT3; F6KPG5; D6RHD5; C9JKR2; A8K9P0; B4DPP6; B7WNR0	0	4	0.7417	0	1	1	MS2	2.41281	34.2	75	60.2779	20060	1_HUMAN.raw	0/0	4.22	0	0.0007261	27960	Used	Unique	123.3	86.2	64
		TRUE	High	Sequest HT (A2)	Unambiguous	[K].eFNAETFTFHADIcTLSEk.[E]	N-Term(iTRAQ8plex); C14(Carbamidomethyl); K19(iTRAQ8plex)	1	13	P02768	B2RBS8; P02768; Q56G89; A0A0C4DGB6; H0YA55; B4DPR2; A0A087WWT3; F6KPG5; D6RHD5; C9JKR2; A8K9P0; B4DPP6; B7WNR0	0	4	0.7755	0	1	1	MS2	0	79.7	75	67.1036	22733	1_HUMAN.raw	0/0	4.81	0	5.626e-05	30000	Used	Unique	146.1	96.4	76.8	1.9
		TRUE	High	Sequest HT (A2)	Unambiguous	[K].eFNAETFTFHADIcTLSEk.[E]	N-Term(iTRAQ8plex); C14(Carbamidomethyl); K19(iTRAQ8plex)	1	13	P02768	B2RBS8; P02768; Q56G89; A0A0C4DGB6; H0YA55; B4DPR2; A0A087WWT3; F6KPG5; D6RHD5; C9JKR2; A8K9P0; B4DPP6; B7WNR0	0	4	0.7769	0	1	1	MS2	0	79.7	75	67.1007	22732	1_HUMAN.raw	0/0	5.2	0	0.0004403	30000	Not Used	Redundant	146.1	96.4	76.8	1.9
		TRUE	High	Sequest HT (A2)	Unambiguous	[K].eFNAETFTFHADIcTLSEk.[E]	N-Term(iTRAQ8plex); C14(Carbamidomethyl); K19(iTRAQ8plex)	1	13	P02768	B2RBS8; P02768; Q56G89; A0A0C4DGB6; H0YA55; B4DPR2; A0A087WWT3; F6KPG5; D6RHD5; C9JKR2; A8K9P0; B4DPP6; B7WNR0	0	4	0.7669	0	1	1	MS2	0	33.8	75	71.775	24518	1_HUMAN.raw	0/0	4.29	0	3.76e-05	31330	Used	Unique	121.2	83.1	64.6	1.5
		TRUE	High	Sequest HT (A2)	Unambiguous	[K].eFNAETFTFHADIcTLSEk.[E]	N-Term(iTRAQ8plex); C14(Carbamidomethyl); K19(iTRAQ8plex)	1	13	P02768	B2RBS8; P02768; Q56G89; A0A0C4DGB6; H0YA55; B4DPR2; A0A087WWT3; F6KPG5; D6RHD5; C9JKR2; A8K9P0; B4DPP6; B7WNR0	0	4	0.7264	0	1	1	MS2	3.14808	35.2	75	70.7406	24123	1_HUMAN.raw	0/0	4.97	0	0.0001036	31035	Used	Unique	125.3	82.8	70.2	2.9
		TRUE	High	Sequest HT (A2)	Unambiguous	[K].eFNAETFTFHADIcTLSEk.[E]	N-Term(iTRAQ8plex); C14(Carbamidomethyl); K19(iTRAQ8plex)	1	13	P02768	B2RBS8; P02768; Q56G89; A0A0C4DGB6; H0YA55; B4DPR2; A0A087WWT3; F6KPG5; D6RHD5; C9JKR2; A8K9P0; B4DPP6; B7WNR0	0	4	0.7191	0	1	1	MS2	0	30.7	75	73.5042	25167	1_HUMAN.raw	0/0	4.7	0	0.001534	31812	Used	Unique	105.9	79.2	57.7	3
		TRUE	High	Sequest HT (A2)	Unambiguous	[K].eFNAETFTFHADIcTLSEk.[E]	N-Term(iTRAQ8plex); C14(Carbamidomethyl); K19(iTRAQ8plex)	1	13	P02768	B2RBS8; P02768; Q56G89; A0A0C4DGB6; H0YA55; B4DPR2; A0A087WWT3; F6KPG5; D6RHD5; C9JKR2; A8K9P0; B4DPP6; B7WNR0	0	4	0.7741	0	1	1	MS2	18.1311	36.7	75	56.3089	18298	1_HUMAN.raw	0/0	4.78	0	5.345e-05	26487	Used	Unique	123.1	98.5	66.9	5.4
		TRUE	High	Sequest HT (A2)	Unambiguous	[K].eFNAETFTFHADIcTLSEk.[E]	N-Term(iTRAQ8plex); C14(Carbamidomethyl); K19(iTRAQ8plex)	1	13	P02768	B2RBS8; P02768; Q56G89; A0A0C4DGB6; H0YA55; B4DPR2; A0A087WWT3; F6KPG5; D6RHD5; C9JKR2; A8K9P0; B4DPP6; B7WNR0	0	4	0.7808	0	1	1	MS2	5.05418	91.1	75	51.8563	16501	1_HUMAN.raw	0/0	5.43	0	2.148e-05	25078	Used	Unique	308.9	241.7	170	8
		TRUE	High	Sequest HT (A2)	Unambiguous	[K].eFNAETFTFHADIcTLSEk.[E]	N-Term(iTRAQ8plex); C14(Carbamidomethyl); K19(iTRAQ8plex)	1	13	P02768	B2RBS8; P02768; Q56G89; A0A0C4DGB6; H0YA55; B4DPR2; A0A087WWT3; F6KPG5; D6RHD5; C9JKR2; A8K9P0; B4DPP6; B7WNR0	0	4	0.7512	0	1	1	MS2	64.5227	20.8	75	73.672	25233	1_HUMAN.raw	0/0	4.22	0	0.002826	31862	Used	Unique	75.7	51	40.1
		TRUE	High	Sequest HT (A2)	Unambiguous	[K].eFNAETFTFHADIcTLSEk.[E]	N-Term(iTRAQ8plex); C14(Carbamidomethyl); K19(iTRAQ8plex)	1	13	P02768	B2RBS8; P02768; Q56G89; A0A0C4DGB6; H0YA55; B4DPR2; A0A087WWT3; F6KPG5; D6RHD5; C9JKR2; A8K9P0; B4DPP6; B7WNR0	0	4	0.7667	0	1	1	MS2	2.32448	38.5	75	62.4016	20937	1_HUMAN.raw	0/0	4.93	0	2.369e-05	28663	Used	Unique	140	95.8	72.3
		TRUE	High	Sequest HT (A2)	Unambiguous	[K].eFNAETFTFHADIcTLSEk.[E]	N-Term(iTRAQ8plex); C14(Carbamidomethyl); K19(iTRAQ8plex)	1	13	P02768	B2RBS8; P02768; Q56G89; A0A0C4DGB6; H0YA55; B4DPR2; A0A087WWT3; F6KPG5; D6RHD5; C9JKR2; A8K9P0; B4DPP6; B7WNR0	0	4	0.7745	0	1	1	MS2	0	43.5	75	64.1258	21603	1_HUMAN.raw	0/0	4.7	0	0.001099	29163	Used	Unique	149.6	113.8	81.9	3
		TRUE	High	Sequest HT (A2)	Unambiguous	[K].eFNAETFTFHADIcTLSEk.[E]	N-Term(iTRAQ8plex); C14(Carbamidomethyl); K19(iTRAQ8plex)	1	13	P02768	B2RBS8; P02768; Q56G89; A0A0C4DGB6; H0YA55; B4DPR2; A0A087WWT3; F6KPG5; D6RHD5; C9JKR2; A8K9P0; B4DPP6; B7WNR0	0	4	0.7571	0	1	1	MS2	0	43.8	75	67.2741	22800	1_HUMAN.raw	0/0	5.27	0	0.0004051	30052	Used	Unique	152.7	112.8	82.4	2.7
		TRUE	High	Sequest HT (A2)	Unambiguous	[K].eFNAETFTFHADIcTLSEk.[E]	N-Term(iTRAQ8plex); C14(Carbamidomethyl); K19(iTRAQ8plex)	1	13	P02768	B2RBS8; P02768; Q56G89; A0A0C4DGB6; H0YA55; B4DPR2; A0A087WWT3; F6KPG5; D6RHD5; C9JKR2; A8K9P0; B4DPP6; B7WNR0	0	4	0.7743	0	1	1	MS2	0	30.4	75	72.2914	24723	1_HUMAN.raw	0/0	4.83	0	0.0007814	31491	Used	Unique	104.7	81.4	56.9
		TRUE	High	Sequest HT (A2)	Unambiguous	[K].eFNAETFTFHADIcTLSEk.[E]	N-Term(iTRAQ8plex); C14(Carbamidomethyl); K19(iTRAQ8plex)	1	13	P02768	B2RBS8; P02768; Q56G89; A0A0C4DGB6; H0YA55; B4DPR2; A0A087WWT3; F6KPG5; D6RHD5; C9JKR2; A8K9P0; B4DPP6; B7WNR0	0	4	0.7707	0	1	1	MS2	6.37962	35.8	75	64.9985	21931	1_HUMAN.raw	0/0	4.84	0	0.001093	29407	Used	Unique	129.9	94.6	60.4	1.6
		TRUE	High	Sequest HT (A2)	Unambiguous	[K].eFNAETFTFHADIcTLSEk.[E]	N-Term(iTRAQ8plex); C14(Carbamidomethyl); K19(iTRAQ8plex)	1	13	P02768	B2RBS8; P02768; Q56G89; A0A0C4DGB6; H0YA55; B4DPR2; A0A087WWT3; F6KPG5; D6RHD5; C9JKR2; A8K9P0; B4DPP6; B7WNR0	0	4	0.7603	0	1	1	MS2	6.37179	42.2	75	61.5258	20588	1_HUMAN.raw	0/0	4.84	0	3.549e-05	28390	Used	Unique	145.2	111.6	78.9	1.7
		TRUE	High	Sequest HT (A2)	Unambiguous	[K].eFNAETFTFHADIcTLSEk.[E]	N-Term(iTRAQ8plex); C14(Carbamidomethyl); K19(iTRAQ8plex)	1	13	P02768	B2RBS8; P02768; Q56G89; A0A0C4DGB6; H0YA55; B4DPR2; A0A087WWT3; F6KPG5; D6RHD5; C9JKR2; A8K9P0; B4DPP6; B7WNR0	0	4	0.7803	0	1	1	MS2	0	43.2	75	53.3047	17053	1_HUMAN.raw	0/0	4.87	0	1.802e-05	25487	Used	Unique	157.3	106.7	81.6
		TRUE	High	Sequest HT (A2)	Unambiguous	[K].eFNAETFTFHADIcTLSEk.[E]	N-Term(iTRAQ8plex); C14(Carbamidomethyl); K19(iTRAQ8plex)	1	13	P02768	B2RBS8; P02768; Q56G89; A0A0C4DGB6; H0YA55; B4DPR2; A0A087WWT3; F6KPG5; D6RHD5; C9JKR2; A8K9P0; B4DPP6; B7WNR0	0	4	0.8152	0	1	1	MS2	7.96475	40.1	75	61.866	20723	1_HUMAN.raw	0/0	5.41	0	2.192e-05	28495	Used	Unique	141.6	100.1	76.6	2.4
		TRUE	High	Sequest HT (A2)	Unambiguous	[K].eFNAETFTFHADIcTLSEk.[E]	N-Term(iTRAQ8plex); C14(Carbamidomethyl); K19(iTRAQ8plex)	1	13	P02768	B2RBS8; P02768; Q56G89; A0A0C4DGB6; H0YA55; B4DPR2; A0A087WWT3; F6KPG5; D6RHD5; C9JKR2; A8K9P0; B4DPP6; B7WNR0	0	4	0.7626	0	1	1	MS2	11.4151	39.3	75	54.4501	17467	1_HUMAN.raw	0/0	4.55	0	0.0001169	25779	Used	Unique	141.4	102.4	68.9	1.6
		TRUE	High	Sequest HT (A2)	Unambiguous	[K].eFNAETFTFHADIcTLSEk.[E]	N-Term(iTRAQ8plex); C14(Carbamidomethyl); K19(iTRAQ8plex)	1	13	P02768	B2RBS8; P02768; Q56G89; A0A0C4DGB6; H0YA55; B4DPR2; A0A087WWT3; F6KPG5; D6RHD5; C9JKR2; A8K9P0; B4DPP6; B7WNR0	0	4	0.7732	0	1	1	MS2	18.4226	56.9	75	53.1224	16988	1_HUMAN.raw	0/0	4.85	0	1.064e-05	25440	Used	Unique	198.6	149.9	103.4	3.4
		TRUE	High	Sequest HT (A2)	Unambiguous	[K].eFNAETFTFHADIcTLSEk.[E]	N-Term(iTRAQ8plex); C14(Carbamidomethyl); K19(iTRAQ8plex)	1	13	P02768	B2RBS8; P02768; Q56G89; A0A0C4DGB6; H0YA55; B4DPR2; A0A087WWT3; F6KPG5; D6RHD5; C9JKR2; A8K9P0; B4DPP6; B7WNR0	0	4	0.7787	0	1	1	MS2	5.50126	38.3	75	65.1693	21994	1_HUMAN.raw	0/0	4.61	0	4.04e-05	29453	Used	Unique	133.1	99.2	70.9	3
		TRUE	High	Sequest HT (A2)	Unambiguous	[K].eFNAETFTFHADIcTLSEk.[E]	N-Term(iTRAQ8plex); C14(Carbamidomethyl); K19(iTRAQ8plex)	1	13	P02768	B2RBS8; P02768; Q56G89; A0A0C4DGB6; H0YA55; B4DPR2; A0A087WWT3; F6KPG5; D6RHD5; C9JKR2; A8K9P0; B4DPP6; B7WNR0	0	4	0.7506	0	1	1	MS2	0	32.9	75	72.6323	24847	1_HUMAN.raw	0/0	3.93	0	0.0006035	31580	Used	Unique	116.8	86.7	59.6
		TRUE	High	Sequest HT (A2)	Unambiguous	[K].eFNAETFTFHADIcTLSEk.[E]	N-Term(iTRAQ8plex); C14(Carbamidomethyl); K19(iTRAQ8plex)	1	13	P02768	B2RBS8; P02768; Q56G89; A0A0C4DGB6; H0YA55; B4DPR2; A0A087WWT3; F6KPG5; D6RHD5; C9JKR2; A8K9P0; B4DPP6; B7WNR0	0	4	0.7649	0	1	1	MS2	0	33	75	72.4601	24788	1_HUMAN.raw	0/0	3.7	0	6.161e-05	31540	Used	Unique	112.8	87.4	62.2	1.4
		TRUE	High	Sequest HT (A2)	Unambiguous	[K].eFNAETFTFHADIcTLSEk.[E]	N-Term(iTRAQ8plex); C14(Carbamidomethyl); K19(iTRAQ8plex)	1	13	P02768	B2RBS8; P02768; Q56G89; A0A0C4DGB6; H0YA55; B4DPR2; A0A087WWT3; F6KPG5; D6RHD5; C9JKR2; A8K9P0; B4DPP6; B7WNR0	0	4	0.786	0	1	1	MS2	1.20141	39.2	75	64.8175	21856	1_HUMAN.raw	0/0	4.44	0	1.005e-05	29346	Used	Unique	137	101.6	71.9	2.8
		TRUE	High	Sequest HT (A2)	Unambiguous	[K].eFNAETFTFHADIcTLSEk.[E]	N-Term(iTRAQ8plex); C14(Carbamidomethyl); K19(iTRAQ8plex)	1	13	P02768	B2RBS8; P02768; Q56G89; A0A0C4DGB6; H0YA55; B4DPR2; A0A087WWT3; F6KPG5; D6RHD5; C9JKR2; A8K9P0; B4DPP6; B7WNR0	0	4	0.7849	0	1	1	MS2	2.00904	32.9	75	64.6464	21796	1_HUMAN.raw	0/0	5.02	0	5.496e-05	29304	Used	Unique	119.7	86.4	55.9	1.3
		TRUE	High	Sequest HT (A2)	Unambiguous	[K].eFNAETFTFHADIcTLSEk.[E]	N-Term(iTRAQ8plex); C14(Carbamidomethyl); K19(iTRAQ8plex)	1	13	P02768	B2RBS8; P02768; Q56G89; A0A0C4DGB6; H0YA55; B4DPR2; A0A087WWT3; F6KPG5; D6RHD5; C9JKR2; A8K9P0; B4DPP6; B7WNR0	0	4	0.7618	0	1	1	MS2	0	49.3	75	54.0305	17315	1_HUMAN.raw	0/0	4.45	0	5.599e-05	25673	Used	Unique	183.3	125.6	84.1	1.3
		TRUE	High	Sequest HT (A2)	Unambiguous	[K].eFNAETFTFHADIcTLSEk.[E]	N-Term(iTRAQ8plex); C14(Carbamidomethyl); K19(iTRAQ8plex)	1	13	P02768	B2RBS8; P02768; Q56G89; A0A0C4DGB6; H0YA55; B4DPR2; A0A087WWT3; F6KPG5; D6RHD5; C9JKR2; A8K9P0; B4DPP6; B7WNR0	0	4	0.7599	0	1	1	MS2	10.5637	33.2	75	70.3988	23981	1_HUMAN.raw	0/0	4.29	0	0.0008769	30923	Used	Unique	108.3	83.3	71.6	2
		TRUE	High	Sequest HT (A2)	Unambiguous	[K].eFNAETFTFHADIcTLSEk.[E]	N-Term(iTRAQ8plex); C14(Carbamidomethyl); K19(iTRAQ8plex)	1	13	P02768	B2RBS8; P02768; Q56G89; A0A0C4DGB6; H0YA55; B4DPR2; A0A087WWT3; F6KPG5; D6RHD5; C9JKR2; A8K9P0; B4DPP6; B7WNR0	0	4	0.8039	0	1	1	MS2	0	37.5	75	70.2185	23904	1_HUMAN.raw	0/0	5.1	0	9.278e-05	30861	Used	Unique	132	91.4	73.9	2.5
		TRUE	High	Sequest HT (A2)	Unambiguous	[K].eFNAETFTFHADIcTLSEk.[E]	N-Term(iTRAQ8plex); C14(Carbamidomethyl); K19(iTRAQ8plex)	1	13	P02768	B2RBS8; P02768; Q56G89; A0A0C4DGB6; H0YA55; B4DPR2; A0A087WWT3; F6KPG5; D6RHD5; C9JKR2; A8K9P0; B4DPP6; B7WNR0	0	4	0.7944	0	1	1	MS2	1.68659	28.8	75	61.3486	20514	1_HUMAN.raw	0/0	4.67	0	0.001386	28330	Used	Unique	103.6	76	50.8
		TRUE	High	Sequest HT (A2)	Unambiguous	[K].eFNAETFTFHADIcTLSEk.[E]	N-Term(iTRAQ8plex); C14(Carbamidomethyl); K19(iTRAQ8plex)	1	13	P02768	B2RBS8; P02768; Q56G89; A0A0C4DGB6; H0YA55; B4DPR2; A0A087WWT3; F6KPG5; D6RHD5; C9JKR2; A8K9P0; B4DPP6; B7WNR0	0	4	0.8011	0	1	1	MS2	2.20626	49	75	55.163	17772	1_HUMAN.raw	0/0	5.53	0	0.000807	26029	Used	Unique	172.9	121.3	91.9	5.7
		TRUE	High	Sequest HT (A2)	Unambiguous	[K].eFNAETFTFHADIcTLSEk.[E]	N-Term(iTRAQ8plex); C14(Carbamidomethyl); K19(iTRAQ8plex)	1	13	P02768	B2RBS8; P02768; Q56G89; A0A0C4DGB6; H0YA55; B4DPR2; A0A087WWT3; F6KPG5; D6RHD5; C9JKR2; A8K9P0; B4DPP6; B7WNR0	0	3	0.6114	0	1	1	MS2	30.0671	23.8	75	52.6907	16819	1_HUMAN.raw	0/0	2.11	0	0.0003845	25312	Used	Unique	78.1	63	48	1.6
		TRUE	High	Sequest HT (A2)	Unambiguous	[K].eFNAETFTFHADIcTLSEk.[E]	N-Term(iTRAQ8plex); C14(Carbamidomethyl); K19(iTRAQ8plex)	1	13	P02768	B2RBS8; P02768; Q56G89; A0A0C4DGB6; H0YA55; B4DPR2; A0A087WWT3; F6KPG5; D6RHD5; C9JKR2; A8K9P0; B4DPP6; B7WNR0	0	4	0.7573	0	1	1	MS2	0	21.1	75	72.9841	24968	1_HUMAN.raw	0/0	4.12	0	0.0004766	31663	Used	Unique	78.1	53.6	35.9	1.4
		TRUE	High	Sequest HT (A2)	Unambiguous	[K].eFNAETFTFHADIcTLSEk.[E]	N-Term(iTRAQ8plex); C14(Carbamidomethyl); K19(iTRAQ8plex)	1	13	P02768	B2RBS8; P02768; Q56G89; A0A0C4DGB6; H0YA55; B4DPR2; A0A087WWT3; F6KPG5; D6RHD5; C9JKR2; A8K9P0; B4DPP6; B7WNR0	0	3	0.4877	0	1	1	MS2	49.0542	17.1	75	55.362	17861	1_HUMAN.raw	0/0	1.62	0	0.001408	26105	Used	Unique	53.8	48.9	32.6	1.6
		TRUE	High	Sequest HT (A2)	Unambiguous	[K].eFNAETFTFHADIcTLSEk.[E]	N-Term(iTRAQ8plex); C14(Carbamidomethyl); K19(iTRAQ8plex)	1	13	P02768	B2RBS8; P02768; Q56G89; A0A0C4DGB6; H0YA55; B4DPR2; A0A087WWT3; F6KPG5; D6RHD5; C9JKR2; A8K9P0; B4DPP6; B7WNR0	0	4	0.7755	0	1	1	MS2	1.60209	45.2	75	55.3564	17858	1_HUMAN.raw	0/0	4.9	0	4.438e-05	26102	Used	Unique	164.4	114.3	81.3	1.9
		TRUE	High	Sequest HT (A2)	Unambiguous	[K].eFNAETFTFHADIcTLSEk.[E]	N-Term(iTRAQ8plex); C14(Carbamidomethyl); K19(iTRAQ8plex)	1	13	P02768	B2RBS8; P02768; Q56G89; A0A0C4DGB6; H0YA55; B4DPR2; A0A087WWT3; F6KPG5; D6RHD5; C9JKR2; A8K9P0; B4DPP6; B7WNR0	0	4	1	0	1	1	MS2	2.76136	29.8	75	60.9889	20365	1_HUMAN.raw	0/0	4.11	0	1.237e-05	28212	Used	Unique	104	77.6	55.4	1.5
		TRUE	High	Sequest HT (A2)	Unambiguous	[K].eFNAETFTFHADIcTLSEk.[E]	N-Term(iTRAQ8plex); C14(Carbamidomethyl); K19(iTRAQ8plex)	1	13	P02768	B2RBS8; P02768; Q56G89; A0A0C4DGB6; H0YA55; B4DPR2; A0A087WWT3; F6KPG5; D6RHD5; C9JKR2; A8K9P0; B4DPP6; B7WNR0	0	4	0.7821	0	1	1	MS2	8.50771	28.6	75	66.2238	22412	1_HUMAN.raw	0/0	4.59	0	0.0001013	29771	Used	Unique	97.9	80.9	47.7	1.9
		TRUE	High	Sequest HT (A2)	Unambiguous	[K].eFNAETFTFHADIcTLSEk.[E]	N-Term(iTRAQ8plex); C14(Carbamidomethyl); K19(iTRAQ8plex)	1	13	P02768	B2RBS8; P02768; Q56G89; A0A0C4DGB6; H0YA55; B4DPR2; A0A087WWT3; F6KPG5; D6RHD5; C9JKR2; A8K9P0; B4DPP6; B7WNR0	0	4	0.7756	0	1	1	MS2	11.2563	40	75	65.5112	22128	1_HUMAN.raw	0/0	4.99	0	7.509e-06	29554	Used	Unique	142.9	98	76.4	2.5
		TRUE	High	Sequest HT (A2)	Unambiguous	[K].eFNAETFTFHADIcTLSEk.[E]	N-Term(iTRAQ8plex); C14(Carbamidomethyl); K19(iTRAQ8plex)	1	13	P02768	B2RBS8; P02768; Q56G89; A0A0C4DGB6; H0YA55; B4DPR2; A0A087WWT3; F6KPG5; D6RHD5; C9JKR2; A8K9P0; B4DPP6; B7WNR0	0	4	0.7762	0	1	1	MS2	4.28813	55.1	75	54.7527	17586	1_HUMAN.raw	0/0	4.87	0	8.767e-05	25871	Used	Unique	205.3	128.8	103.9	2.9
		TRUE	High	Sequest HT (A2)	Unambiguous	[K].eFNAETFTFHADIcTLSEk.[E]	N-Term(iTRAQ8plex); C14(Carbamidomethyl); K19(iTRAQ8plex)	1	13	P02768	B2RBS8; P02768; Q56G89; A0A0C4DGB6; H0YA55; B4DPR2; A0A087WWT3; F6KPG5; D6RHD5; C9JKR2; A8K9P0; B4DPP6; B7WNR0	0	4	0.808	0	1	1	MS2	1.78378	37.9	75	64.4705	21732	1_HUMAN.raw	0/0	5.73	0	0.0003342	29257	Used	Unique	129	97.7	74.8	1.5
		TRUE	High	Sequest HT (A2)	Unambiguous	[K].eFNAETFTFHADIcTLSEk.[E]	N-Term(iTRAQ8plex); C14(Carbamidomethyl); K19(iTRAQ8plex)	1	13	P02768	B2RBS8; P02768; Q56G89; A0A0C4DGB6; H0YA55; B4DPR2; A0A087WWT3; F6KPG5; D6RHD5; C9JKR2; A8K9P0; B4DPP6; B7WNR0	0	4	0.7707	0	1	1	MS2	0	37.1	75	65.3381	22061	1_HUMAN.raw	0/0	4.84	0	3.232e-05	29505	Used	Unique	130.4	88.5	75.1	2.8
		TRUE	High	Sequest HT (A2)	Unambiguous	[K].eFNAETFTFHADIcTLSEk.[E]	N-Term(iTRAQ8plex); C14(Carbamidomethyl); K19(iTRAQ8plex)	1	13	P02768	B2RBS8; P02768; Q56G89; A0A0C4DGB6; H0YA55; B4DPR2; A0A087WWT3; F6KPG5; D6RHD5; C9JKR2; A8K9P0; B4DPP6; B7WNR0	0	4	0.7589	0	1	1	MS2	75.3183	32.2	75	72.8061	24906	1_HUMAN.raw	0/0	4.19	0	9.154e-05	31620	Used	Unique	116.7	79.5	59.6	1.6
		TRUE	High	Sequest HT (A2)	Unambiguous	[K].eFNAETFTFHADIcTLSEk.[E]	N-Term(iTRAQ8plex); C14(Carbamidomethyl); K19(iTRAQ8plex)	1	13	P02768	B2RBS8; P02768; Q56G89; A0A0C4DGB6; H0YA55; B4DPR2; A0A087WWT3; F6KPG5; D6RHD5; C9JKR2; A8K9P0; B4DPP6; B7WNR0	0	4	0.7557	0	1	1	MS2	9.75029	34.3	75	61.1679	20441	1_HUMAN.raw	0/0	4.79	0	0.002783	28274	Used	Unique	131	82.2	59	2
		TRUE	High	Sequest HT (A2)	Unambiguous	[K].eFNAETFTFHADIcTLSEk.[E]	N-Term(iTRAQ8plex); C14(Carbamidomethyl); K19(iTRAQ8plex)	1	13	P02768	B2RBS8; P02768; Q56G89; A0A0C4DGB6; H0YA55; B4DPR2; A0A087WWT3; F6KPG5; D6RHD5; C9JKR2; A8K9P0; B4DPP6; B7WNR0	0	4	0.7856	0	1	1	MS2	3.08368	33.2	75	70.5714	24054	1_HUMAN.raw	0/0	5.13	0	4.752e-05	30982	Used	Unique	119.8	82.7	60.1	3
		TRUE	High	Sequest HT (A2)	Unambiguous	[K].eFNAETFTFHADIcTLSEk.[E]	N-Term(iTRAQ8plex); C14(Carbamidomethyl); K19(iTRAQ8plex)	1	13	P02768	B2RBS8; P02768; Q56G89; A0A0C4DGB6; H0YA55; B4DPR2; A0A087WWT3; F6KPG5; D6RHD5; C9JKR2; A8K9P0; B4DPP6; B7WNR0	0	4	0.7892	0	1	1	MS2	11.2825	29.3	75	65.8658	22271	1_HUMAN.raw	0/0	4.65	0	0.0007868	29665	Used	Unique	103.9	71.3	56.7	2.5
		TRUE	High	Sequest HT (A2)	Unambiguous	[K].eFNAETFTFHADIcTLSEk.[E]	N-Term(iTRAQ8plex); C14(Carbamidomethyl); K19(iTRAQ8plex)	1	13	P02768	B2RBS8; P02768; Q56G89; A0A0C4DGB6; H0YA55; B4DPR2; A0A087WWT3; F6KPG5; D6RHD5; C9JKR2; A8K9P0; B4DPP6; B7WNR0	0	4	0.7829	0	1	1	MS2	4.71153	40.9	75	62.0468	20796	1_HUMAN.raw	0/0	5.25	0	0.0004193	28552	Used	Unique	137.4	105	82.8	2.4
		TRUE	High	Sequest HT (A2)	Unambiguous	[K].eFNAETFTFHADIcTLSEk.[E]	N-Term(iTRAQ8plex); C14(Carbamidomethyl); K19(iTRAQ8plex)	1	13	P02768	B2RBS8; P02768; Q56G89; A0A0C4DGB6; H0YA55; B4DPR2; A0A087WWT3; F6KPG5; D6RHD5; C9JKR2; A8K9P0; B4DPP6; B7WNR0	0	4	0.7958	0	1	1	MS2	4.93044	70.2	75	52.9439	16919	1_HUMAN.raw	0/0	5.78	0	0.0001515	25389	Used	Unique	248.8	174.3	135.8	3
		TRUE	High	Sequest HT (A2)	Unambiguous	[K].eFNAETFTFHADIcTLSEk.[E]	N-Term(iTRAQ8plex); C14(Carbamidomethyl); K19(iTRAQ8plex)	1	13	P02768	B2RBS8; P02768; Q56G89; A0A0C4DGB6; H0YA55; B4DPR2; A0A087WWT3; F6KPG5; D6RHD5; C9JKR2; A8K9P0; B4DPP6; B7WNR0	0	4	0.7756	0	1	1	MS2	0	42.1	75	70.0428	23833	1_HUMAN.raw	0/0	5.17	0	0.0005662	30805	Used	Unique	149.9	105.4	81.6
		TRUE	High	Sequest HT (A2)	Unambiguous	[K].eFNAETFTFHADIcTLSEk.[E]	N-Term(iTRAQ8plex); C14(Carbamidomethyl); K19(iTRAQ8plex)	1	13	P02768	B2RBS8; P02768; Q56G89; A0A0C4DGB6; H0YA55; B4DPR2; A0A087WWT3; F6KPG5; D6RHD5; C9JKR2; A8K9P0; B4DPP6; B7WNR0	0	4	0.7592	0	1	1	MS2	14.1607	41.5	75	65.6934	22204	1_HUMAN.raw	0/0	4.61	0	7.157e-05	29615	Used	Unique	147.2	104.8	77.6	2.7
		TRUE	High	Sequest HT (A2)	Unambiguous	[K].eFNAETFTFHADIcTLSEk.[E]	N-Term(iTRAQ8plex); C14(Carbamidomethyl); K19(iTRAQ8plex)	1	13	P02768	B2RBS8; P02768; Q56G89; A0A0C4DGB6; H0YA55; B4DPR2; A0A087WWT3; F6KPG5; D6RHD5; C9JKR2; A8K9P0; B4DPP6; B7WNR0	0	4	0.7679	0	1	1	MS2	0	33.5	75	68.9996	23448	1_HUMAN.raw	0/0	5.17	0	3.371e-05	30527	Used	Unique	126.3	83.5	57.9
		TRUE	High	Sequest HT (A2)	Unambiguous	[K].eFNAETFTFHADIcTLSEk.[E]	N-Term(iTRAQ8plex); C14(Carbamidomethyl); K19(iTRAQ8plex)	1	13	P02768	B2RBS8; P02768; Q56G89; A0A0C4DGB6; H0YA55; B4DPR2; A0A087WWT3; F6KPG5; D6RHD5; C9JKR2; A8K9P0; B4DPP6; B7WNR0	0	4	0.7791	0	1	1	MS2	2.67328	41.2	75	62.9195	21142	1_HUMAN.raw	0/0	4.98	0	0.000318	28820	Used	Unique	144.8	100.9	81.5	2
		TRUE	High	Sequest HT (A2)	Unambiguous	[K].eFNAETFTFHADIcTLSEk.[E]	N-Term(iTRAQ8plex); C14(Carbamidomethyl); K19(iTRAQ8plex)	1	13	P02768	B2RBS8; P02768; Q56G89; A0A0C4DGB6; H0YA55; B4DPR2; A0A087WWT3; F6KPG5; D6RHD5; C9JKR2; A8K9P0; B4DPP6; B7WNR0	0	4	0.7804	0	1	1	MS2	15.9296	35	75	58.5004	19291	1_HUMAN.raw	0/0	4.28	0	0.0009185	27333	Used	Unique	124	87.4	66.8	2
		TRUE	High	Sequest HT (A2)	Unambiguous	[K].eFNAETFTFHADIcTLSEk.[E]	N-Term(iTRAQ8plex); C14(Carbamidomethyl); K19(iTRAQ8plex)	1	13	P02768	B2RBS8; P02768; Q56G89; A0A0C4DGB6; H0YA55; B4DPR2; A0A087WWT3; F6KPG5; D6RHD5; C9JKR2; A8K9P0; B4DPP6; B7WNR0	0	4	0.7863	0	1	1	MS2	3.34975	47.2	75	63.4458	21337	1_HUMAN.raw	0/0	5.24	0	5.19e-05	28959	Used	Unique	170.1	118.9	86.2	2.4
		TRUE	High	Sequest HT (A2)	Unambiguous	[K].eFNAETFTFHADIcTLSEk.[E]	N-Term(iTRAQ8plex); C14(Carbamidomethyl); K19(iTRAQ8plex)	1	13	P02768	B2RBS8; P02768; Q56G89; A0A0C4DGB6; H0YA55; B4DPR2; A0A087WWT3; F6KPG5; D6RHD5; C9JKR2; A8K9P0; B4DPP6; B7WNR0	0	4	0.7483	0	1	1	MS2	0	18.4	75	74.4775	25542	1_HUMAN.raw	0/0	4.45	0	0.0004586	32093	Used	Unique	69.6	45.7	32.2
		TRUE	High	Sequest HT (A2)	Unambiguous	[K].eFNAETFTFHADIcTLSEk.[E]	N-Term(iTRAQ8plex); C14(Carbamidomethyl); K19(iTRAQ8plex)	1	13	P02768	B2RBS8; P02768; Q56G89; A0A0C4DGB6; H0YA55; B4DPR2; A0A087WWT3; F6KPG5; D6RHD5; C9JKR2; A8K9P0; B4DPP6; B7WNR0	0	4	0.7579	0	1	1	MS2	13.9724	38.2	75	57.7715	18965	1_HUMAN.raw	0/0	4.42	0	0.0002102	27059	Used	Unique	132.1	100.8	70.8	2.2
		TRUE	High	Sequest HT (A2)	Unambiguous	[K].eFNAETFTFHADIcTLSEk.[E]	N-Term(iTRAQ8plex); C14(Carbamidomethyl); K19(iTRAQ8plex)	1	13	P02768	B2RBS8; P02768; Q56G89; A0A0C4DGB6; H0YA55; B4DPR2; A0A087WWT3; F6KPG5; D6RHD5; C9JKR2; A8K9P0; B4DPP6; B7WNR0	0	4	0.7713	0	1	1	MS2	7.23774	31.2	75	57.5932	18884	1_HUMAN.raw	0/0	4.11	0	0.0001052	26989	Used	Unique	111	75.2	62.2	1.4
		TRUE	High	Sequest HT (A2)	Unambiguous	[K].eFNAETFTFHADIcTLSEk.[E]	N-Term(iTRAQ8plex); C14(Carbamidomethyl); K19(iTRAQ8plex)	1	13	P02768	B2RBS8; P02768; Q56G89; A0A0C4DGB6; H0YA55; B4DPR2; A0A087WWT3; F6KPG5; D6RHD5; C9JKR2; A8K9P0; B4DPP6; B7WNR0	0	4	0.7912	0	1	1	MS2	4.95127	37.4	75	68.3079	23181	1_HUMAN.raw	0/0	4.98	0	1.38e-05	30323	Used	Unique	131.7	90.2	74	3.4
		TRUE	High	Sequest HT (A2)	Unambiguous	[K].eFNAETFTFHADIcTLSEk.[E]	N-Term(iTRAQ8plex); C14(Carbamidomethyl); K19(iTRAQ8plex)	1	13	P02768	B2RBS8; P02768; Q56G89; A0A0C4DGB6; H0YA55; B4DPR2; A0A087WWT3; F6KPG5; D6RHD5; C9JKR2; A8K9P0; B4DPP6; B7WNR0	0	4	0.7904	0	1	1	MS2	0	38.4	75	68.8278	23383	1_HUMAN.raw	0/0	5.01	0	7.11e-05	30478	Used	Unique	133.4	100.3	71.3	2.3
		TRUE	High	Sequest HT (A2)	Unambiguous	[K].eFNAETFTFHADIcTLSEk.[E]	N-Term(iTRAQ8plex); C14(Carbamidomethyl); K19(iTRAQ8plex)	1	13	P02768	B2RBS8; P02768; Q56G89; A0A0C4DGB6; H0YA55; B4DPR2; A0A087WWT3; F6KPG5; D6RHD5; C9JKR2; A8K9P0; B4DPP6; B7WNR0	0	4	0.7528	0	1	1	MS2	11.1713	39.2	75	67.9618	23049	1_HUMAN.raw	0/0	5.34	0	3.238e-05	30226	Used	Unique	139.6	98.6	72.4	2.6
		TRUE	High	Sequest HT (A2)	Unambiguous	[K].eFNAETFTFHADIcTLSEk.[E]	N-Term(iTRAQ8plex); C14(Carbamidomethyl); K19(iTRAQ8plex)	1	13	P02768	B2RBS8; P02768; Q56G89; A0A0C4DGB6; H0YA55; B4DPR2; A0A087WWT3; F6KPG5; D6RHD5; C9JKR2; A8K9P0; B4DPP6; B7WNR0	0	4	0.783	0	1	1	MS2	0	39.5	75	71.0863	24250	1_HUMAN.raw	0/0	5.07	0	8.58e-05	31126	Used	Unique	147.8	101.3	64.6	2.4
		TRUE	High	Sequest HT (A2)	Unambiguous	[K].eFNAETFTFHADIcTLSEk.[E]	N-Term(iTRAQ8plex); C14(Carbamidomethyl); K19(iTRAQ8plex)	1	13	P02768	B2RBS8; P02768; Q56G89; A0A0C4DGB6; H0YA55; B4DPR2; A0A087WWT3; F6KPG5; D6RHD5; C9JKR2; A8K9P0; B4DPP6; B7WNR0	0	4	0.7755	0	1	1	MS2	8.89237	22.8	75	59.5552	19747	1_HUMAN.raw	0/0	3.83	0	0.0009129	27706	Used	Unique	85	58	39.5
		TRUE	High	Sequest HT (A2)	Unambiguous	[K].eFNAETFTFHADIcTLSEk.[E]	N-Term(iTRAQ8plex); C14(Carbamidomethyl); K19(iTRAQ8plex)	1	13	P02768	B2RBS8; P02768; Q56G89; A0A0C4DGB6; H0YA55; B4DPR2; A0A087WWT3; F6KPG5; D6RHD5; C9JKR2; A8K9P0; B4DPP6; B7WNR0	0	4	0.7553	0	1	1	MS2	0	32	75	71.4341	24379	1_HUMAN.raw	0/0	4.21	0	0.0001908	31220	Used	Unique	114.2	80.9	59.1	1.8
		TRUE	High	Sequest HT (A2)	Unambiguous	[K].eFNAETFTFHADIcTLSEk.[E]	N-Term(iTRAQ8plex); C14(Carbamidomethyl); K19(iTRAQ8plex)	1	13	P02768	B2RBS8; P02768; Q56G89; A0A0C4DGB6; H0YA55; B4DPR2; A0A087WWT3; F6KPG5; D6RHD5; C9JKR2; A8K9P0; B4DPP6; B7WNR0	0	4	0.7182	0	1	1	MS2	0	25.9	75	74.2481	25451	1_HUMAN.raw	0/0	3.69	0	0.0002099	32024	Used	Unique	86.7	69.8	49	1.8
		TRUE	High	Sequest HT (A2)	Unambiguous	[K].eFNAETFTFHADIcTLSEk.[E]	N-Term(iTRAQ8plex); C14(Carbamidomethyl); K19(iTRAQ8plex)	1	13	P02768	B2RBS8; P02768; Q56G89; A0A0C4DGB6; H0YA55; B4DPR2; A0A087WWT3; F6KPG5; D6RHD5; C9JKR2; A8K9P0; B4DPP6; B7WNR0	0	4	0.7389	0	1	1	MS2	0	26.4	75	74.6664	25612	1_HUMAN.raw	0/0	4.52	0	8.805e-05	32144	Used	Unique	99.7	64.7	47.1
		TRUE	High	Sequest HT (A2)	Unambiguous	[K].eFNAETFTFHADIcTLSEk.[E]	N-Term(iTRAQ8plex); C14(Carbamidomethyl); K19(iTRAQ8plex)	1	13	P02768	B2RBS8; P02768; Q56G89; A0A0C4DGB6; H0YA55; B4DPR2; A0A087WWT3; F6KPG5; D6RHD5; C9JKR2; A8K9P0; B4DPP6; B7WNR0	0	4	0.7422	0	1	1	MS2	8.35319	27.2	75	63.2669	21267	1_HUMAN.raw	0/0	3.84	0	0.0001354	28906	Used	Unique	101.2	64.7	50.3	1.4
		TRUE	High	Sequest HT (A2)	Unambiguous	[K].eFNAETFTFHADIcTLSEk.[E]	N-Term(iTRAQ8plex); C14(Carbamidomethyl); K19(iTRAQ8plex)	1	13	P02768	B2RBS8; P02768; Q56G89; A0A0C4DGB6; H0YA55; B4DPR2; A0A087WWT3; F6KPG5; D6RHD5; C9JKR2; A8K9P0; B4DPP6; B7WNR0	0	4	0.7608	0	1	1	MS2	0	41.4	75	59.2097	19601	1_HUMAN.raw	0/0	4.64	0	0.001259	27591	Used	Unique	157.1	101.6	69.2	3.1
		TRUE	High	Sequest HT (A2)	Unambiguous	[K].eFNAETFTFHADIcTLSEk.[E]	N-Term(iTRAQ8plex); C14(Carbamidomethyl); K19(iTRAQ8plex)	1	13	P02768	B2RBS8; P02768; Q56G89; A0A0C4DGB6; H0YA55; B4DPR2; A0A087WWT3; F6KPG5; D6RHD5; C9JKR2; A8K9P0; B4DPP6; B7WNR0	0	4	0.789	0	1	1	MS2	0	36.6	75	63.7866	21472	1_HUMAN.raw	0/0	5.07	0	0.0001121	29065	Used	Unique	133.9	91.8	65.1	1.7
		TRUE	High	Sequest HT (A2)	Unambiguous	[K].eFNAETFTFHADIcTLSEk.[E]	N-Term(iTRAQ8plex); C14(Carbamidomethyl); K19(iTRAQ8plex)	1	13	P02768	B2RBS8; P02768; Q56G89; A0A0C4DGB6; H0YA55; B4DPR2; A0A087WWT3; F6KPG5; D6RHD5; C9JKR2; A8K9P0; B4DPP6; B7WNR0	0	4	0.767	0	1	1	MS2	66.6835	32.3	75	71.2629	24314	1_HUMAN.raw	0/0	4.42	0	0.001237	31173	Used	Unique	121.4	79	58.3
		TRUE	High	Sequest HT (A2)	Unambiguous	[K].eFNAETFTFHADIcTLSEk.[E]	N-Term(iTRAQ8plex); C14(Carbamidomethyl); K19(iTRAQ8plex)	1	13	P02768	B2RBS8; P02768; Q56G89; A0A0C4DGB6; H0YA55; B4DPR2; A0A087WWT3; F6KPG5; D6RHD5; C9JKR2; A8K9P0; B4DPP6; B7WNR0	0	4	0.7612	0	1	1	MS2	10.1816	26.9	75	58.1363	19131	1_HUMAN.raw	0/0	4.02	0	6.896e-05	27201	Used	Unique	95	72.5	47.8
		TRUE	High	Sequest HT (A2)	Unambiguous	[K].eFNAETFTFHADIcTLSEk.[E]	N-Term(iTRAQ8plex); C14(Carbamidomethyl); K19(iTRAQ8plex)	1	13	P02768	B2RBS8; P02768; Q56G89; A0A0C4DGB6; H0YA55; B4DPR2; A0A087WWT3; F6KPG5; D6RHD5; C9JKR2; A8K9P0; B4DPP6; B7WNR0	0	4	0.7808	0	1	1	MS2	2.04941	27.3	75	68.1391	23113	1_HUMAN.raw	0/0	4.06	0	0.0004333	30270	Used	Unique	97.6	76.9	44.2
		TRUE	High	Sequest HT (A2)	Unambiguous	[K].eFNAETFTFHADIcTLSEk.[E]	N-Term(iTRAQ8plex); C14(Carbamidomethyl); K19(iTRAQ8plex)	1	13	P02768	B2RBS8; P02768; Q56G89; A0A0C4DGB6; H0YA55; B4DPR2; A0A087WWT3; F6KPG5; D6RHD5; C9JKR2; A8K9P0; B4DPP6; B7WNR0	0	4	0.767	0	1	1	MS2	9.49196	33.8	75	57.0432	18636	1_HUMAN.raw	0/0	4.55	0	0.0009496	26781	Used	Unique	119.7	84.8	63.7	2.3
		TRUE	High	Sequest HT (A2)	Unambiguous	[K].eFNAETFTFHADIcTLSEk.[E]	N-Term(iTRAQ8plex); C14(Carbamidomethyl); K19(iTRAQ8plex)	1	13	P02768	B2RBS8; P02768; Q56G89; A0A0C4DGB6; H0YA55; B4DPR2; A0A087WWT3; F6KPG5; D6RHD5; C9JKR2; A8K9P0; B4DPP6; B7WNR0	0	4	0.7955	0	1	1	MS2	2.43639	38.7	75	63.0893	21203	1_HUMAN.raw	0/0	4.84	0	6.371e-05	28862	Used	Unique	141.7	97.6	68.3	2
		TRUE	High	Sequest HT (A2)	Unambiguous	[K].eFNAETFTFHADIcTLSEk.[E]	N-Term(iTRAQ8plex); C14(Carbamidomethyl); K19(iTRAQ8plex)	1	13	P02768	B2RBS8; P02768; Q56G89; A0A0C4DGB6; H0YA55; B4DPR2; A0A087WWT3; F6KPG5; D6RHD5; C9JKR2; A8K9P0; B4DPP6; B7WNR0	0	4	0.7529	0	1	1	MS2	20.9473	39.1	75	57.4114	18802	1_HUMAN.raw	0/0	4.25	0	5.093e-05	26920	Used	Unique	137.5	100.2	73.4	1.4
		TRUE	High	Sequest HT (A2)	Unambiguous	[K].eFNAETFTFHADIcTLSEk.[E]	N-Term(iTRAQ8plex); C14(Carbamidomethyl); K19(iTRAQ8plex)	1	13	P02768	B2RBS8; P02768; Q56G89; A0A0C4DGB6; H0YA55; B4DPR2; A0A087WWT3; F6KPG5; D6RHD5; C9JKR2; A8K9P0; B4DPP6; B7WNR0	0	4	0.7404	0	1	1	MS2	30.201	32.2	75	58.3193	19211	1_HUMAN.raw	0/0	3.66	0	2.266e-06	27267	Used	Unique	112.4	82.9	62.4
		TRUE	High	Sequest HT (A2)	Unambiguous	[K].eFNAETFTFHADIcTLSEk.[E]	N-Term(iTRAQ8plex); C14(Carbamidomethyl); K19(iTRAQ8plex)	1	13	P02768	B2RBS8; P02768; Q56G89; A0A0C4DGB6; H0YA55; B4DPR2; A0A087WWT3; F6KPG5; D6RHD5; C9JKR2; A8K9P0; B4DPP6; B7WNR0	0	4	0.7529	0	1	1	MS2	5.50857	29.2	75	57.9622	19052	1_HUMAN.raw	0/0	4.33	0	0.000254	27134	Used	Unique	102.4	81.9	49.4
		TRUE	High	Sequest HT (A2)	Unambiguous	[K].eFNAETFTFHADIcTLSEk.[E]	N-Term(iTRAQ8plex); C14(Carbamidomethyl); K19(iTRAQ8plex)	1	13	P02768	B2RBS8; P02768; Q56G89; A0A0C4DGB6; H0YA55; B4DPR2; A0A087WWT3; F6KPG5; D6RHD5; C9JKR2; A8K9P0; B4DPP6; B7WNR0	0	4	0.7624	0	1	1	MS2	0	37.6	75	68.657	23319	1_HUMAN.raw	0/0	4.63	0	0.0008938	30430	Used	Unique	131.2	93.6	73.1	2.9
		TRUE	High	Sequest HT (A2)	Unambiguous	[K].eFNAETFTFHADIcTLSEk.[E]	N-Term(iTRAQ8plex); C14(Carbamidomethyl); K19(iTRAQ8plex)	1	13	P02768	B2RBS8; P02768; Q56G89; A0A0C4DGB6; H0YA55; B4DPR2; A0A087WWT3; F6KPG5; D6RHD5; C9JKR2; A8K9P0; B4DPP6; B7WNR0	0	4	0.7168	0	1	1	MS2	0	21.8	75	74.0761	25391	1_HUMAN.raw	0/0	3.92	0	0.0003305	31983	Used	Unique	76.8	54.9	42.4
		TRUE	High	Sequest HT (A2)	Unambiguous	[K].eFNAETFTFHADIcTLSEk.[E]	N-Term(iTRAQ8plex); C14(Carbamidomethyl); K19(iTRAQ8plex)	1	13	P02768	B2RBS8; P02768; Q56G89; A0A0C4DGB6; H0YA55; B4DPR2; A0A087WWT3; F6KPG5; D6RHD5; C9JKR2; A8K9P0; B4DPP6; B7WNR0	0	4	0.7373	0	1	1	MS2	0	95.3	75	50.9593	16179	1_HUMAN.raw	0/0	4.91	0	3.588e-05	24856	Used	Unique	334.4	241.8	177	9.1
		TRUE	High	Sequest HT (A2)	Unambiguous	[K].eFNAETFTFHADIcTLSEk.[E]	N-Term(iTRAQ8plex); C14(Carbamidomethyl); K19(iTRAQ8plex)	1	13	P02768	B2RBS8; P02768; Q56G89; A0A0C4DGB6; H0YA55; B4DPR2; A0A087WWT3; F6KPG5; D6RHD5; C9JKR2; A8K9P0; B4DPP6; B7WNR0	0	4	0.788	0	1	1	MS2	5.52977	39	75	62.7435	21074	1_HUMAN.raw	0/0	5.33	0	7.137e-05	28768	Used	Unique	139.1	102.6	67.4	2.8
		TRUE	High	Sequest HT (A2)	Unambiguous	[K].eFNAETFTFHADIcTLSEk.[E]	N-Term(iTRAQ8plex); C14(Carbamidomethyl); K19(iTRAQ8plex)	1	13	P02768	B2RBS8; P02768; Q56G89; A0A0C4DGB6; H0YA55; B4DPR2; A0A087WWT3; F6KPG5; D6RHD5; C9JKR2; A8K9P0; B4DPP6; B7WNR0	0	4	0.7756	0	1	1	MS2	2.55585	36.7	75	63.6155	21401	1_HUMAN.raw	0/0	4.68	0	0.0001004	29007	Used	Unique	130	93.9	67.4	1.9
		TRUE	High	Sequest HT (A2)	Unambiguous	[K].eFNAETFTFHADIcTLSEk.[E]	N-Term(iTRAQ8plex); C14(Carbamidomethyl); K19(iTRAQ8plex)	1	13	P02768	B2RBS8; P02768; Q56G89; A0A0C4DGB6; H0YA55; B4DPR2; A0A087WWT3; F6KPG5; D6RHD5; C9JKR2; A8K9P0; B4DPP6; B7WNR0	0	4	0.7636	0	1	1	MS2	9.45036	35.9	75	67.7915	22987	1_HUMAN.raw	0/0	4.78	0	1.902e-05	30182	Used	Unique	127.7	93.9	63.6	2.2
		TRUE	High	Sequest HT (A2)	Unambiguous	[K].eFNAETFTFHADIcTLSEk.[E]	N-Term(iTRAQ8plex); C14(Carbamidomethyl); K19(iTRAQ8plex)	1	13	P02768	B2RBS8; P02768; Q56G89; A0A0C4DGB6; H0YA55; B4DPR2; A0A087WWT3; F6KPG5; D6RHD5; C9JKR2; A8K9P0; B4DPP6; B7WNR0	0	4	0.764	0	1	1	MS2	63.1239	61.8	75	50.7498	16106	1_HUMAN.raw	0/0	5	0	0.0001122	24808	Used	Unique	205.6	165	120.4	3.3
		TRUE	High	Sequest HT (A2)	Unambiguous	[K].eFNAETFTFHADIcTLSEk.[E]	N-Term(iTRAQ8plex); C14(Carbamidomethyl); K19(iTRAQ8plex)	1	13	P02768	B2RBS8; P02768; Q56G89; A0A0C4DGB6; H0YA55; B4DPR2; A0A087WWT3; F6KPG5; D6RHD5; C9JKR2; A8K9P0; B4DPP6; B7WNR0	0	4	0.7606	0	1	1	MS2	14.3237	35.1	75	58.6946	19376	1_HUMAN.raw	0/0	4.47	0	0.000749	27403	Used	Unique	129.9	87	61.6	2.1
		TRUE	High	Sequest HT (A2)	Unambiguous	[K].eFNAETFTFHADIcTLSEk.[E]	N-Term(iTRAQ8plex); C14(Carbamidomethyl); K19(iTRAQ8plex)	1	13	P02768	B2RBS8; P02768; Q56G89; A0A0C4DGB6; H0YA55; B4DPR2; A0A087WWT3; F6KPG5; D6RHD5; C9JKR2; A8K9P0; B4DPP6; B7WNR0	0	4	0.7815	0	1	1	MS2	2.47893	36	75	57.2164	18715	1_HUMAN.raw	0/0	4.76	0	0.0005003	26848	Used	Unique	131.9	91	63.3	1.5
		TRUE	High	Sequest HT (A2)	Unambiguous	[K].eFNAETFTFHADIcTLSEk.[E]	N-Term(iTRAQ8plex); C14(Carbamidomethyl); K19(iTRAQ8plex)	1	13	P02768	B2RBS8; P02768; Q56G89; A0A0C4DGB6; H0YA55; B4DPR2; A0A087WWT3; F6KPG5; D6RHD5; C9JKR2; A8K9P0; B4DPP6; B7WNR0	0	4	0.7488	0	1	1	MS2	10.9574	33.1	75	59.7357	19827	1_HUMAN.raw	0/0	4.26	0	0.0003992	27773	Used	Unique	113.6	88.9	59.3	2.8
		TRUE	High	Sequest HT (A2)	Unambiguous	[K].eFNAETFTFHADIcTLSEk.[E]	N-Term(iTRAQ8plex); C14(Carbamidomethyl); K19(iTRAQ8plex)	1	13	P02768	B2RBS8; P02768; Q56G89; A0A0C4DGB6; H0YA55; B4DPR2; A0A087WWT3; F6KPG5; D6RHD5; C9JKR2; A8K9P0; B4DPP6; B7WNR0	0	3	0.5062	0	1	1	MS2	24.7757	14.1	75	58.7247	19390	1_HUMAN.raw	0/0	1.62	0	0.1349	27415	Used	Unique	42.8	40.3	29.4
		TRUE	High	Sequest HT (A2)	Unambiguous	[K].eFNAETFTFHADIcTLSEk.[E]	N-Term(iTRAQ8plex); C14(Carbamidomethyl); K19(iTRAQ8plex)	1	13	P02768	B2RBS8; P02768; Q56G89; A0A0C4DGB6; H0YA55; B4DPR2; A0A087WWT3; F6KPG5; D6RHD5; C9JKR2; A8K9P0; B4DPP6; B7WNR0	0	4	0.781	0	1	1	MS2	1.83219	35.4	75	63.957	21541	1_HUMAN.raw	0/0	4.84	0	7.579e-05	29119	Used	Unique	122.4	92.9	65.5	2.2
		TRUE	High	Sequest HT (A2)	Unambiguous	[K].eFNAETFTFHADIcTLSEk.[E]	N-Term(iTRAQ8plex); C14(Carbamidomethyl); K19(iTRAQ8plex)	1	13	P02768	B2RBS8; P02768; Q56G89; A0A0C4DGB6; H0YA55; B4DPR2; A0A087WWT3; F6KPG5; D6RHD5; C9JKR2; A8K9P0; B4DPP6; B7WNR0	0	4	0.7423	0	1	1	MS2	2.19776	34.1	75	58.8728	19456	1_HUMAN.raw	0/0	4.23	0	0.0004602	27471	Used	Unique	117.5	91.1	62	2.1
		TRUE	High	Sequest HT (A2)	Unambiguous	[K].eFNAETFTFHADIcTLSEk.[E]	N-Term(iTRAQ8plex); C14(Carbamidomethyl); K19(iTRAQ8plex)	1	13	P02768	B2RBS8; P02768; Q56G89; A0A0C4DGB6; H0YA55; B4DPR2; A0A087WWT3; F6KPG5; D6RHD5; C9JKR2; A8K9P0; B4DPP6; B7WNR0	0	3	0.4706	0	1	1	MS2	0	10.5	75	60.8882	20321	1_HUMAN.raw	0/0	1.36	0.002106	0.291	28175	Used	Unique	35.4	30.6	17.8
		TRUE	High	Sequest HT (A2)	Unambiguous	[K].eFNAETFTFHADIcTLSEk.[E]	N-Term(iTRAQ8plex); C14(Carbamidomethyl); K19(iTRAQ8plex)	1	13	P02768	B2RBS8; P02768; Q56G89; A0A0C4DGB6; H0YA55; B4DPR2; A0A087WWT3; F6KPG5; D6RHD5; C9JKR2; A8K9P0; B4DPP6; B7WNR0	0	3	0.5086	0	1	1	MS2		9.7	75	62.625	21028	1_HUMAN.raw	0/0	1.16	0.003099	0.3037	28734	Used	Unique	30.1	27.2	19.9
		TRUE	Low	Sequest HT (A2)	Unambiguous	[K].eFNAETFTFHADIcTLSEk.[E]	N-Term(iTRAQ8plex); C14(Carbamidomethyl); K19(iTRAQ8plex)	1	13	P02768	B2RBS8; P02768; Q56G89; A0A0C4DGB6; H0YA55; B4DPR2; A0A087WWT3; F6KPG5; D6RHD5; C9JKR2; A8K9P0; B4DPP6; B7WNR0	0	3	0.4351	0	1	1	MS2		8.9	75	61.9666	20762	1_HUMAN.raw	0/0	1.31	0.05855	0.585	28525	Used	Unique	24.5	28.4	18.2
		TRUE	Low	Sequest HT (A2)	Unambiguous	[K].eFNAETFTFHADIcTLSEk.[E]	N-Term(iTRAQ8plex); C14(Carbamidomethyl); K19(iTRAQ8plex)	1	13	P02768	B2RBS8; P02768; Q56G89; A0A0C4DGB6; H0YA55; B4DPR2; A0A087WWT3; F6KPG5; D6RHD5; C9JKR2; A8K9P0; B4DPP6; B7WNR0	0	3	0.3068	0	1	1	MS2		8.7	75	64.2619	21653	1_HUMAN.raw	0/0	0.88	0.06109	0.5906	29199	Used	Unique	30.2	24.8	14.9
		TRUE	Low	Sequest HT (A2)	Unambiguous	[K].eFNAETFTFHADIcTLSEk.[E]	N-Term(iTRAQ8plex); C14(Carbamidomethyl); K19(iTRAQ8plex)	1	13	P02768	B2RBS8; P02768; Q56G89; A0A0C4DGB6; H0YA55; B4DPR2; A0A087WWT3; F6KPG5; D6RHD5; C9JKR2; A8K9P0; B4DPP6; B7WNR0	0	3	0.2254	0	1	1	MS2	31.7162	9.3	75	60.715	20248	1_HUMAN.raw	0/0	0.71	0.08713	0.6638	28116	Used	Unique	25.8	25.2	23.5
		TRUE	Low	Sequest HT (A2)	Unambiguous	[K].eFNAETFTFHADIcTLSEk.[E]	N-Term(iTRAQ8plex); C14(Carbamidomethyl); K19(iTRAQ8plex)	1	13	P02768	B2RBS8; P02768; Q56G89; A0A0C4DGB6; H0YA55; B4DPR2; A0A087WWT3; F6KPG5; D6RHD5; C9JKR2; A8K9P0; B4DPP6; B7WNR0	0	3	0.4095	0	1	1	MS2	29.88	9	75	64.6407	21794	1_HUMAN.raw	0/0	1.05	0.4277	0.9262	29303	Used	Unique	28.3	23.6	19.8
	TRUE	High	[R].RPCFSALEVDETYVPK.[E]	1xCarbamidomethyl [C3]; 1xiTRAQ8plex [K/R]		0.000154781	0	1	12	1	P02768	P02768 [509-524]	0	2519.34	High	High	High	1.043	1.742	0.959	1.671	0.574	0.598	117.8	122.8	205.2	354.3					Unique	4.57	High	0	1.153e-05
		Checked	Confidence	Identifying Node	PSM Ambiguity	Annotated Sequence	Modifications	# Protein Groups	# Proteins	Master Protein Accessions	Protein Accessions	# Missed Cleavages	Charge	DeltaScore	DeltaCn	Rank	Search Engine Rank	MS Order	Isolation Interference [%]	Average Reporter S/N	Ion Inject Time [ms]	RT [min]	First Scan	Spectrum File	Ions Matched	XCorr	Percolator q-Value	Percolator PEP	Reporter Quan Result ID	Peptide Quan Usage	Quan Info	113	114	115	116	117
		TRUE	High	Sequest HT (A2)	Unambiguous	[R].rPcFSALEVDETYVPk.[E]	N-Term(iTRAQ8plex); C3(Carbamidomethyl); K16(iTRAQ8plex)	1	12	P02768	B2RBS8; P02768; A0A0C4DGB6; H0YA55; B4DPR2; A0A087WWT3; F6KPG5; D6RHD5; C9JKR2; A8K9P0; B4DPP6; B7WNR0	0	3	0.7155	0	1	1	MS2	11.771	44.3	75	48.457	15087	1_HUMAN.raw	0/0	4.57	0	1.153e-05	23925	Used	Unique	103.2	110.7	134.9	5.6
	TRUE	High	[K].FQNALLVR.[Y]	1xiTRAQ8plex [N-Term]		0.0410815	0	1	13	2	P02768	P02768 [427-434]	0	1264.77	High	High	High	1.555	0.706	0.643	0.454	1.416	2.202	245.3	381.5	173.2						Unique	2.65	High	0	0.01425
		Checked	Confidence	Identifying Node	PSM Ambiguity	Annotated Sequence	Modifications	# Protein Groups	# Proteins	Master Protein Accessions	Protein Accessions	# Missed Cleavages	Charge	DeltaScore	DeltaCn	Rank	Search Engine Rank	MS Order	Isolation Interference [%]	Average Reporter S/N	Ion Inject Time [ms]	RT [min]	First Scan	Spectrum File	Ions Matched	XCorr	Percolator q-Value	Percolator PEP	Reporter Quan Result ID	Peptide Quan Usage	Quan Info	113	114	115	116	117
		TRUE	High	Sequest HT (A2)	Unambiguous	[K].fQNALLVR.[Y]	N-Term(iTRAQ8plex)	1	13	P02768	B2RBS8; P02768; Q56G89; A0A0C4DGB6; H0YA55; B4DPR2; A0A087WWT3; F6KPG5; D6RHD5; C9JKR2; A8K9P0; B4DPP6; B7WNR0	0	2	0.4226	0	1	1	MS2	3.60092	191.2	75	48.4122	15066	1_HUMAN.raw	0/0	2.65	0	0.01425	23906	Used	Unique	488.6	797.1	243.9
		TRUE	Low	Sequest HT (A2)	Unambiguous	[K].fQNALLVR.[Y]	N-Term(iTRAQ8plex)	1	13	P02768	B2RBS8; P02768; Q56G89; A0A0C4DGB6; H0YA55; B4DPR2; A0A087WWT3; F6KPG5; D6RHD5; C9JKR2; A8K9P0; B4DPP6; B7WNR0	0	2	0.3561	0	1	1	MS2	8.25477	24.9	75	51.9365	16534	1_HUMAN.raw	0/0	1.32	0.08953	0.6695	25104	Used	Unique	63.9	86.8	48.8
	TRUE	High	[R].MPCAEDYLSVVLNQLCVLHEK.[T]	2xCarbamidomethyl [C3; C16]; 1xiTRAQ8plex [K/M]		1.97055e-09	0	1	11	2	P02768	P02768 [470-490]	0	3126.62	High	High	High	0.399	0.342	2.509	0.859	2.921	1.164	334.6	133.4	114.6	217.4					Unique	8.39	High	0	6.68278e-12
		Checked	Confidence	Identifying Node	PSM Ambiguity	Annotated Sequence	Modifications	# Protein Groups	# Proteins	Master Protein Accessions	Protein Accessions	# Missed Cleavages	Charge	DeltaScore	DeltaCn	Rank	Search Engine Rank	MS Order	Isolation Interference [%]	Average Reporter S/N	Ion Inject Time [ms]	RT [min]	First Scan	Spectrum File	Ions Matched	XCorr	Percolator q-Value	Percolator PEP	Reporter Quan Result ID	Peptide Quan Usage	Quan Info	113	114	115	116	117
		TRUE	High	Sequest HT (A2)	Unambiguous	[R].mPcAEDYLSVVLNQLcVLHEk.[T]	N-Term(iTRAQ8plex); C3(Carbamidomethyl); C16(Carbamidomethyl); K21(iTRAQ8plex)	1	11	P02768	B2RBS8; P02768; A0A0C4DGB6; H0YA55; B4DPR2; A0A087WWT3; F6KPG5; D6RHD5; C9JKR2; A8K9P0; B7WNR0	0	4	0.7816	0	1	1	MS2	2.19757	135.7	75	48.9789	15331	1_HUMAN.raw	0/0	6.64	0	6.117e-08	24147	Used	Unique	653.7	250.5	173.5	8.2
		TRUE	High	Sequest HT (A2)	Unambiguous	[R].mPcAEDYLSVVLNQLcVLHEk.[T]	N-Term(iTRAQ8plex); C3(Carbamidomethyl); C16(Carbamidomethyl); K21(iTRAQ8plex)	1	11	P02768	B2RBS8; P02768; A0A0C4DGB6; H0YA55; B4DPR2; A0A087WWT3; F6KPG5; D6RHD5; C9JKR2; A8K9P0; B7WNR0	0	3	0.8534	0	1	1	MS2	0.716522	383.5	75	48.9632	15324	1_HUMAN.raw	0/0	8.39	0	6.68278e-12	24141	Used	Unique	1820.9	764.4	462.1	20.8
	TRUE	High	[R].MPCAEDYLSVVLNQLCVLHEK.[T]	2xCarbamidomethyl [C3; C16]; 1xiTRAQ8plex [K21]		0.163932	0	1	11	1	P02768	P02768 [470-490]	0	2822.42	High	High	High	0.957	0.895	1.045	0.936	1.117	1.069	280.5	268.4	251.1						Unique	1.86	High	0	0.08619
		Checked	Confidence	Identifying Node	PSM Ambiguity	Annotated Sequence	Modifications	# Protein Groups	# Proteins	Master Protein Accessions	Protein Accessions	# Missed Cleavages	Charge	DeltaScore	DeltaCn	Rank	Search Engine Rank	MS Order	Isolation Interference [%]	Average Reporter S/N	Ion Inject Time [ms]	RT [min]	First Scan	Spectrum File	Ions Matched	XCorr	Percolator q-Value	Percolator PEP	Reporter Quan Result ID	Peptide Quan Usage	Quan Info	113	114	115	116	117
		TRUE	High	Sequest HT (A2)	Unambiguous	[R].MPcAEDYLSVVLNQLcVLHEk.[T]	C3(Carbamidomethyl); C16(Carbamidomethyl); K21(iTRAQ8plex)	1	11	P02768	B2RBS8; P02768; A0A0C4DGB6; H0YA55; B4DPR2; A0A087WWT3; F6KPG5; D6RHD5; C9JKR2; A8K9P0; B7WNR0	0	4	0.3602	0	1	1	MS2	5.70498	19.4	75	49.0052	15344	1_HUMAN.raw	0/0	1.86	0	0.08619	24159	Used	Unique	58.5	57.6	39.3
	TRUE	High	[K].DDNPNLPR.[L]	1xiTRAQ8plex [N-Term]		0.0420848	0	1	9	16	P02768	P02768 [131-138]	0	1244.65	High	High	High	0.822	0.826	1.217	1.006	1.21	0.994	270.3	222.1	223.3	84.4					Unique	2.5	High	0.003099	0.303
		Checked	Confidence	Identifying Node	PSM Ambiguity	Annotated Sequence	Modifications	# Protein Groups	# Proteins	Master Protein Accessions	Protein Accessions	# Missed Cleavages	Charge	DeltaScore	DeltaCn	Rank	Search Engine Rank	MS Order	Isolation Interference [%]	Average Reporter S/N	Ion Inject Time [ms]	RT [min]	First Scan	Spectrum File	Ions Matched	XCorr	Percolator q-Value	Percolator PEP	Reporter Quan Result ID	Peptide Quan Usage	Quan Info	113	114	115	116	117
		TRUE	High	Sequest HT (A2)	Unambiguous	[K].dDNPNLPR.[L]	N-Term(iTRAQ8plex)	1	9	P02768	B2RBS8; P02768; Q56G89; A0A0C4DGB6; A0A087WWT3; F6KPG5; A8K9P0; B4DPP6; H7C013	0	2	0.4628	0	1	1	MS2	0	20.3	75	19.5356	6575	1_HUMAN.raw	0/0	1.88	0	0.1987	19967	Used	Unique	62.4	62.3	37.8
		TRUE	High	Sequest HT (A2)	Unambiguous	[K].dDNPNLPR.[L]	N-Term(iTRAQ8plex)	1	9	P02768	B2RBS8; P02768; Q56G89; A0A0C4DGB6; A0A087WWT3; F6KPG5; A8K9P0; B4DPP6; H7C013	0	2	0.5168	0	1	1	MS2	3.18549	142.6	16.72	19.0015	6335	1_HUMAN.raw	0/0	2.38	0	0.05557	19768	Used	Unique	463.6	394.2	280.5	2.1
		TRUE	High	Sequest HT (A2)	Unambiguous	[K].dDNPNLPR.[L]	N-Term(iTRAQ8plex)	1	9	P02768	B2RBS8; P02768; Q56G89; A0A0C4DGB6; A0A087WWT3; F6KPG5; A8K9P0; B4DPP6; H7C013	0	2	0.511	0	1	1	MS2	8.98958	62.8	75	19.3584	6497	1_HUMAN.raw	0/0	2.27	0	0.087	19904	Used	Unique	208	178	116.7
		TRUE	High	Sequest HT (A2)	Unambiguous	[K].dDNPNLPR.[L]	N-Term(iTRAQ8plex)	1	9	P02768	B2RBS8; P02768; Q56G89; A0A0C4DGB6; A0A087WWT3; F6KPG5; A8K9P0; B4DPP6; H7C013	0	2	0.5124	0	1	1	MS2	3.99315	139.2	21.264	19.1769	6414	1_HUMAN.raw	0/0	2.42	0	0.05302	19834	Used	Unique	454.9	382.2	274.5	1.6
		TRUE	High	Sequest HT (A2)	Unambiguous	[K].dDNPNLPR.[L]	N-Term(iTRAQ8plex)	1	9	P02768	B2RBS8; P02768; Q56G89; A0A0C4DGB6; A0A087WWT3; F6KPG5; A8K9P0; B4DPP6; H7C013	0	2	0.5214	0	1	1	MS2	2.08579	124.2	75	47.3704	14575	1_HUMAN.raw	0/0	2.34	0	0.03343	23461	Used	Unique	402.2	339.9	249	2.1
		TRUE	High	Sequest HT (A2)	Unambiguous	[K].dDNPNLPR.[L]	N-Term(iTRAQ8plex)	1	9	P02768	B2RBS8; P02768; Q56G89; A0A0C4DGB6; A0A087WWT3; F6KPG5; A8K9P0; B4DPP6; H7C013	0	2	0.4793	0	1	1	MS2	3.05181	181.3	8.351	18.6483	6184	1_HUMAN.raw	0/0	2.42	0	0.04929	19647	Used	Unique	594.6	480.2	370.4	5.4
		TRUE	High	Sequest HT (A2)	Unambiguous	[K].dDNPNLPR.[L]	N-Term(iTRAQ8plex)	1	9	P02768	B2RBS8; P02768; Q56G89; A0A0C4DGB6; A0A087WWT3; F6KPG5; A8K9P0; B4DPP6; H7C013	0	2	0.5105	0	1	1	MS2	3.12156	151.8	4.214	18.8239	6260	1_HUMAN.raw	0/0	2.39	0	0.06488	19706	Used	Unique	492.1	425.9	290.7	5.7
		TRUE	High	Sequest HT (A2)	Unambiguous	[K].dDNPNLPR.[L]	N-Term(iTRAQ8plex)	1	9	P02768	B2RBS8; P02768; Q56G89; A0A0C4DGB6; A0A087WWT3; F6KPG5; A8K9P0; B4DPP6; H7C013	0	3	0.6667	0	1	1	MS2	38.8781	18.1	69.21	18.507	6120	1_HUMAN.raw	0/0	2.22	0	0.1117	19593	Used	Unique	58.2	46.3	40.1
		TRUE	High	Sequest HT (A2)	Unambiguous	[K].dDNPNLPR.[L]	N-Term(iTRAQ8plex)	1	9	P02768	B2RBS8; P02768; Q56G89; A0A0C4DGB6; A0A087WWT3; F6KPG5; A8K9P0; B4DPP6; H7C013	0	2	0.5234	0	1	1	MS2	43.7835	126.5	75	18.4742	6105	1_HUMAN.raw	0/0	2.35	0	0.01466	19581	Used	Unique	394.7	331	284.2	1.9
		TRUE	High	Sequest HT (A2)	Unambiguous	[K].dDNPNLPR.[L]	N-Term(iTRAQ8plex)	1	9	P02768	B2RBS8; P02768; Q56G89; A0A0C4DGB6; A0A087WWT3; F6KPG5; A8K9P0; B4DPP6; H7C013	0	3	0.6846	0	1	1	MS2	3.55711	11.2	23.216	19.0488	6358	1_HUMAN.raw	0/0	2.41	0.001057	0.2646	19788	Used	Unique	39.9	26.7	23.2
		TRUE	High	Sequest HT (A2)	Unambiguous	[K].dDNPNLPR.[L]	N-Term(iTRAQ8plex)	1	9	P02768	B2RBS8; P02768; Q56G89; A0A0C4DGB6; A0A087WWT3; F6KPG5; A8K9P0; B4DPP6; H7C013	0	3	0.676	0	1	1	MS2	3.29059	9.8	40.262	19.2235	6436	1_HUMAN.raw	0/0	2.5	0.003099	0.303	19852	Used	Unique	28.2	29.2	21.2
		TRUE	High	Sequest HT (A2)	Unambiguous	[K].dDNPNLPR.[L]	N-Term(iTRAQ8plex)	1	9	P02768	B2RBS8; P02768; Q56G89; A0A0C4DGB6; A0A087WWT3; F6KPG5; A8K9P0; B4DPP6; H7C013	0	3	0.5484	0	1	1	MS2	18.5727	2.7	75	19.402	6518	1_HUMAN.raw	0/0	1.24	0.004123	0.3202	19922	Used	Unique	8.6	10.2	2.7
		TRUE	High	Sequest HT (A2)	Unambiguous	[K].dDNPNLPR.[L]	N-Term(iTRAQ8plex)	1	9	P02768	B2RBS8; P02768; Q56G89; A0A0C4DGB6; A0A087WWT3; F6KPG5; A8K9P0; B4DPP6; H7C013	0	2	0.4329	0	1	1	MS2	10.9055	10.3	75	19.7142	6658	1_HUMAN.raw	0/0	1.64	0.008817	0.3607	20037	Used	Unique	31.1	32.2	18.8
		TRUE	Medium	Sequest HT (A2)	Unambiguous	[K].dDNPNLPR.[L]	N-Term(iTRAQ8plex)	1	9	P02768	B2RBS8; P02768; Q56G89; A0A0C4DGB6; A0A087WWT3; F6KPG5; A8K9P0; B4DPP6; H7C013	0	2	0.5676	0	1	1	MS2	0	7.5	75	19.9168	6749	1_HUMAN.raw	0/0	1.48	0.01356	0.4364	20111	Used	Unique	23.1	21.6	15.3
		TRUE	Medium	Sequest HT (A2)	Unambiguous	[K].dDNPNLPR.[L]	N-Term(iTRAQ8plex)	1	9	P02768	B2RBS8; P02768; Q56G89; A0A0C4DGB6; A0A087WWT3; F6KPG5; A8K9P0; B4DPP6; H7C013	0	3	0.6667	0	1	1	MS2	3.44338	13	4.59	18.6839	6200	1_HUMAN.raw	0/0	2.55	0.01445	0.4412	19660	Used	Unique	43.8	33.2	27.1
		TRUE	Low	Sequest HT (A2)	Unambiguous	[K].dDNPNLPR.[L]	N-Term(iTRAQ8plex)	1	9	P02768	B2RBS8; P02768; Q56G89; A0A0C4DGB6; A0A087WWT3; F6KPG5; A8K9P0; B4DPP6; H7C013	0	3	0.6547	0	1	1	MS2	3.5554	10	9.719	18.8652	6279	1_HUMAN.raw	0/0	2.23	0.0701	0.6207	19722	Used	Unique	33.1	29.2	17.4
	TRUE	High	[K].QTALVELVK.[H]	1xiTRAQ8plex [K9]		0.295403	0	1	13	1	P02768	P02768 [550-558]	0	1304.81	High	High	High	0.44	1.568	2.271	3.562	0.638	0.281	175	77	274.4	273.5					Unique	2.34	High	0	0.186
		Checked	Confidence	Identifying Node	PSM Ambiguity	Annotated Sequence	Modifications	# Protein Groups	# Proteins	Master Protein Accessions	Protein Accessions	# Missed Cleavages	Charge	DeltaScore	DeltaCn	Rank	Search Engine Rank	MS Order	Isolation Interference [%]	Average Reporter S/N	Ion Inject Time [ms]	RT [min]	First Scan	Spectrum File	Ions Matched	XCorr	Percolator q-Value	Percolator PEP	Reporter Quan Result ID	Peptide Quan Usage	Quan Info	113	114	115	116	117
		TRUE	High	Sequest HT (A2)	Unambiguous	[K].QTALVELVk.[H]	K9(iTRAQ8plex)	1	13	P02768	B2RBS8; P02768; Q56G89; A0A0C4DGB6; H0YA55; B4DPR2; A0A087WWT3; F6KPG5; D6RHD5; C9JKR2; A8K9P0; B4DPP6; B7WNR0	0	2	0.3803	0	1	1	MS2	25.7887	17.7	75	47.8661	14808	1_HUMAN.raw	0/0	2.34	0	0.186	23672	Used	Unique	53.2	24.1	62.6	1.5
	TRUE	High	[K].LVAASQAALGL.[-]	1xiTRAQ8plex [N-Term]		0.034593	0	1	12	98	P02768	P02768 [599-609]	0	1317.8	High	High	High	1.161	0.912	0.862	0.786	1.096	1.272	248.9	288.8	227.1	35.2					Unique	3.36	High	0	0.03256
		Checked	Confidence	Identifying Node	PSM Ambiguity	Annotated Sequence	Modifications	# Protein Groups	# Proteins	Master Protein Accessions	Protein Accessions	# Missed Cleavages	Charge	DeltaScore	DeltaCn	Rank	Search Engine Rank	MS Order	Isolation Interference [%]	Average Reporter S/N	Ion Inject Time [ms]	RT [min]	First Scan	Spectrum File	Ions Matched	XCorr	Percolator q-Value	Percolator PEP	Reporter Quan Result ID	Peptide Quan Usage	Quan Info	113	114	115	116	117
		TRUE	High	Sequest HT (A2)	Unambiguous	[K].lVAASQAALGL.[-]	N-Term(iTRAQ8plex)	1	12	P02768	B2RBS8; P02768; Q56G89; H0YA55; B4DPR2; A0A087WWT3; F6KPG5; D6RHD5; C9JKR2; A8K9P0; B4DPP6; B7WNR0	0	2	0.6971	0	1	1	MS2	12.764	4.5	75	66.849	22641	1_HUMAN.raw	0/0	2.08	0	0.06951	29935	Used	Unique	13.5	14.4	8.4
		TRUE	High	Sequest HT (A2)	Unambiguous	[K].lVAASQAALGL.[-]	N-Term(iTRAQ8plex)	1	12	P02768	B2RBS8; P02768; Q56G89; H0YA55; B4DPR2; A0A087WWT3; F6KPG5; D6RHD5; C9JKR2; A8K9P0; B4DPP6; B7WNR0	0	2	0.763	0	1	1	MS2	7.38063	2.2	75	55.9418	18126	1_HUMAN.raw	0/0	1.73	0	0.1814	26334	Used	Unique	6.8	7.9	2.5
		TRUE	High	Sequest HT (A2)	Unambiguous	[K].lVAASQAALGL.[-]	N-Term(iTRAQ8plex)	1	12	P02768	B2RBS8; P02768; Q56G89; H0YA55; B4DPR2; A0A087WWT3; F6KPG5; D6RHD5; C9JKR2; A8K9P0; B4DPP6; B7WNR0	0	2	0.7161	0	1	1	MS2	0	3.6	75	66.6751	22579	1_HUMAN.raw	0/0	2.36	0	0.03339	29892	Used	Unique	12.5	10.4	5.8
		TRUE	High	Sequest HT (A2)	Unambiguous	[K].lVAASQAALGL.[-]	N-Term(iTRAQ8plex)	1	12	P02768	B2RBS8; P02768; Q56G89; H0YA55; B4DPR2; A0A087WWT3; F6KPG5; D6RHD5; C9JKR2; A8K9P0; B4DPP6; B7WNR0	0	2	0.7551	0	1	1	MS2	0	5.3	75	69.6525	23679	1_HUMAN.raw	0/0	2.45	0	0.04669	30686	Used	Unique	13.8	18	10.3
		TRUE	High	Sequest HT (A2)	Unambiguous	[K].lVAASQAALGL.[-]	N-Term(iTRAQ8plex)	1	12	P02768	B2RBS8; P02768; Q56G89; H0YA55; B4DPR2; A0A087WWT3; F6KPG5; D6RHD5; C9JKR2; A8K9P0; B4DPP6; B7WNR0	0	2	0.731	0	1	1	MS2	18.2609	3	75	56.1421	18221	1_HUMAN.raw	0/0	1.71	0	0.06073	26420	Used	Unique	7.2	10.5	6.2
		TRUE	High	Sequest HT (A2)	Unambiguous	[K].lVAASQAALGL.[-]	N-Term(iTRAQ8plex)	1	12	P02768	B2RBS8; P02768; Q56G89; H0YA55; B4DPR2; A0A087WWT3; F6KPG5; D6RHD5; C9JKR2; A8K9P0; B4DPP6; B7WNR0	0	2	0.6432	0	1	1	MS2	0	3.3	75	70.7031	24108	1_HUMAN.raw	0/0	1.99	0	0.0468	31024	Used	Unique	8	12.1	6.3
		TRUE	High	Sequest HT (A2)	Unambiguous	[K].lVAASQAALGL.[-]	N-Term(iTRAQ8plex)	1	12	P02768	B2RBS8; P02768; Q56G89; H0YA55; B4DPR2; A0A087WWT3; F6KPG5; D6RHD5; C9JKR2; A8K9P0; B4DPP6; B7WNR0	0	2	0.7383	0	1	1	MS2	0	12.9	75	52.0277	16573	1_HUMAN.raw	0/0	2.56	0	0.1191	25136	Used	Unique	36.7	40.9	25.5
		TRUE	High	Sequest HT (A2)	Unambiguous	[K].lVAASQAALGL.[-]	N-Term(iTRAQ8plex)	1	12	P02768	B2RBS8; P02768; Q56G89; H0YA55; B4DPR2; A0A087WWT3; F6KPG5; D6RHD5; C9JKR2; A8K9P0; B4DPP6; B7WNR0	0	2	0.751	0	1	1	MS2	16.8584	4.7	75	73.4017	25132	1_HUMAN.raw	0/0	2.57	0	0.08974	31789	Used	Unique	13.1	14.9	9.6
		TRUE	High	Sequest HT (A2)	Unambiguous	[K].lVAASQAALGL.[-]	N-Term(iTRAQ8plex)	1	12	P02768	B2RBS8; P02768; Q56G89; H0YA55; B4DPR2; A0A087WWT3; F6KPG5; D6RHD5; C9JKR2; A8K9P0; B4DPP6; B7WNR0	0	2	0.7671	0	1	1	MS2	0	4	75	67.0255	22705	1_HUMAN.raw	0/0	2.49	0	0.06389	29981	Used	Unique	12.4	11.3	8.6
		TRUE	High	Sequest HT (A2)	Unambiguous	[K].lVAASQAALGL.[-]	N-Term(iTRAQ8plex)	1	12	P02768	B2RBS8; P02768; Q56G89; H0YA55; B4DPR2; A0A087WWT3; F6KPG5; D6RHD5; C9JKR2; A8K9P0; B4DPP6; B7WNR0	0	2	0.7489	0	1	1	MS2	0	5.2	75	66.4983	22513	1_HUMAN.raw	0/0	2.31	0	0.05427	29844	Used	Unique	17.4	14.7	9.2
		TRUE	High	Sequest HT (A2)	Unambiguous	[K].lVAASQAALGL.[-]	N-Term(iTRAQ8plex)	1	12	P02768	B2RBS8; P02768; Q56G89; H0YA55; B4DPR2; A0A087WWT3; F6KPG5; D6RHD5; C9JKR2; A8K9P0; B4DPP6; B7WNR0	0	2	0.724	0	1	1	MS2	18.0897	5.3	75	69.8354	23750	1_HUMAN.raw	0/0	2.21	0	0.05591	30740	Used	Unique	14.6	19.2	8.8
		TRUE	High	Sequest HT (A2)	Unambiguous	[K].lVAASQAALGL.[-]	N-Term(iTRAQ8plex)	1	12	P02768	B2RBS8; P02768; Q56G89; H0YA55; B4DPR2; A0A087WWT3; F6KPG5; D6RHD5; C9JKR2; A8K9P0; B4DPP6; B7WNR0	0	2	0.7521	0	1	1	MS2	24.8975	4.8	75	55.558	17951	1_HUMAN.raw	0/0	2.34	0	0.0824	26183	Used	Unique	14.9	15.8	7.7
		TRUE	High	Sequest HT (A2)	Unambiguous	[K].lVAASQAALGL.[-]	N-Term(iTRAQ8plex)	1	12	P02768	B2RBS8; P02768; Q56G89; H0YA55; B4DPR2; A0A087WWT3; F6KPG5; D6RHD5; C9JKR2; A8K9P0; B4DPP6; B7WNR0	0	2	0.7418	0	1	1	MS2	37.4639	5.9	75	73.227	25063	1_HUMAN.raw	0/0	2.44	0	0.08135	31736	Used	Unique	13.9	23	10.7
		TRUE	High	Sequest HT (A2)	Unambiguous	[K].lVAASQAALGL.[-]	N-Term(iTRAQ8plex)	1	12	P02768	B2RBS8; P02768; Q56G89; H0YA55; B4DPR2; A0A087WWT3; F6KPG5; D6RHD5; C9JKR2; A8K9P0; B4DPP6; B7WNR0	0	2	0.7612	0	1	1	MS2	0	5.5	75	71.9482	24587	1_HUMAN.raw	0/0	2.68	0	0.05184	31383	Used	Unique	14.2	18	11.8
		TRUE	High	Sequest HT (A2)	Unambiguous	[K].lVAASQAALGL.[-]	N-Term(iTRAQ8plex)	1	12	P02768	B2RBS8; P02768; Q56G89; H0YA55; B4DPR2; A0A087WWT3; F6KPG5; D6RHD5; C9JKR2; A8K9P0; B4DPP6; B7WNR0	0	2	0.6393	0	1	1	MS2	65.9542	5.6	75	60.0354	19956	1_HUMAN.raw	0/0	2.44	0	0.07332	27876	Used	Unique	17.5	17.7	9.7
		TRUE	High	Sequest HT (A2)	Unambiguous	[K].lVAASQAALGL.[-]	N-Term(iTRAQ8plex)	1	12	P02768	B2RBS8; P02768; Q56G89; H0YA55; B4DPR2; A0A087WWT3; F6KPG5; D6RHD5; C9JKR2; A8K9P0; B4DPP6; B7WNR0	0	2	0.75	0	1	1	MS2	50.1299	5.5	75	73.7703	25273	1_HUMAN.raw	0/0	2.92	0	0.0191	31893	Used	Unique	15.5	18	10.9
		TRUE	High	Sequest HT (A2)	Unambiguous	[K].lVAASQAALGL.[-]	N-Term(iTRAQ8plex)	1	12	P02768	B2RBS8; P02768; Q56G89; H0YA55; B4DPR2; A0A087WWT3; F6KPG5; D6RHD5; C9JKR2; A8K9P0; B4DPP6; B7WNR0	0	2	0.7265	0	1	1	MS2	67.9985	4.8	75	69.1349	23502	1_HUMAN.raw	0/0	2.23	0	0.03555	30568	Used	Unique	9.9	17.7	10.6
		TRUE	High	Sequest HT (A2)	Unambiguous	[K].lVAASQAALGL.[-]	N-Term(iTRAQ8plex)	1	12	P02768	B2RBS8; P02768; Q56G89; H0YA55; B4DPR2; A0A087WWT3; F6KPG5; D6RHD5; C9JKR2; A8K9P0; B4DPP6; B7WNR0	0	2	0.7739	0	1	1	MS2	5.16817	4.1	75	63.9995	21556	1_HUMAN.raw	0/0	2.61	0	0.1377	29129	Used	Unique	11.2	15	6.5
		TRUE	High	Sequest HT (A2)	Unambiguous	[K].lVAASQAALGL.[-]	N-Term(iTRAQ8plex)	1	12	P02768	B2RBS8; P02768; Q56G89; H0YA55; B4DPR2; A0A087WWT3; F6KPG5; D6RHD5; C9JKR2; A8K9P0; B4DPP6; B7WNR0	0	2	0.6606	0	1	1	MS2	13.6628	5.1	75	67.5576	22898	1_HUMAN.raw	0/0	2.21	0	0.06216	30117	Used	Unique	13.6	17.2	9.6
		TRUE	High	Sequest HT (A2)	Unambiguous	[K].lVAASQAALGL.[-]	N-Term(iTRAQ8plex)	1	12	P02768	B2RBS8; P02768; Q56G89; H0YA55; B4DPR2; A0A087WWT3; F6KPG5; D6RHD5; C9JKR2; A8K9P0; B4DPP6; B7WNR0	0	2	0.7524	0	1	1	MS2	0	21.8	75	51.6356	16412	1_HUMAN.raw	0/0	3.15	0	0.05186	25009	Used	Unique	59.2	73.3	39.7	2
		TRUE	High	Sequest HT (A2)	Unambiguous	[K].lVAASQAALGL.[-]	N-Term(iTRAQ8plex)	1	12	P02768	B2RBS8; P02768; Q56G89; H0YA55; B4DPR2; A0A087WWT3; F6KPG5; D6RHD5; C9JKR2; A8K9P0; B4DPP6; B7WNR0	0	2	0.5	0	1	1	MS2	13.1662	3.7	75	56.6292	18444	1_HUMAN.raw	0/0	1.56	0	0.08881	26612	Used	Unique	11.6	10.8	7.4
		TRUE	High	Sequest HT (A2)	Unambiguous	[K].lVAASQAALGL.[-]	N-Term(iTRAQ8plex)	1	12	P02768	B2RBS8; P02768; Q56G89; H0YA55; B4DPR2; A0A087WWT3; F6KPG5; D6RHD5; C9JKR2; A8K9P0; B4DPP6; B7WNR0	0	2	0.76	0	1	1	MS2	7.18058	3.4	75	56.3758	18329	1_HUMAN.raw	0/0	2.25	0	0.0631	26514	Used	Unique	9.5	10.4	7.2
		TRUE	High	Sequest HT (A2)	Unambiguous	[K].lVAASQAALGL.[-]	N-Term(iTRAQ8plex)	1	12	P02768	B2RBS8; P02768; Q56G89; H0YA55; B4DPR2; A0A087WWT3; F6KPG5; D6RHD5; C9JKR2; A8K9P0; B4DPP6; B7WNR0	0	2	0.7946	0	1	1	MS2	0	37.6	75	51.8124	16481	1_HUMAN.raw	0/0	3.36	0	0.03256	25061	Used	Unique	94.4	133.3	71.3	1.8
		TRUE	High	Sequest HT (A2)	Unambiguous	[K].lVAASQAALGL.[-]	N-Term(iTRAQ8plex)	1	12	P02768	B2RBS8; P02768; Q56G89; H0YA55; B4DPR2; A0A087WWT3; F6KPG5; D6RHD5; C9JKR2; A8K9P0; B4DPP6; B7WNR0	0	2	0.7719	0	1	1	MS2	0	4.3	75	71.7674	24515	1_HUMAN.raw	0/0	2.63	0	0.04926	31328	Used	Unique	10.6	12.2	11.9
		TRUE	High	Sequest HT (A2)	Unambiguous	[K].lVAASQAALGL.[-]	N-Term(iTRAQ8plex)	1	12	P02768	B2RBS8; P02768; Q56G89; H0YA55; B4DPR2; A0A087WWT3; F6KPG5; D6RHD5; C9JKR2; A8K9P0; B4DPP6; B7WNR0	0	2	0.7773	0	1	1	MS2	61.3329	4.9	75	67.206	22775	1_HUMAN.raw	0/0	2.47	0	0.08045	30034	Used	Unique	15.2	16.2	8.1
		TRUE	High	Sequest HT (A2)	Unambiguous	[K].lVAASQAALGL.[-]	N-Term(iTRAQ8plex)	1	12	P02768	B2RBS8; P02768; Q56G89; H0YA55; B4DPR2; A0A087WWT3; F6KPG5; D6RHD5; C9JKR2; A8K9P0; B4DPP6; B7WNR0	0	2	0.7156	0	1	1	MS2	0	5.5	75	73.0563	24993	1_HUMAN.raw	0/0	2.25	0	0.1036	31680	Used	Unique	15	17.6	11.1
		TRUE	High	Sequest HT (A2)	Unambiguous	[K].lVAASQAALGL.[-]	N-Term(iTRAQ8plex)	1	12	P02768	B2RBS8; P02768; Q56G89; H0YA55; B4DPR2; A0A087WWT3; F6KPG5; D6RHD5; C9JKR2; A8K9P0; B4DPP6; B7WNR0	0	2	0.7566	0	1	1	MS2	3.86206	15.4	10.213	48.2028	14966	1_HUMAN.raw	0/0	3.04	0	0.05314	23815	Used	Unique	38.1	54.3	30.5
		TRUE	High	Sequest HT (A2)	Unambiguous	[K].lVAASQAALGL.[-]	N-Term(iTRAQ8plex)	1	12	P02768	B2RBS8; P02768; Q56G89; H0YA55; B4DPR2; A0A087WWT3; F6KPG5; D6RHD5; C9JKR2; A8K9P0; B4DPP6; B7WNR0	0	2	0.7727	0	1	1	MS2	28.9356	4.3	75	72.3081	24731	1_HUMAN.raw	0/0	2.64	0	0.03953	31498	Used	Unique	13.3	13.3	7.5
		TRUE	High	Sequest HT (A2)	Unambiguous	[K].lVAASQAALGL.[-]	N-Term(iTRAQ8plex)	1	12	P02768	B2RBS8; P02768; Q56G89; H0YA55; B4DPR2; A0A087WWT3; F6KPG5; D6RHD5; C9JKR2; A8K9P0; B4DPP6; B7WNR0	0	2	0.7353	0	1	1	MS2	7.77585	3.4	75	65.2124	22011	1_HUMAN.raw	0/0	2.38	0	0.1038	29466	Used	Unique	9.4	11.6	6.2
		TRUE	High	Sequest HT (A2)	Unambiguous	[K].lVAASQAALGL.[-]	N-Term(iTRAQ8plex)	1	12	P02768	B2RBS8; P02768; Q56G89; H0YA55; B4DPR2; A0A087WWT3; F6KPG5; D6RHD5; C9JKR2; A8K9P0; B4DPP6; B7WNR0	0	2	0.7509	0	1	1	MS2	14.73	3.7	75	64.6937	21811	1_HUMAN.raw	0/0	2.69	0	0.01809	29313	Used	Unique	8.1	14.7	7.1
		TRUE	High	Sequest HT (A2)	Unambiguous	[K].lVAASQAALGL.[-]	N-Term(iTRAQ8plex)	1	12	P02768	B2RBS8; P02768; Q56G89; H0YA55; B4DPR2; A0A087WWT3; F6KPG5; D6RHD5; C9JKR2; A8K9P0; B4DPP6; B7WNR0	0	2	0.7842	0	1	1	MS2	3.66193	13	75	70.3575	23963	1_HUMAN.raw	0/0	3.29	0	0.01143	30909	Used	Unique	37.8	42.3	24
		TRUE	High	Sequest HT (A2)	Unambiguous	[K].lVAASQAALGL.[-]	N-Term(iTRAQ8plex)	1	12	P02768	B2RBS8; P02768; Q56G89; H0YA55; B4DPR2; A0A087WWT3; F6KPG5; D6RHD5; C9JKR2; A8K9P0; B4DPP6; B7WNR0	0	2	0.7198	0	1	1	MS2	0	4.8	75	72.499	24801	1_HUMAN.raw	0/0	2.32	0	0.12	31549	Used	Unique	15.7	16.8	6.3
		TRUE	High	Sequest HT (A2)	Unambiguous	[K].lVAASQAALGL.[-]	N-Term(iTRAQ8plex)	1	12	P02768	B2RBS8; P02768; Q56G89; H0YA55; B4DPR2; A0A087WWT3; F6KPG5; D6RHD5; C9JKR2; A8K9P0; B4DPP6; B7WNR0	0	2	0.6257	0	1	1	MS2	10.9909	4.2	75	55.1887	17782	1_HUMAN.raw	0/0	1.79	0	0.021	26037	Used	Unique	10.1	16.9	6.3
		TRUE	High	Sequest HT (A2)	Unambiguous	[K].lVAASQAALGL.[-]	N-Term(iTRAQ8plex)	1	12	P02768	B2RBS8; P02768; Q56G89; H0YA55; B4DPR2; A0A087WWT3; F6KPG5; D6RHD5; C9JKR2; A8K9P0; B4DPP6; B7WNR0	0	2	0.7308	0	1	1	MS2	0	4.8	75	66.0997	22366	1_HUMAN.raw	0/0	2.08	0	0.08444	29738	Used	Unique	15.9	12.2	10
		TRUE	High	Sequest HT (A2)	Unambiguous	[K].lVAASQAALGL.[-]	N-Term(iTRAQ8plex)	1	12	P02768	B2RBS8; P02768; Q56G89; H0YA55; B4DPR2; A0A087WWT3; F6KPG5; D6RHD5; C9JKR2; A8K9P0; B4DPP6; B7WNR0	0	2	0.7658	0	1	1	MS2	11.2646	5.3	75	72.8773	24933	1_HUMAN.raw	0/0	2.69	0	0.05285	31640	Used	Unique	14.7	19.1	8.3
		TRUE	High	Sequest HT (A2)	Unambiguous	[K].lVAASQAALGL.[-]	N-Term(iTRAQ8plex)	1	12	P02768	B2RBS8; P02768; Q56G89; H0YA55; B4DPR2; A0A087WWT3; F6KPG5; D6RHD5; C9JKR2; A8K9P0; B4DPP6; B7WNR0	0	2	0.7745	0	1	1	MS2	0	6.3	75	72.1287	24659	1_HUMAN.raw	0/0	2.75	0	0.05092	31440	Used	Unique	17.9	21.4	11.2
		TRUE	High	Sequest HT (A2)	Unambiguous	[K].lVAASQAALGL.[-]	N-Term(iTRAQ8plex)	1	12	P02768	B2RBS8; P02768; Q56G89; H0YA55; B4DPR2; A0A087WWT3; F6KPG5; D6RHD5; C9JKR2; A8K9P0; B4DPP6; B7WNR0	0	2	0.7799	0	1	1	MS2	0	5.7	75	65.9166	22292	1_HUMAN.raw	0/0	2.59	0	0.03638	29681	Used	Unique	15.2	20.8	9.4
		TRUE	High	Sequest HT (A2)	Unambiguous	[K].lVAASQAALGL.[-]	N-Term(iTRAQ8plex)	1	12	P02768	B2RBS8; P02768; Q56G89; H0YA55; B4DPR2; A0A087WWT3; F6KPG5; D6RHD5; C9JKR2; A8K9P0; B4DPP6; B7WNR0	0	2	0.7622	0	1	1	MS2	0	6.1	75	70.5263	24037	1_HUMAN.raw	0/0	2.86	0	0.1023	30970	Used	Unique	18.5	19.8	10.6
		TRUE	High	Sequest HT (A2)	Unambiguous	[K].lVAASQAALGL.[-]	N-Term(iTRAQ8plex)	1	12	P02768	B2RBS8; P02768; Q56G89; H0YA55; B4DPR2; A0A087WWT3; F6KPG5; D6RHD5; C9JKR2; A8K9P0; B4DPP6; B7WNR0	0	2	0.7538	0	1	1	MS2	20.9519	5.1	75	72.6956	24870	1_HUMAN.raw	0/0	2.6	0	0.09861	31597	Used	Unique	16.9	16.3	7.7
		TRUE	High	Sequest HT (A2)	Unambiguous	[K].lVAASQAALGL.[-]	N-Term(iTRAQ8plex)	1	12	P02768	B2RBS8; P02768; Q56G89; H0YA55; B4DPR2; A0A087WWT3; F6KPG5; D6RHD5; C9JKR2; A8K9P0; B4DPP6; B7WNR0	0	2	0.7532	0	1	1	MS2	6.51139	5.8	75	65.3869	22082	1_HUMAN.raw	0/0	2.35	0	0.1231	29522	Used	Unique	14.8	17.6	14
		TRUE	High	Sequest HT (A2)	Unambiguous	[K].lVAASQAALGL.[-]	N-Term(iTRAQ8plex)	1	12	P02768	B2RBS8; P02768; Q56G89; H0YA55; B4DPR2; A0A087WWT3; F6KPG5; D6RHD5; C9JKR2; A8K9P0; B4DPP6; B7WNR0	0	2	0.7529	0	1	1	MS2	11.5635	4.6	75	70.1869	23889	1_HUMAN.raw	0/0	2.59	0	0.04423	30848	Used	Unique	11.6	15.4	9.7
		TRUE	High	Sequest HT (A2)	Unambiguous	[K].lVAASQAALGL.[-]	N-Term(iTRAQ8plex)	1	12	P02768	B2RBS8; P02768; Q56G89; H0YA55; B4DPR2; A0A087WWT3; F6KPG5; D6RHD5; C9JKR2; A8K9P0; B4DPP6; B7WNR0	0	2	0.7541	0	1	1	MS2	10.6689	4.6	75	65.5656	22151	1_HUMAN.raw	0/0	2.44	0	0.03719	29572	Used	Unique	13.4	15.6	7.7
		TRUE	High	Sequest HT (A2)	Unambiguous	[K].lVAASQAALGL.[-]	N-Term(iTRAQ8plex)	1	12	P02768	B2RBS8; P02768; Q56G89; H0YA55; B4DPR2; A0A087WWT3; F6KPG5; D6RHD5; C9JKR2; A8K9P0; B4DPP6; B7WNR0	0	2	0.6651	0	1	1	MS2	0	7.1	75	54.9152	17658	1_HUMAN.raw	0/0	2.09	0	0.04246	25931	Used	Unique	19.9	23.8	13.5
		TRUE	High	Sequest HT (A2)	Unambiguous	[K].lVAASQAALGL.[-]	N-Term(iTRAQ8plex)	1	12	P02768	B2RBS8; P02768; Q56G89; H0YA55; B4DPR2; A0A087WWT3; F6KPG5; D6RHD5; C9JKR2; A8K9P0; B4DPP6; B7WNR0	0	2	0.749	0	1	1	MS2	12.6242	4.5	75	70.0181	23823	1_HUMAN.raw	0/0	2.39	0	0.04154	30797	Used	Unique	13.3	13	9.7
		TRUE	High	Sequest HT (A2)	Unambiguous	[K].lVAASQAALGL.[-]	N-Term(iTRAQ8plex)	1	12	P02768	B2RBS8; P02768; Q56G89; H0YA55; B4DPR2; A0A087WWT3; F6KPG5; D6RHD5; C9JKR2; A8K9P0; B4DPP6; B7WNR0	0	2	0.7605	0	1	1	MS2	0	5.2	75	65.7436	22221	1_HUMAN.raw	0/0	2.63	0	0.09623	29626	Used	Unique	12.8	19.4	9.3
		TRUE	High	Sequest HT (A2)	Unambiguous	[K].lVAASQAALGL.[-]	N-Term(iTRAQ8plex)	1	12	P02768	B2RBS8; P02768; Q56G89; H0YA55; B4DPR2; A0A087WWT3; F6KPG5; D6RHD5; C9JKR2; A8K9P0; B4DPP6; B7WNR0	0	2	0.6684	0	1	1	MS2	39.7064	3.4	75	58.9619	19495	1_HUMAN.raw	0/0	1.87	0	0.03824	27504	Used	Unique	7.8	12.8	6.4
		TRUE	High	Sequest HT (A2)	Unambiguous	[K].lVAASQAALGL.[-]	N-Term(iTRAQ8plex)	1	12	P02768	B2RBS8; P02768; Q56G89; H0YA55; B4DPR2; A0A087WWT3; F6KPG5; D6RHD5; C9JKR2; A8K9P0; B4DPP6; B7WNR0	0	2	0.6652	0	1	1	MS2	0	4	75	74.3575	25494	1_HUMAN.raw	0/0	2.33	0	0.0542	32057	Used	Unique	11.9	11.8	8.5
		TRUE	High	Sequest HT (A2)	Unambiguous	[K].lVAASQAALGL.[-]	N-Term(iTRAQ8plex)	1	12	P02768	B2RBS8; P02768; Q56G89; H0YA55; B4DPR2; A0A087WWT3; F6KPG5; D6RHD5; C9JKR2; A8K9P0; B4DPP6; B7WNR0	0	2	0.751	0	1	1	MS2	6.35933	5	75	59.4281	19691	1_HUMAN.raw	0/0	2.45	0	0.03905	27661	Used	Unique	12.6	17.6	9.5
		TRUE	High	Sequest HT (A2)	Unambiguous	[K].lVAASQAALGL.[-]	N-Term(iTRAQ8plex)	1	12	P02768	B2RBS8; P02768; Q56G89; H0YA55; B4DPR2; A0A087WWT3; F6KPG5; D6RHD5; C9JKR2; A8K9P0; B4DPP6; B7WNR0	0	2	0.7546	0	1	1	MS2	11.6918	5.2	75	71.4103	24369	1_HUMAN.raw	0/0	2.69	0	0.08835	31212	Used	Unique	14.1	17.1	10.4
		TRUE	High	Sequest HT (A2)	Unambiguous	[K].lVAASQAALGL.[-]	N-Term(iTRAQ8plex)	1	12	P02768	B2RBS8; P02768; Q56G89; H0YA55; B4DPR2; A0A087WWT3; F6KPG5; D6RHD5; C9JKR2; A8K9P0; B4DPP6; B7WNR0	0	2	0.7866	0	1	1	MS2	0	7.8	75	74.8835	25696	1_HUMAN.raw	0/0	3.14	0	0.0317	32208	Used	Unique	20.9	27.5	13.7
		TRUE	High	Sequest HT (A2)	Unambiguous	[K].lVAASQAALGL.[-]	N-Term(iTRAQ8plex)	1	12	P02768	B2RBS8; P02768; Q56G89; H0YA55; B4DPR2; A0A087WWT3; F6KPG5; D6RHD5; C9JKR2; A8K9P0; B4DPP6; B7WNR0	0	2	0.7385	0	1	1	MS2	19.7065	3.1	75	57.4881	18836	1_HUMAN.raw	0/0	1.95	0	0.1056	26948	Used	Unique	6	10.5	7.9
		TRUE	High	Sequest HT (A2)	Unambiguous	[K].lVAASQAALGL.[-]	N-Term(iTRAQ8plex)	1	12	P02768	B2RBS8; P02768; Q56G89; H0YA55; B4DPR2; A0A087WWT3; F6KPG5; D6RHD5; C9JKR2; A8K9P0; B4DPP6; B7WNR0	0	2	0.7149	0	1	1	MS2	5.74475	5.3	75	63.4812	21351	1_HUMAN.raw	0/0	2.35	0	0.0419	28970	Used	Unique	17.1	17.2	7.8
		TRUE	High	Sequest HT (A2)	Unambiguous	[K].lVAASQAALGL.[-]	N-Term(iTRAQ8plex)	1	12	P02768	B2RBS8; P02768; Q56G89; H0YA55; B4DPR2; A0A087WWT3; F6KPG5; D6RHD5; C9JKR2; A8K9P0; B4DPP6; B7WNR0	0	2	0.75	0	1	1	MS2	0	6.4	75	68.7846	23365	1_HUMAN.raw	0/0	2.56	0	0.08988	30464	Used	Unique	16.6	21.5	12.9
		TRUE	High	Sequest HT (A2)	Unambiguous	[K].lVAASQAALGL.[-]	N-Term(iTRAQ8plex)	1	12	P02768	B2RBS8; P02768; Q56G89; H0YA55; B4DPR2; A0A087WWT3; F6KPG5; D6RHD5; C9JKR2; A8K9P0; B4DPP6; B7WNR0	0	2	0.7	0	1	1	MS2	6.77254	3.3	75	58.5639	19319	1_HUMAN.raw	0/0	2.1	0	0.05249	27356	Used	Unique	10.4	11	4.9
		TRUE	High	Sequest HT (A2)	Unambiguous	[K].lVAASQAALGL.[-]	N-Term(iTRAQ8plex)	1	12	P02768	B2RBS8; P02768; Q56G89; H0YA55; B4DPR2; A0A087WWT3; F6KPG5; D6RHD5; C9JKR2; A8K9P0; B4DPP6; B7WNR0	0	2	0.7443	0	1	1	MS2	7.34717	3.9	75	63.6497	21417	1_HUMAN.raw	0/0	2.62	0	0.212	29021	Used	Unique	12.8	12.6	5.7
		TRUE	High	Sequest HT (A2)	Unambiguous	[K].lVAASQAALGL.[-]	N-Term(iTRAQ8plex)	1	12	P02768	B2RBS8; P02768; Q56G89; H0YA55; B4DPR2; A0A087WWT3; F6KPG5; D6RHD5; C9JKR2; A8K9P0; B4DPP6; B7WNR0	0	2	0.7625	0	1	1	MS2	14.2596	5.4	75	68.6066	23303	1_HUMAN.raw	0/0	2.4	0	0.04363	30420	Used	Unique	14.9	18.9	9.2
		TRUE	High	Sequest HT (A2)	Unambiguous	[K].lVAASQAALGL.[-]	N-Term(iTRAQ8plex)	1	12	P02768	B2RBS8; P02768; Q56G89; H0YA55; B4DPR2; A0A087WWT3; F6KPG5; D6RHD5; C9JKR2; A8K9P0; B4DPP6; B7WNR0	0	2	0.6917	0	1	1	MS2	0	4.7	75	71.2316	24302	1_HUMAN.raw	0/0	2.53	0	0.03912	31164	Used	Unique	11.6	15.8	9.8
		TRUE	High	Sequest HT (A2)	Unambiguous	[K].lVAASQAALGL.[-]	N-Term(iTRAQ8plex)	1	12	P02768	B2RBS8; P02768; Q56G89; H0YA55; B4DPR2; A0A087WWT3; F6KPG5; D6RHD5; C9JKR2; A8K9P0; B4DPP6; B7WNR0	0	2	0.7232	0	1	1	MS2	24.5014	2.2	75	58.1608	19142	1_HUMAN.raw	0/0	2.24	0	0.1144	27210	Used	Unique	6.9	8.8	1.8
		TRUE	High	Sequest HT (A2)	Unambiguous	[K].lVAASQAALGL.[-]	N-Term(iTRAQ8plex)	1	12	P02768	B2RBS8; P02768; Q56G89; H0YA55; B4DPR2; A0A087WWT3; F6KPG5; D6RHD5; C9JKR2; A8K9P0; B4DPP6; B7WNR0	0	2	0.7721	0	1	1	MS2	13.8493	4.2	75	74.5322	25561	1_HUMAN.raw	0/0	2.15	0	0.1022	32106	Used	Unique	13.1	11.6	8.7
		TRUE	High	Sequest HT (A2)	Unambiguous	[K].lVAASQAALGL.[-]	N-Term(iTRAQ8plex)	1	12	P02768	B2RBS8; P02768; Q56G89; H0YA55; B4DPR2; A0A087WWT3; F6KPG5; D6RHD5; C9JKR2; A8K9P0; B4DPP6; B7WNR0	0	2	0.7123	0	1	1	MS2	7.35773	3.5	75	68.0835	23093	1_HUMAN.raw	0/0	2.19	0	0.05486	30256	Used	Unique	9.9	11.3	7.1
		TRUE	High	Sequest HT (A2)	Unambiguous	[K].lVAASQAALGL.[-]	N-Term(iTRAQ8plex)	1	12	P02768	B2RBS8; P02768; Q56G89; H0YA55; B4DPR2; A0A087WWT3; F6KPG5; D6RHD5; C9JKR2; A8K9P0; B4DPP6; B7WNR0	0	2	0.749	0	1	1	MS2	53.2193	4.5	75	68.2667	23164	1_HUMAN.raw	0/0	2.39	0	0.08267	30310	Used	Unique	13.6	14.9	7.8
		TRUE	High	Sequest HT (A2)	Unambiguous	[K].lVAASQAALGL.[-]	N-Term(iTRAQ8plex)	1	12	P02768	B2RBS8; P02768; Q56G89; H0YA55; B4DPR2; A0A087WWT3; F6KPG5; D6RHD5; C9JKR2; A8K9P0; B4DPP6; B7WNR0	0	2	0.7663	0	1	1	MS2	9.74075	5.5	75	63.8245	21488	1_HUMAN.raw	0/0	2.61	0	0.1541	29078	Used	Unique	16.6	20.8	6.5
		TRUE	High	Sequest HT (A2)	Unambiguous	[K].lVAASQAALGL.[-]	N-Term(iTRAQ8plex)	1	12	P02768	B2RBS8; P02768; Q56G89; H0YA55; B4DPR2; A0A087WWT3; F6KPG5; D6RHD5; C9JKR2; A8K9P0; B4DPP6; B7WNR0	0	2	0.7156	0	1	1	MS2	47.9679	4.7	75	59.2228	19607	1_HUMAN.raw	0/0	2.25	0	0.03212	27596	Used	Unique	14.6	14	9.3
		TRUE	High	Sequest HT (A2)	Unambiguous	[K].lVAASQAALGL.[-]	N-Term(iTRAQ8plex)	1	12	P02768	B2RBS8; P02768; Q56G89; H0YA55; B4DPR2; A0A087WWT3; F6KPG5; D6RHD5; C9JKR2; A8K9P0; B4DPP6; B7WNR0	0	2	0.7039	0	1	1	MS2	9.51225	1.8	75	58.34	19220	1_HUMAN.raw	0/0	1.79	0	0.08526	27274	Used	Unique	5.2	6.6	2.5
		TRUE	High	Sequest HT (A2)	Unambiguous	[K].lVAASQAALGL.[-]	N-Term(iTRAQ8plex)	1	12	P02768	B2RBS8; P02768; Q56G89; H0YA55; B4DPR2; A0A087WWT3; F6KPG5; D6RHD5; C9JKR2; A8K9P0; B4DPP6; B7WNR0	0	2	0.6652	0	1	1	MS2	5.74643	4.5	75	57.9395	19042	1_HUMAN.raw	0/0	2.3	0	0.09708	27126	Used	Unique	15.3	11.6	9.1
		TRUE	High	Sequest HT (A2)	Unambiguous	[K].lVAASQAALGL.[-]	N-Term(iTRAQ8plex)	1	12	P02768	B2RBS8; P02768; Q56G89; H0YA55; B4DPR2; A0A087WWT3; F6KPG5; D6RHD5; C9JKR2; A8K9P0; B4DPP6; B7WNR0	0	2	0.7059	0	1	1	MS2	0	4.6	75	73.9551	25344	1_HUMAN.raw	0/0	2.21	0	0.05844	31947	Used	Unique	13.9	15.1	8.2
		TRUE	High	Sequest HT (A2)	Unambiguous	[K].lVAASQAALGL.[-]	N-Term(iTRAQ8plex)	1	12	P02768	B2RBS8; P02768; Q56G89; H0YA55; B4DPR2; A0A087WWT3; F6KPG5; D6RHD5; C9JKR2; A8K9P0; B4DPP6; B7WNR0	0	2	0.7561	0	1	1	MS2	0	4	75	70.8806	24177	1_HUMAN.raw	0/0	2.46	0	0.0409	31075	Used	Unique	10	14.2	8.1
		TRUE	High	Sequest HT (A2)	Unambiguous	[K].lVAASQAALGL.[-]	N-Term(iTRAQ8plex)	1	12	P02768	B2RBS8; P02768; Q56G89; H0YA55; B4DPR2; A0A087WWT3; F6KPG5; D6RHD5; C9JKR2; A8K9P0; B4DPP6; B7WNR0	0	2	0.7632	0	1	1	MS2	10.9374	3.7	75	58.7664	19408	1_HUMAN.raw	0/0	1.9	0	0.09295	27430	Used	Unique	9.4	12.6	7.7
		TRUE	High	Sequest HT (A2)	Unambiguous	[K].lVAASQAALGL.[-]	N-Term(iTRAQ8plex)	1	12	P02768	B2RBS8; P02768; Q56G89; H0YA55; B4DPR2; A0A087WWT3; F6KPG5; D6RHD5; C9JKR2; A8K9P0; B4DPP6; B7WNR0	0	2	0.7004	0	1	1	MS2	0	4.6	75	74.1402	25413	1_HUMAN.raw	0/0	2.37	0	0.1884	31998	Used	Unique	11.6	14.5	10.7
		TRUE	High	Sequest HT (A2)	Unambiguous	[K].lVAASQAALGL.[-]	N-Term(iTRAQ8plex)	1	12	P02768	B2RBS8; P02768; Q56G89; H0YA55; B4DPR2; A0A087WWT3; F6KPG5; D6RHD5; C9JKR2; A8K9P0; B4DPP6; B7WNR0	0	2	0.7488	0	1	1	MS2	0	2.4	75	57.2481	18730	1_HUMAN.raw	0/0	2.07	0	0.06961	26861	Used	Unique	6	8.3	5.2
		TRUE	High	Sequest HT (A2)	Unambiguous	[K].lVAASQAALGL.[-]	N-Term(iTRAQ8plex)	1	12	P02768	B2RBS8; P02768; Q56G89; H0YA55; B4DPR2; A0A087WWT3; F6KPG5; D6RHD5; C9JKR2; A8K9P0; B4DPP6; B7WNR0	0	2	0.7246	0	1	1	MS2	0	4.8	75	67.7313	22965	1_HUMAN.raw	0/0	2.36	0	0.06604	30167	Used	Unique	12.5	17	8.8
		TRUE	High	Sequest HT (A2)	Unambiguous	[K].lVAASQAALGL.[-]	N-Term(iTRAQ8plex)	1	12	P02768	B2RBS8; P02768; Q56G89; H0YA55; B4DPR2; A0A087WWT3; F6KPG5; D6RHD5; C9JKR2; A8K9P0; B4DPP6; B7WNR0	0	2	0.7204	0	1	1	MS2	63.3128	4	75	68.9656	23433	1_HUMAN.raw	0/0	1.86	0	0.07399	30515	Used	Unique	10.7	12.7	9
		TRUE	High	Sequest HT (A2)	Unambiguous	[K].lVAASQAALGL.[-]	N-Term(iTRAQ8plex)	1	12	P02768	B2RBS8; P02768; Q56G89; H0YA55; B4DPR2; A0A087WWT3; F6KPG5; D6RHD5; C9JKR2; A8K9P0; B4DPP6; B7WNR0	0	2	0.7477	0	1	1	MS2	11.6999	3.7	75	59.6663	19796	1_HUMAN.raw	0/0	2.18	0	0.03181	27747	Used	Unique	12.5	10.3	6.6
		TRUE	High	Sequest HT (A2)	Unambiguous	[K].lVAASQAALGL.[-]	N-Term(iTRAQ8plex)	1	12	P02768	B2RBS8; P02768; Q56G89; H0YA55; B4DPR2; A0A087WWT3; F6KPG5; D6RHD5; C9JKR2; A8K9P0; B4DPP6; B7WNR0	0	2	0.745	0	1	1	MS2	19.613	8.5	75	59.8422	19872	1_HUMAN.raw	0/0	2.98	0	0.03195	27809	Used	Unique	26.2	27	14.7
		TRUE	High	Sequest HT (A2)	Unambiguous	[K].lVAASQAALGL.[-]	N-Term(iTRAQ8plex)	1	12	P02768	B2RBS8; P02768; Q56G89; H0YA55; B4DPR2; A0A087WWT3; F6KPG5; D6RHD5; C9JKR2; A8K9P0; B4DPP6; B7WNR0	0	2	0.781	0	1	1	MS2	15.6511	5.7	75	67.9049	23027	1_HUMAN.raw	0/0	2.42	0	0.09927	30209	Used	Unique	17.5	17	11
		TRUE	High	Sequest HT (A2)	Unambiguous	[K].lVAASQAALGL.[-]	N-Term(iTRAQ8plex)	1	12	P02768	B2RBS8; P02768; Q56G89; H0YA55; B4DPR2; A0A087WWT3; F6KPG5; D6RHD5; C9JKR2; A8K9P0; B4DPP6; B7WNR0	0	2	0.6983	0	1	1	MS2	0	4.8	75	68.4398	23236	1_HUMAN.raw	0/0	2.32	0	0.05142	30368	Used	Unique	10.5	16.9	10.6
		TRUE	High	Sequest HT (A2)	Unambiguous	[K].lVAASQAALGL.[-]	N-Term(iTRAQ8plex)	1	12	P02768	B2RBS8; P02768; Q56G89; H0YA55; B4DPR2; A0A087WWT3; F6KPG5; D6RHD5; C9JKR2; A8K9P0; B4DPP6; B7WNR0	0	2	0.7649	0	1	1	MS2	10.0515	5.2	75	71.5838	24436	1_HUMAN.raw	0/0	2.68	0	0.09905	31263	Used	Unique	18.1	14.6	8.7
		TRUE	High	Sequest HT (A2)	Unambiguous	[K].lVAASQAALGL.[-]	N-Term(iTRAQ8plex)	1	12	P02768	B2RBS8; P02768; Q56G89; H0YA55; B4DPR2; A0A087WWT3; F6KPG5; D6RHD5; C9JKR2; A8K9P0; B4DPP6; B7WNR0	0	2	0.7797	0	1	1	MS2	0	4.3	75	64.8664	21876	1_HUMAN.raw	0/0	2.36	0.001057	0.2674	29362	Used	Unique	11.4	14.7	8.3
		TRUE	High	Sequest HT (A2)	Unambiguous	[K].lVAASQAALGL.[-]	N-Term(iTRAQ8plex)	1	12	P02768	B2RBS8; P02768; Q56G89; H0YA55; B4DPR2; A0A087WWT3; F6KPG5; D6RHD5; C9JKR2; A8K9P0; B4DPP6; B7WNR0	0	2	0.7258	0	1	1	MS2	0	4.9	75	67.3788	22837	1_HUMAN.raw	0/0	1.86	0.001057	0.2673	30077	Used	Unique	13.2	14.6	11.6
		TRUE	High	Sequest HT (A2)	Unambiguous	[K].lVAASQAALGL.[-]	N-Term(iTRAQ8plex)	1	12	P02768	B2RBS8; P02768; Q56G89; H0YA55; B4DPR2; A0A087WWT3; F6KPG5; D6RHD5; C9JKR2; A8K9P0; B4DPP6; B7WNR0	0	2	0.7286	0	1	1	MS2	0	5.4	75	65.0368	21947	1_HUMAN.raw	0/0	2.8	0.001057	0.2557	29420	Used	Unique	14.2	17.8	11.4
		TRUE	High	Sequest HT (A2)	Unambiguous	[K].lVAASQAALGL.[-]	N-Term(iTRAQ8plex)	1	12	P02768	B2RBS8; P02768; Q56G89; H0YA55; B4DPR2; A0A087WWT3; F6KPG5; D6RHD5; C9JKR2; A8K9P0; B4DPP6; B7WNR0	0	2	0.785	0	1	1	MS2	0	4.6	75	62.5906	21012	1_HUMAN.raw	0/0	2.14	0.003099	0.3002	28720	Used	Unique	11.2	16.9	8.7
		TRUE	High	Sequest HT (A2)	Unambiguous	[K].lVAASQAALGL.[-]	N-Term(iTRAQ8plex)	1	12	P02768	B2RBS8; P02768; Q56G89; H0YA55; B4DPR2; A0A087WWT3; F6KPG5; D6RHD5; C9JKR2; A8K9P0; B4DPP6; B7WNR0	0	2	0.6358	0	1	1	MS2	24.5855	3.7	75	57.7349	18949	1_HUMAN.raw	0/0	1.73	0.003099	0.3052	27045	Used	Unique	9.5	10.5	9.7
		TRUE	High	Sequest HT (A2)	Unambiguous	[K].lVAASQAALGL.[-]	N-Term(iTRAQ8plex)	1	12	P02768	B2RBS8; P02768; Q56G89; H0YA55; B4DPR2; A0A087WWT3; F6KPG5; D6RHD5; C9JKR2; A8K9P0; B4DPP6; B7WNR0	0	2	0.7738	0	1	1	MS2	26.1815	2.4	75	60.4	20114	1_HUMAN.raw	0/0	1.68	0.003099	0.2954	28006	Used	Unique	7.2	6.9	4.9
		TRUE	High	Sequest HT (A2)	Unambiguous	[K].lVAASQAALGL.[-]	N-Term(iTRAQ8plex)	1	12	P02768	B2RBS8; P02768; Q56G89; H0YA55; B4DPR2; A0A087WWT3; F6KPG5; D6RHD5; C9JKR2; A8K9P0; B4DPP6; B7WNR0	0	2	0.6926	0	1	1	MS2	18.6115	14.7	75	51.259	16278	1_HUMAN.raw	0/0	2.31	0.005092	0.3223	24916	Used	Unique	41.8	44.8	31.2
		TRUE	High	Sequest HT (A2)	Unambiguous	[K].lVAASQAALGL.[-]	N-Term(iTRAQ8plex)	1	12	P02768	B2RBS8; P02768; Q56G89; H0YA55; B4DPR2; A0A087WWT3; F6KPG5; D6RHD5; C9JKR2; A8K9P0; B4DPP6; B7WNR0	0	2	0.7466	0	1	1	MS2	23.0038	4	75	60.7635	20268	1_HUMAN.raw	0/0	2.92	0.005092	0.3373	28132	Used	Unique	9.9	15.7	6.6
		TRUE	High	Sequest HT (A2)	Unambiguous	[K].lVAASQAALGL.[-]	N-Term(iTRAQ8plex)	1	12	P02768	B2RBS8; P02768; Q56G89; H0YA55; B4DPR2; A0A087WWT3; F6KPG5; D6RHD5; C9JKR2; A8K9P0; B4DPP6; B7WNR0	0	2	0.7703	0	1	1	MS2	0	3.5	75	63.1385	21220	1_HUMAN.raw	0/0	2.22	0.00609	0.3411	28873	Used	Unique	9.5	10.9	7.7
		TRUE	High	Sequest HT (A2)	Unambiguous	[K].lVAASQAALGL.[-]	N-Term(iTRAQ8plex)	1	12	P02768	B2RBS8; P02768; Q56G89; H0YA55; B4DPR2; A0A087WWT3; F6KPG5; D6RHD5; C9JKR2; A8K9P0; B4DPP6; B7WNR0	0	2	0.774	0	1	1	MS2	14.8391	4.4	75	64.5245	21752	1_HUMAN.raw	0/0	2.08	0.008817	0.3914	29272	Used	Unique	12.7	14.3	8.2
		TRUE	High	Sequest HT (A2)	Unambiguous	[K].lVAASQAALGL.[-]	N-Term(iTRAQ8plex)	1	12	P02768	B2RBS8; P02768; Q56G89; H0YA55; B4DPR2; A0A087WWT3; F6KPG5; D6RHD5; C9JKR2; A8K9P0; B4DPP6; B7WNR0	0	2	0.7716	0	1	1	MS2	11.1945	5.7	75	63.3122	21284	1_HUMAN.raw	0/0	2.32	0.008817	0.3535	28918	Used	Unique	17.1	15.9	12.4
		TRUE	High	Sequest HT (A2)	Unambiguous	[K].lVAASQAALGL.[-]	N-Term(iTRAQ8plex)	1	12	P02768	B2RBS8; P02768; Q56G89; H0YA55; B4DPR2; A0A087WWT3; F6KPG5; D6RHD5; C9JKR2; A8K9P0; B4DPP6; B7WNR0	0	2	0.7622	0	1	1	MS2	0	6.7	75	61.1177	20418	1_HUMAN.raw	0/0	2.86	0.008817	0.3721	28254	Used	Unique	18.5	24.3	10.5
		TRUE	High	Sequest HT (A2)	Unambiguous	[K].lVAASQAALGL.[-]	N-Term(iTRAQ8plex)	1	12	P02768	B2RBS8; P02768; Q56G89; H0YA55; B4DPR2; A0A087WWT3; F6KPG5; D6RHD5; C9JKR2; A8K9P0; B4DPP6; B7WNR0	0	2	0.7178	0	1	1	MS2	12.5141	4.3	75	61.5164	20584	1_HUMAN.raw	0/0	2.02	0.008817	0.4207	28387	Used	Unique	13.1	12.4	9.2
		TRUE	Medium	Sequest HT (A2)	Unambiguous	[K].lVAASQAALGL.[-]	N-Term(iTRAQ8plex)	1	12	P02768	B2RBS8; P02768; Q56G89; H0YA55; B4DPR2; A0A087WWT3; F6KPG5; D6RHD5; C9JKR2; A8K9P0; B4DPP6; B7WNR0	0	2	0.75	0	1	1	MS2	6.25448	3.9	75	62.1461	20833	1_HUMAN.raw	0/0	2	0.01356	0.439	28580	Used	Unique	12.2	12.5	6.7
		TRUE	Medium	Sequest HT (A2)	Unambiguous	[K].lVAASQAALGL.[-]	N-Term(iTRAQ8plex)	1	12	P02768	B2RBS8; P02768; Q56G89; H0YA55; B4DPR2; A0A087WWT3; F6KPG5; D6RHD5; C9JKR2; A8K9P0; B4DPP6; B7WNR0	0	2	0.7739	0	1	1	MS2	27.9055	3.3	75	62.9609	21157	1_HUMAN.raw	0/0	2.3	0.01445	0.4413	28830	Used	Unique	10	10	6.1
		TRUE	Medium	Sequest HT (A2)	Unambiguous	[K].lVAASQAALGL.[-]	N-Term(iTRAQ8plex)	1	12	P02768	B2RBS8; P02768; Q56G89; H0YA55; B4DPR2; A0A087WWT3; F6KPG5; D6RHD5; C9JKR2; A8K9P0; B4DPP6; B7WNR0	0	2	0.7311	0	1	1	MS2	36.3002	3.1	75	60.2161	20034	1_HUMAN.raw	0/0	2.12	0.01445	0.444	27940	Used	Unique	8.2	10	6.9
		TRUE	Medium	Sequest HT (A2)	Unambiguous	[K].lVAASQAALGL.[-]	N-Term(iTRAQ8plex)	1	12	P02768	B2RBS8; P02768; Q56G89; H0YA55; B4DPR2; A0A087WWT3; F6KPG5; D6RHD5; C9JKR2; A8K9P0; B4DPP6; B7WNR0	0	2	0.7595	0	1	1	MS2	37.8647	7.1	75	61.6985	20659	1_HUMAN.raw	0/0	2.62	0.01532	0.4486	28447	Used	Unique	20.6	25.4	10.8
		TRUE	Medium	Sequest HT (A2)	Unambiguous	[K].lVAASQAALGL.[-]	N-Term(iTRAQ8plex)	1	12	P02768	B2RBS8; P02768; Q56G89; H0YA55; B4DPR2; A0A087WWT3; F6KPG5; D6RHD5; C9JKR2; A8K9P0; B4DPP6; B7WNR0	0	2	0.7019	0	1	1	MS2	14.4514	3.8	75	64.3517	21686	1_HUMAN.raw	0/0	2.08	0.0199	0.4639	29223	Used	Unique	10.3	12.2	8.2
		TRUE	Medium	Sequest HT (A2)	Unambiguous	[K].lVAASQAALGL.[-]	N-Term(iTRAQ8plex)	1	12	P02768	B2RBS8; P02768; Q56G89; H0YA55; B4DPR2; A0A087WWT3; F6KPG5; D6RHD5; C9JKR2; A8K9P0; B4DPP6; B7WNR0	0	2	0.7028	0	1	1	MS2	0	4.1	75	62.7825	21089	1_HUMAN.raw	0/0	2.12	0.02966	0.5157	28780	Used	Unique	9.4	15.3	8.5
		TRUE	Medium	Sequest HT (A2)	Unambiguous	[K].lVAASQAALGL.[-]	N-Term(iTRAQ8plex)	1	12	P02768	B2RBS8; P02768; Q56G89; H0YA55; B4DPR2; A0A087WWT3; F6KPG5; D6RHD5; C9JKR2; A8K9P0; B4DPP6; B7WNR0	0	2	0.751	0	1	1	MS2	8.74406	5.2	75	64.1715	21619	1_HUMAN.raw	0/0	2.41	0.04974	0.5586	29174	Used	Unique	13.6	16	12.3
		TRUE	Low	Sequest HT (A2)	Unambiguous	[K].lVAASQAALGL.[-]	N-Term(iTRAQ8plex)	1	12	P02768	B2RBS8; P02768; Q56G89; H0YA55; B4DPR2; A0A087WWT3; F6KPG5; D6RHD5; C9JKR2; A8K9P0; B4DPP6; B7WNR0	0	2	0.5636	0	1	1	MS2	28.3682	2.6	75	60.9366	20342	1_HUMAN.raw	0/0	1.65	0.08155	0.6513	28193	Used	Unique	5.5	8.7	6.6
	TRUE	High	[R].ETYGEMADCCAK.[Q]	2xCarbamidomethyl [C9; C10]; 1xiTRAQ8plex [K/E]		0.0101707	0	1	9	1	P02768	P02768 [106-117]	0	2042.94	High	High	High	0.625	0.704	1.601	1.128	1.42	0.887	246.7	154.1	173.8	225.4					Unique	2.36	High	0	0.002393
		Checked	Confidence	Identifying Node	PSM Ambiguity	Annotated Sequence	Modifications	# Protein Groups	# Proteins	Master Protein Accessions	Protein Accessions	# Missed Cleavages	Charge	DeltaScore	DeltaCn	Rank	Search Engine Rank	MS Order	Isolation Interference [%]	Average Reporter S/N	Ion Inject Time [ms]	RT [min]	First Scan	Spectrum File	Ions Matched	XCorr	Percolator q-Value	Percolator PEP	Reporter Quan Result ID	Peptide Quan Usage	Quan Info	113	114	115	116	117
		TRUE	High	Sequest HT (A2)	Unambiguous	[R].eTYGEMADccAk.[Q]	N-Term(iTRAQ8plex); C9(Carbamidomethyl); C10(Carbamidomethyl); K12(iTRAQ8plex)	1	9	P02768	B2RBS8; P02768; Q56G89; A0A0C4DGB6; A0A087WWT3; F6KPG5; A8K9P0; B4DPP6; H7C013	0	3	0.7331	0	1	1	MS2	17.6629	21.6	75	47.2746	14529	1_HUMAN.raw	0/0	2.36	0	0.002393	23419	Used	Unique	78.9	50.7	41.7	1.3
	TRUE	High	[K].QNCELFEQLGEYK.[F]	1xCarbamidomethyl [C3]; 1xiTRAQ8plex [K/Q]		0.000856863	0	1	13	1	P02768	P02768 [414-426]	0	2266.16	High	High	High	0.68	0.651	1.471	0.957	1.537	1.045	262.7	178.6	170.9	187.7					Unique	4.28	High	0	0.0001019
		Checked	Confidence	Identifying Node	PSM Ambiguity	Annotated Sequence	Modifications	# Protein Groups	# Proteins	Master Protein Accessions	Protein Accessions	# Missed Cleavages	Charge	DeltaScore	DeltaCn	Rank	Search Engine Rank	MS Order	Isolation Interference [%]	Average Reporter S/N	Ion Inject Time [ms]	RT [min]	First Scan	Spectrum File	Ions Matched	XCorr	Percolator q-Value	Percolator PEP	Reporter Quan Result ID	Peptide Quan Usage	Quan Info	113	114	115	116	117
		TRUE	High	Sequest HT (A2)	Unambiguous	[K].qNcELFEQLGEYk.[F]	N-Term(iTRAQ8plex); C3(Carbamidomethyl); K13(iTRAQ8plex)	1	13	P02768	B2RBS8; P02768; Q56G89; A0A0C4DGB6; H0YA55; B4DPR2; A0A087WWT3; F6KPG5; D6RHD5; C9JKR2; A8K9P0; B4DPP6; B7WNR0	0	3	0.7407	0	1	1	MS2	7.02614	53.4	75	47.6913	14726	1_HUMAN.raw	0/0	4.28	0	0.0001019	23597	Used	Unique	194	135.7	94.7	2.5
	TRUE	High	[K].AAFTECCQAADK.[A]	2xCarbamidomethyl [C6; C7]; 1xiTRAQ8plex [K/A]		0.00685874	0	1	11	1	P02768	P02768 [187-198]	0	1979.98	High	High	High	0.702	0.566	1.425	0.806	1.767	1.24	183.6	128.8	103.9	383.7					Unique	2.77	High	0	0.001445
		Checked	Confidence	Identifying Node	PSM Ambiguity	Annotated Sequence	Modifications	# Protein Groups	# Proteins	Master Protein Accessions	Protein Accessions	# Missed Cleavages	Charge	DeltaScore	DeltaCn	Rank	Search Engine Rank	MS Order	Isolation Interference [%]	Average Reporter S/N	Ion Inject Time [ms]	RT [min]	First Scan	Spectrum File	Ions Matched	XCorr	Percolator q-Value	Percolator PEP	Reporter Quan Result ID	Peptide Quan Usage	Quan Info	113	114	115	116	117
		TRUE	High	Sequest HT (A2)	Unambiguous	[K].aAFTEccQAADk.[A]	N-Term(iTRAQ8plex); C6(Carbamidomethyl); C7(Carbamidomethyl); K12(iTRAQ8plex)	1	11	P02768	B2RBS8; P02768; Q56G89; A0A0C4DGB6; H0YA55; B4DPR2; F6KPG5; D6RHD5; A8K9P0; B4DPP6; B7WNR0	0	3	0.7509	0	1	1	MS2	0.99096	19.5	75	47.2857	14535	1_HUMAN.raw	0/0	2.77	0	0.001445	23425	Used	Unique	71.6	51.7	30.4	2.7
	TRUE	High	[K].LVNEVTEFAK.[T]	1xiTRAQ8plex [K/L]		0.00411466	0	1	9	10	P02768	P02768 [66-75]	0	1758.03	High	High	High	0.888	0.72	1.127	0.811	1.389	1.233	248.6	220.7	179	151.7					Unique	4.12	High	0	0.0007533
		Checked	Confidence	Identifying Node	PSM Ambiguity	Annotated Sequence	Modifications	# Protein Groups	# Proteins	Master Protein Accessions	Protein Accessions	# Missed Cleavages	Charge	DeltaScore	DeltaCn	Rank	Search Engine Rank	MS Order	Isolation Interference [%]	Average Reporter S/N	Ion Inject Time [ms]	RT [min]	First Scan	Spectrum File	Ions Matched	XCorr	Percolator q-Value	Percolator PEP	Reporter Quan Result ID	Peptide Quan Usage	Quan Info	113	114	115	116	117
		TRUE	High	Sequest HT (A2)	Unambiguous	[K].lVNEVTEFAk.[T]	N-Term(iTRAQ8plex); K10(iTRAQ8plex)	1	9	P02768	B2RBS8; P02768; Q56G89; A0A0C4DGB6; A0A087WWT3; F6KPG5; A8K9P0; B4DPP6; H7C013	0	3	0.4023	0	1	1	MS2	24.8746	3.3	75	62.2711	20885	1_HUMAN.raw	0/0	0.87	0	0.1528	28622	Used	Unique	9.7	10.2	6.5
		TRUE	High	Sequest HT (A2)	Unambiguous	[K].lVNEVTEFAk.[T]	N-Term(iTRAQ8plex); K10(iTRAQ8plex)	1	9	P02768	B2RBS8; P02768; Q56G89; A0A0C4DGB6; A0A087WWT3; F6KPG5; A8K9P0; B4DPP6; H7C013	0	3	0.578	0	1	1	MS2	0	11.2	75	52.4142	16712	1_HUMAN.raw	0/0	1.73	0	0.1069	25231	Used	Unique	35	32.8	21.9
		TRUE	High	Sequest HT (A2)	Unambiguous	[K].lVNEVTEFAk.[T]	N-Term(iTRAQ8plex); K10(iTRAQ8plex)	1	9	P02768	B2RBS8; P02768; Q56G89; A0A0C4DGB6; A0A087WWT3; F6KPG5; A8K9P0; B4DPP6; H7C013	0	3	0.6519	0	1	1	MS2	46.9586	40.8	75	51.8216	16486	1_HUMAN.raw	0/0	3.62	0	0.005784	25066	Used	Unique	118.4	114.2	94.1
		TRUE	High	Sequest HT (A2)	Unambiguous	[K].lVNEVTEFAk.[T]	N-Term(iTRAQ8plex); K10(iTRAQ8plex)	1	9	P02768	B2RBS8; P02768; Q56G89; A0A0C4DGB6; A0A087WWT3; F6KPG5; A8K9P0; B4DPP6; H7C013	0	3	0.2427	0	1	1	MS2	47.6306	3.4	75	65.3027	22048	1_HUMAN.raw	0/0	1.03	0	0.1899	29496	Used	Unique	10.8	8.8	7.3
		TRUE	High	Sequest HT (A2)	Unambiguous	[K].lVNEVTEFAk.[T]	N-Term(iTRAQ8plex); K10(iTRAQ8plex)	1	9	P02768	B2RBS8; P02768; Q56G89; A0A0C4DGB6; A0A087WWT3; F6KPG5; A8K9P0; B4DPP6; H7C013	0	3	0.6553	0	1	1	MS2	8.69545	174.6	75	48.377	15050	1_HUMAN.raw	0/0	4.12	0	0.0007533	23892	Used	Unique	579.5	508.7	302.5	6
		TRUE	High	Sequest HT (A2)	Unambiguous	[K].lVNEVTEFAk.[T]	N-Term(iTRAQ8plex); K10(iTRAQ8plex)	1	9	P02768	B2RBS8; P02768; Q56G89; A0A0C4DGB6; A0A087WWT3; F6KPG5; A8K9P0; B4DPP6; H7C013	0	2	0.5909	0	1	1	MS2	0	205.9	75	48.3697	15046	1_HUMAN.raw	0/0	3.74	0	0.002953	23888	Used	Unique	674.9	630.4	331.5	10.2
		TRUE	High	Sequest HT (A2)	Unambiguous	[K].lVNEVTEFAk.[T]	N-Term(iTRAQ8plex); K10(iTRAQ8plex)	1	9	P02768	B2RBS8; P02768; Q56G89; A0A0C4DGB6; A0A087WWT3; F6KPG5; A8K9P0; B4DPP6; H7C013	0	3	0.443	0	1	1	MS2	55.8045	4	75	62.0021	20777	1_HUMAN.raw	0/0	1.49	0	0.2112	28537	Used	Unique	11.5	11.5	9.4
		TRUE	High	Sequest HT (A2)	Unambiguous	[K].lVNEVTEFAk.[T]	N-Term(iTRAQ8plex); K10(iTRAQ8plex)	1	9	P02768	B2RBS8; P02768; Q56G89; A0A0C4DGB6; A0A087WWT3; F6KPG5; A8K9P0; B4DPP6; H7C013	0	3	0.2981	0	1	1	MS2	22.3474	3.5	75	61.1447	20431	1_HUMAN.raw	0/0	1.04	0	0.2089	28266	Used	Unique	10.7	8.9	8.1
		TRUE	High	Sequest HT (A2)	Unambiguous	[K].lVNEVTEFAk.[T]	N-Term(iTRAQ8plex); K10(iTRAQ8plex)	1	9	P02768	B2RBS8; P02768; Q56G89; A0A0C4DGB6; A0A087WWT3; F6KPG5; A8K9P0; B4DPP6; H7C013	0	3	0.4833	0	1	1	MS2	26.8794	3.3	75	62.8926	21130	1_HUMAN.raw	0/0	1.2	0	0.2103	28810	Used	Unique	10.3	8.6	7.3
		TRUE	High	Sequest HT (A2)	Unambiguous	[K].lVNEVTEFAk.[T]	N-Term(iTRAQ8plex); K10(iTRAQ8plex)	1	9	P02768	B2RBS8; P02768; Q56G89; A0A0C4DGB6; A0A087WWT3; F6KPG5; A8K9P0; B4DPP6; H7C013	0	3	0.1494	0	1	1	MS2	30.9052	3.3	75	63.7941	21476	1_HUMAN.raw	0/0	0.87	0.001057	0.2568	29069	Used	Unique	10.6	9.6	6.2
	TRUE	High	[K].LVTDLTK.[V]	1xiTRAQ8plex [K/L]		0.223122	0	1	12	2	P02768	P02768 [258-264]	0	1397.88	High	High	High	0.828	0.748	1.207	0.903	1.337	1.107	247	204.6	184.7	163.7					Unique	2.33	High	0	0.1287
		Checked	Confidence	Identifying Node	PSM Ambiguity	Annotated Sequence	Modifications	# Protein Groups	# Proteins	Master Protein Accessions	Protein Accessions	# Missed Cleavages	Charge	DeltaScore	DeltaCn	Rank	Search Engine Rank	MS Order	Isolation Interference [%]	Average Reporter S/N	Ion Inject Time [ms]	RT [min]	First Scan	Spectrum File	Ions Matched	XCorr	Percolator q-Value	Percolator PEP	Reporter Quan Result ID	Peptide Quan Usage	Quan Info	113	114	115	116	117
		TRUE	High	Sequest HT (A2)	Unambiguous	[K].lVTDLTk.[V]	N-Term(iTRAQ8plex); K7(iTRAQ8plex)	1	12	P02768	B2RBS8; P02768; Q56G89; A0A0C4DGB6; H0YA55; B4DPR2; F6KPG5; D6RHD5; C9JKR2; A8K9P0; B4DPP6; B7WNR0	0	2	0.2833	0	1	1	MS2	4.49917	178.7	75	48.3414	15033	1_HUMAN.raw	0/0	2.33	0	0.1287	23876	Used	Unique	588	505.1	328.8	7.4
		TRUE	Low	Sequest HT (A2)	Unambiguous	[K].lVTDLTk.[V]	N-Term(iTRAQ8plex); K7(iTRAQ8plex)	1	12	P02768	B2RBS8; P02768; Q56G89; A0A0C4DGB6; H0YA55; B4DPR2; F6KPG5; D6RHD5; C9JKR2; A8K9P0; B4DPP6; B7WNR0	0	3	0.3906	0	1	1	MS2	11.8321	8.9	75	48.3451	15035	1_HUMAN.raw	0/0	1.28	0.5013	0.9595	23878	Used	Unique	30.8	22.3	18.5
	TRUE	High	[KR].YLYEIAR.[R]	1xiTRAQ8plex [N-Term]		0.302664	0	1	10	1	P02768	P02768 [162-168]	0	1231.7	High	High	High	0.909	0.949	1.1	1.044	1.054	0.958	259.9	236.2	246.6	57.2					Unique	1.89	High	0	0.1923
		Checked	Confidence	Identifying Node	PSM Ambiguity	Annotated Sequence	Modifications	# Protein Groups	# Proteins	Master Protein Accessions	Protein Accessions	# Missed Cleavages	Charge	DeltaScore	DeltaCn	Rank	Search Engine Rank	MS Order	Isolation Interference [%]	Average Reporter S/N	Ion Inject Time [ms]	RT [min]	First Scan	Spectrum File	Ions Matched	XCorr	Percolator q-Value	Percolator PEP	Reporter Quan Result ID	Peptide Quan Usage	Quan Info	113	114	115	116	117
		TRUE	High	Sequest HT (A2)	Unambiguous	[KR].yLYEIAR.[R]	N-Term(iTRAQ8plex)	1	10	P02768	B2RBS8; P02768; Q56G89; A0A0C4DGB6; H0YA55; B4DPR2; F6KPG5; A8K9P0; B4DPP6; H7C013	0	2	0.4127	0	1	1	MS2	2.84621	133.5	23.778	48.3145	15019	1_HUMAN.raw	0/0	1.89	0	0.1923	23863	Used	Unique	403	376.8	286.9	1.6
	TRUE	High	[K].AWAVAR.[LG]	1xiTRAQ8plex [N-Term]		0.280621	0	2	17	2	P02768; Q92985	P02768 [237-242]; Q92985 [62-67]	0	977.583	High	High	High	0.786	0.883	1.272	1.123	1.133	0.891	244.3	192.1	215.7	147.8					Not Unique	1.8	High	0	0.1744
		Checked	Confidence	Identifying Node	PSM Ambiguity	Annotated Sequence	Modifications	# Protein Groups	# Proteins	Master Protein Accessions	Protein Accessions	# Missed Cleavages	Charge	DeltaScore	DeltaCn	Rank	Search Engine Rank	MS Order	Isolation Interference [%]	Average Reporter S/N	Ion Inject Time [ms]	RT [min]	First Scan	Spectrum File	Ions Matched	XCorr	Percolator q-Value	Percolator PEP	Reporter Quan Result ID	Peptide Quan Usage	Quan Info	113	114	115	116	117
		TRUE	High	Sequest HT (A2)	Unambiguous	[K].aWAVAR.[LG]	N-Term(iTRAQ8plex)	2	17	P02768; Q92985	B2RBS8; P02768; Q56G89; A0A0C4DGB6; H0YA55; B4DPR2; Q92985; Q9HB64; E9PIA7; F6KPG5; E9PR03; D6RHD5; A8K9P0; A0A024RCA2; B4DPP6; M9RSF4; B7WNR0	0	2	0.3167	0	1	1	MS2	5.05227	32.8	75	51.7991	16475	1_HUMAN.raw	0/0	1.8	0	0.1744	25056	Used	Not Unique	107.9	88.4	64.8	1.6
		TRUE	Low	Sequest HT (A2)	Unambiguous	[K].aWAVAR.[LG]	N-Term(iTRAQ8plex)	2	17	P02768; Q92985	B2RBS8; P02768; Q56G89; A0A0C4DGB6; H0YA55; B4DPR2; Q92985; Q9HB64; E9PIA7; F6KPG5; E9PR03; D6RHD5; A8K9P0; A0A024RCA2; B4DPP6; M9RSF4; B7WNR0	0	2	0.1339	0	1	1	MS2	5.42395	12.7	68.526	48.2813	15004	1_HUMAN.raw	0/0	1.12	0.8551	1	23850	Used	Not Unique	38.7	30.2	32.3
	TRUE	High	[K].LCTVATLR.[E]	1xCarbamidomethyl [C2]; 1xiTRAQ8plex [N-Term]		0.0700119	0	1	9	16	P02768	P02768 [98-105]	0	1237.72	High	High	High	0.949	0.673	1.054	0.709	1.486	1.41	294.4	279.4	198.1	28.1					Unique	2.18	High	0	0.03093
		Checked	Confidence	Identifying Node	PSM Ambiguity	Annotated Sequence	Modifications	# Protein Groups	# Proteins	Master Protein Accessions	Protein Accessions	# Missed Cleavages	Charge	DeltaScore	DeltaCn	Rank	Search Engine Rank	MS Order	Isolation Interference [%]	Average Reporter S/N	Ion Inject Time [ms]	RT [min]	First Scan	Spectrum File	Ions Matched	XCorr	Percolator q-Value	Percolator PEP	Reporter Quan Result ID	Peptide Quan Usage	Quan Info	113	114	115	116	117
		TRUE	High	Sequest HT (A2)	Unambiguous	[K].lcTVATLR.[E]	N-Term(iTRAQ8plex); C2(Carbamidomethyl)	1	9	P02768	B2RBS8; P02768; Q56G89; A0A0C4DGB6; A0A087WWT3; F6KPG5; A8K9P0; B4DPP6; H7C013	0	2	0.4647	0	1	1	MS2	0	30.3	75	52.0314	16575	1_HUMAN.raw	0/0	1.7	0	0.05717	25138	Used	Unique	83.7	100.8	57.6
		TRUE	High	Sequest HT (A2)	Unambiguous	[K].lcTVATLR.[E]	N-Term(iTRAQ8plex); C2(Carbamidomethyl)	1	9	P02768	B2RBS8; P02768; Q56G89; A0A0C4DGB6; A0A087WWT3; F6KPG5; A8K9P0; B4DPP6; H7C013	0	2	0.4366	0	1	1	MS2	11.2241	28.5	75	52.2401	16650	1_HUMAN.raw	0/0	1.42	0	0.2154	25190	Used	Unique	87.8	97	43.2
		TRUE	High	Sequest HT (A2)	Unambiguous	[K].lcTVATLR.[E]	N-Term(iTRAQ8plex); C2(Carbamidomethyl)	1	9	P02768	B2RBS8; P02768; Q56G89; A0A0C4DGB6; A0A087WWT3; F6KPG5; A8K9P0; B4DPP6; H7C013	0	2	0.5275	0	1	1	MS2	4.25093	101.1	75	51.7973	16474	1_HUMAN.raw	0/0	2.18	0	0.03093	25055	Used	Unique	309.1	334.6	164.8
		TRUE	High	Sequest HT (A2)	Unambiguous	[K].lcTVATLR.[E]	N-Term(iTRAQ8plex); C2(Carbamidomethyl)	1	9	P02768	B2RBS8; P02768; Q56G89; A0A0C4DGB6; A0A087WWT3; F6KPG5; A8K9P0; B4DPP6; H7C013	0	2	0.5438	0	1	1	MS2	55.4434	44.1	75	70.3085	23942	1_HUMAN.raw	0/0	1.6	0	0.1771	30889	Used	Unique	58	72.5	34.7
		TRUE	High	Sequest HT (A2)	Unambiguous	[K].lcTVATLR.[E]	N-Term(iTRAQ8plex); C2(Carbamidomethyl)	1	9	P02768	B2RBS8; P02768; Q56G89; A0A0C4DGB6; A0A087WWT3; F6KPG5; A8K9P0; B4DPP6; H7C013	0	2	0.5622	0	1	1	MS2	55.4434	44.1	75	70.3029	23939	1_HUMAN.raw	0/0	1.85	0	0.0283	30889	Not Used	Redundant	58	72.5	34.7
		TRUE	High	Sequest HT (A2)	Unambiguous	[K].lcTVATLR.[E]	N-Term(iTRAQ8plex); C2(Carbamidomethyl)	1	9	P02768	B2RBS8; P02768; Q56G89; A0A0C4DGB6; A0A087WWT3; F6KPG5; A8K9P0; B4DPP6; H7C013	0	2	0.4855	0	1	1	MS2	5.45765	62.1	75	48.2796	15003	1_HUMAN.raw	0/0	1.73	0	0.03458	23849	Used	Unique	271.5	142.6	80.4	1.9
		TRUE	Low	Sequest HT (A2)	Unambiguous	[K].lcTVATLR.[E]	N-Term(iTRAQ8plex); C2(Carbamidomethyl)	1	9	P02768	B2RBS8; P02768; Q56G89; A0A0C4DGB6; A0A087WWT3; F6KPG5; A8K9P0; B4DPP6; H7C013	0	2	0.2857	0	1	1	MS2	53.1815	13.2	75	71.9132	24573	1_HUMAN.raw	0/0	0.91	0.1594	0.7505	31372	Used	Unique	42.5	40.5	22.3
		TRUE	Low	Sequest HT (A2)	Unambiguous	[K].lcTVATLR.[E]	N-Term(iTRAQ8plex); C2(Carbamidomethyl)	1	9	P02768	B2RBS8; P02768; Q56G89; A0A0C4DGB6; A0A087WWT3; F6KPG5; A8K9P0; B4DPP6; H7C013	0	2	0.0633	0	1	1	MS2	56.5879	7.1	75	61.8831	20730	1_HUMAN.raw	0/0	0.79	0.3004	0.8305	28501	Used	Unique	21.9	22.8	11.8
		TRUE	Low	Sequest HT (A2)	Unambiguous	[K].lcTVATLR.[E]	N-Term(iTRAQ8plex); C2(Carbamidomethyl)	1	9	P02768	B2RBS8; P02768; Q56G89; A0A0C4DGB6; A0A087WWT3; F6KPG5; A8K9P0; B4DPP6; H7C013	0	2	0.1892	0	1	1	MS2	0	10.5	75	71.7381	24502	1_HUMAN.raw	0/0	0.74	0.3237	0.8531	31317	Used	Unique	31.1	37.1	15.7
		TRUE	Low	Sequest HT (A2)	Unambiguous	[K].lcTVATLR.[E]	N-Term(iTRAQ8plex); C2(Carbamidomethyl)	1	9	P02768	B2RBS8; P02768; Q56G89; A0A0C4DGB6; A0A087WWT3; F6KPG5; A8K9P0; B4DPP6; H7C013	0	2	0.2234	0	1	1	MS2	50.342	14.5	75	70.5018	24029	1_HUMAN.raw	0/0	0.94	0.4879	0.9537	30965	Used	Unique	39.2	50	26.4
		TRUE	Low	Sequest HT (A2)	Unambiguous	[K].lcTVATLR.[E]	N-Term(iTRAQ8plex); C2(Carbamidomethyl)	1	9	P02768	B2RBS8; P02768; Q56G89; A0A0C4DGB6; A0A087WWT3; F6KPG5; A8K9P0; B4DPP6; H7C013	0	2	0.1667	0	1	1	MS2	41.9564	11	75	61.685	20653	1_HUMAN.raw	0/0	0.66	0.4931	0.9583	28442	Used	Unique	30.9	35.7	21.1
		TRUE	Low	Sequest HT (A2)	Unambiguous	[K].lcTVATLR.[E]	N-Term(iTRAQ8plex); C2(Carbamidomethyl)	1	9	P02768	B2RBS8; P02768; Q56G89; A0A0C4DGB6; A0A087WWT3; F6KPG5; A8K9P0; B4DPP6; H7C013	0	2	0.1212	0	1	1	MS2	49.6975	10.1	75	72.2186	24696	1_HUMAN.raw	0/0	0.66	0.6425	1	31471	Used	Unique	29.4	32.7	18.7
		TRUE	Low	Sequest HT (A2)	Selected	[K].lcTVATLR.[E]	N-Term(iTRAQ8plex); C2(Carbamidomethyl)	1	9	P02768	B2RBS8; P02768; Q56G89; A0A0C4DGB6; A0A087WWT3; F6KPG5; A8K9P0; B4DPP6; H7C013	0	2	0.046	0	1	1	MS2	57.0587	10.2	75	64.9411	21906	1_HUMAN.raw	0/0	0.87	0.7069	1	29386	Used	Unique	30.4	34.8	16.1
		TRUE	Low	Sequest HT (A2)	Unambiguous	[K].lcTVATLR.[E]	N-Term(iTRAQ8plex); C2(Carbamidomethyl)	1	9	P02768	B2RBS8; P02768; Q56G89; A0A0C4DGB6; A0A087WWT3; F6KPG5; A8K9P0; B4DPP6; H7C013	0	2	0.3214	0	1	1	MS2	91.8107	13.8	75	52.4366	16722	1_HUMAN.raw	0/0	0.84	0.7545	1	25240	Used	Unique	42.3	41.6	26.7
		TRUE	Low	Sequest HT (A2)	Unambiguous	[K].lcTVATLR.[E]	N-Term(iTRAQ8plex); C2(Carbamidomethyl)	1	9	P02768	B2RBS8; P02768; Q56G89; A0A0C4DGB6; A0A087WWT3; F6KPG5; A8K9P0; B4DPP6; H7C013	0	2	0.1867	0	1	1	MS2	49.8862	9.2	75	69.824	23745	1_HUMAN.raw	0/0	0.75	0.8343	1	30736	Used	Unique	24	33.1	16.8
		TRUE	Low	Sequest HT (A2)	Rejected	[K].lcTVATLR.[E]	N-Term(iTRAQ8plex); C2(Carbamidomethyl)	1	9	P02768	B2RBS8; P02768; Q56G89; A0A0C4DGB6; A0A087WWT3; F6KPG5; A8K9P0; B4DPP6; H7C013	0	2		0.0351	4	4	MS2	63.8408	9.3	75	63.297	21279	1_HUMAN.raw	0/0	0.55	0.9244	1	28915	Not Used	Redundant	26.1	34.1	14.1
	TRUE	High	[R].HPDYSVVLLLR.[L]	1xiTRAQ8plex [N-Term]		0.0024614	0	1	11	1	P02768	P02768 [362-372]	0	1615.95	High	High	High	0.763	1.055	1.31	1.383	0.947	0.723	227.8	173.9	240.4	157.9					Unique	3.62	High	0	0.0003921
		Checked	Confidence	Identifying Node	PSM Ambiguity	Annotated Sequence	Modifications	# Protein Groups	# Proteins	Master Protein Accessions	Protein Accessions	# Missed Cleavages	Charge	DeltaScore	DeltaCn	Rank	Search Engine Rank	MS Order	Isolation Interference [%]	Average Reporter S/N	Ion Inject Time [ms]	RT [min]	First Scan	Spectrum File	Ions Matched	XCorr	Percolator q-Value	Percolator PEP	Reporter Quan Result ID	Peptide Quan Usage	Quan Info	113	114	115	116	117
		TRUE	High	Sequest HT (A2)	Unambiguous	[R].hPDYSVVLLLR.[L]	N-Term(iTRAQ8plex)	1	11	P02768	P02768; Q56G89; A0A0C4DGB6; H0YA55; B4DPR2; F6KPG5; D6RHD5; C9JKR2; A8K9P0; B4DPP6; B7WNR0	0	3	0.7541	0	1	1	MS2	2.5879	44	75	49.0874	15383	1_HUMAN.raw	0/0	3.62	0	0.0003921	24194	Used	Unique	136	106.8	107.7	1.7
	TRUE	High	[K].TCVADESAENCDK.[S]	2xCarbamidomethyl [C2; C11]; 1xiTRAQ8plex [K13]		0.00766709	0	1	9	7	P02768	P02768 [76-88]	0	1802.78	High	High	High	0.146	0.984	6.834	6.725	1.016	0.149	313.6	45.9	308.6	131.9					Unique	3.91	High	0	0.001666
		Checked	Confidence	Identifying Node	PSM Ambiguity	Annotated Sequence	Modifications	# Protein Groups	# Proteins	Master Protein Accessions	Protein Accessions	# Missed Cleavages	Charge	DeltaScore	DeltaCn	Rank	Search Engine Rank	MS Order	Isolation Interference [%]	Average Reporter S/N	Ion Inject Time [ms]	RT [min]	First Scan	Spectrum File	Ions Matched	XCorr	Percolator q-Value	Percolator PEP	Reporter Quan Result ID	Peptide Quan Usage	Quan Info	113	114	115	116	117
		TRUE	High	Sequest HT (A2)	Unambiguous	[K].TcVADESAENcDk.[S]	C2(Carbamidomethyl); C11(Carbamidomethyl); K13(iTRAQ8plex)	1	9	P02768	B2RBS8; P02768; Q56G89; A0A0C4DGB6; A0A087WWT3; F6KPG5; A8K9P0; B4DPP6; H7C013	0	2	0.8624	0	1	1	MS2	0	8.8	75	17.7875	5808	1_HUMAN.raw	0/0	2.98	0	0.01192	19340	Used	Unique	36.5	2.6	31.1
		TRUE	High	Sequest HT (A2)	Unambiguous	[K].TcVADESAENcDk.[S]	C2(Carbamidomethyl); C11(Carbamidomethyl); K13(iTRAQ8plex)	1	9	P02768	B2RBS8; P02768; Q56G89; A0A0C4DGB6; A0A087WWT3; F6KPG5; A8K9P0; B4DPP6; H7C013	0	3	0.7873	0	1	1	MS2	6.83695	48.5	75	17.8599	5834	1_HUMAN.raw	0/0	3.15	0	0.008823	19358	Used	Unique	206.5	29.5	149.2	2.8
		TRUE	High	Sequest HT (A2)	Unambiguous	[K].TcVADESAENcDk.[S]	C2(Carbamidomethyl); C11(Carbamidomethyl); K13(iTRAQ8plex)	1	9	P02768	B2RBS8; P02768; Q56G89; A0A0C4DGB6; A0A087WWT3; F6KPG5; A8K9P0; B4DPP6; H7C013	0	2	0.8465	0	1	1	MS2	0	19.6	75	17.9681	5875	1_HUMAN.raw	0/0	3.91	0	0.001666	19390	Used	Unique	91.9	7.7	57.5
		TRUE	High	Sequest HT (A2)	Unambiguous	[K].TcVADESAENcDk.[S]	C2(Carbamidomethyl); C11(Carbamidomethyl); K13(iTRAQ8plex)	1	9	P02768	B2RBS8; P02768; Q56G89; A0A0C4DGB6; A0A087WWT3; F6KPG5; A8K9P0; B4DPP6; H7C013	0	3	0.8658	0	1	1	MS2	8.00643	50	75	18.034	5903	1_HUMAN.raw	0/0	3.13	0	0.003223	19413	Used	Unique	208.3	29.3	160	2.1
		TRUE	High	Sequest HT (A2)	Unambiguous	[K].TcVADESAENcDk.[S]	C2(Carbamidomethyl); C11(Carbamidomethyl); K13(iTRAQ8plex)	1	9	P02768	B2RBS8; P02768; Q56G89; A0A0C4DGB6; A0A087WWT3; F6KPG5; A8K9P0; B4DPP6; H7C013	0	3	0.8108	0	1	1	MS2	22.6591	9	75	17.4846	5700	1_HUMAN.raw	0/0	1.85	0	0.135	19267	Used	Unique	34.7	12.5	25
		TRUE	High	Sequest HT (A2)	Unambiguous	[K].TcVADESAENcDk.[S]	C2(Carbamidomethyl); C11(Carbamidomethyl); K13(iTRAQ8plex)	1	9	P02768	B2RBS8; P02768; Q56G89; A0A0C4DGB6; A0A087WWT3; F6KPG5; A8K9P0; B4DPP6; H7C013	0	3	0.7989	0	1	1	MS2	0	13.6	75	17.6883	5773	1_HUMAN.raw	0/0	1.89	0	0.1528	19316	Used	Unique	51.9	15.6	41.3
		TRUE	High	Sequest HT (A2)	Unambiguous	[K].TcVADESAENcDk.[S]	C2(Carbamidomethyl); C11(Carbamidomethyl); K13(iTRAQ8plex)	1	9	P02768	B2RBS8; P02768; Q56G89; A0A0C4DGB6; A0A087WWT3; F6KPG5; A8K9P0; B4DPP6; H7C013	0	2	0.5039	0	1	1	MS2	70.5863	3.6	75	18.1487	5958	1_HUMAN.raw	0/0	1.29	0.008817	0.3534	19460	Used	Unique	15.8		12.6
	TRUE	High	[K].LCTVATLR.[E]	1xCarbamidomethyl [C2]		0.193084	0	1	9	4	P02768	P02768 [98-105]	0	933.519	High	High	High															No Quan Values	2.42	High	0	0.1092
		Checked	Confidence	Identifying Node	PSM Ambiguity	Annotated Sequence	Modifications	# Protein Groups	# Proteins	Master Protein Accessions	Protein Accessions	# Missed Cleavages	Charge	DeltaScore	DeltaCn	Rank	Search Engine Rank	MS Order	Isolation Interference [%]	Average Reporter S/N	Ion Inject Time [ms]	RT [min]	First Scan	Spectrum File	Ions Matched	XCorr	Percolator q-Value	Percolator PEP	Reporter Quan Result ID	Peptide Quan Usage	Quan Info	113	114	115	116	117
		TRUE	High	Sequest HT (A2)	Unambiguous	[K].LcTVATLR.[E]	C2(Carbamidomethyl)	1	9	P02768	B2RBS8; P02768; Q56G89; A0A0C4DGB6; A0A087WWT3; F6KPG5; A8K9P0; B4DPP6; H7C013	0	2	0.5289	0	1	1	MS2	5.87582	0.4	32.677	22.8097	7833	1_HUMAN.raw	0/0	2.42	0	0.1092	20899	Not Used	No Quan Labels		1.8	1.8
		TRUE	High	Sequest HT (A2)	Unambiguous	[K].LcTVATLR.[E]	C2(Carbamidomethyl)	1	9	P02768	B2RBS8; P02768; Q56G89; A0A0C4DGB6; A0A087WWT3; F6KPG5; A8K9P0; B4DPP6; H7C013	0	2	0.5498	0	1	1	MS2	51.4561	5.5	75	22.2858	7655	1_HUMAN.raw	0/0	2.11	0	0.1067	20782	Not Used	No Quan Labels	13.4	21.4	9.5
		TRUE	Medium	Sequest HT (A2)	Unambiguous	[K].LcTVATLR.[E]	C2(Carbamidomethyl)	1	9	P02768	B2RBS8; P02768; Q56G89; A0A0C4DGB6; A0A087WWT3; F6KPG5; A8K9P0; B4DPP6; H7C013	0	2	0.5727	0	1	1	MS2	0.749135	0	3.103	22.6348	7777	1_HUMAN.raw	0/0	2.27	0.01356	0.4268		Not Used	No Quan Labels
		TRUE	Low	Sequest HT (A2)	Unambiguous	[K].LcTVATLR.[E]	C2(Carbamidomethyl)	1	9	P02768	B2RBS8; P02768; Q56G89; A0A0C4DGB6; A0A087WWT3; F6KPG5; A8K9P0; B4DPP6; H7C013	0	2	0.5489	0	1	1	MS2	1.06447	0	5.57	22.4641	7721	1_HUMAN.raw	0/0	2.35	0.5279	0.9671		Not Used	No Quan Labels
	TRUE	High	[K].NYAEAK.[D]	1xiTRAQ8plex [K/N]		0.212119	0	1	12	10	P02768	P02768 [342-347]	0	1303.75	High	High	High	0.86	0.717	1.162	0.833	1.395	1.2	254.8	219.3	182.7	143.2					Unique	2.9	High	0	0.1319
		Checked	Confidence	Identifying Node	PSM Ambiguity	Annotated Sequence	Modifications	# Protein Groups	# Proteins	Master Protein Accessions	Protein Accessions	# Missed Cleavages	Charge	DeltaScore	DeltaCn	Rank	Search Engine Rank	MS Order	Isolation Interference [%]	Average Reporter S/N	Ion Inject Time [ms]	RT [min]	First Scan	Spectrum File	Ions Matched	XCorr	Percolator q-Value	Percolator PEP	Reporter Quan Result ID	Peptide Quan Usage	Quan Info	113	114	115	116	117
		TRUE	High	Sequest HT (A2)	Unambiguous	[K].nYAEAk.[D]	N-Term(iTRAQ8plex); K6(iTRAQ8plex)	1	12	P02768	B2RBS8; P02768; Q56G89; A0A0C4DGB6; H0YA55; B4DPR2; F6KPG5; D6RHD5; C9JKR2; A8K9P0; B4DPP6; B7WNR0	0	3	0.1992	0	1	1	MS2	10.4775	39.3	63.556	17.9077	5852	1_HUMAN.raw	0/0	2.56	0	0.1555	19372	Used	Unique	122.5	115.9	73.6	2.2
		TRUE	High	Sequest HT (A2)	Unambiguous	[K].nYAEAk.[D]	N-Term(iTRAQ8plex); K6(iTRAQ8plex)	1	12	P02768	B2RBS8; P02768; Q56G89; A0A0C4DGB6; H0YA55; B4DPR2; F6KPG5; D6RHD5; C9JKR2; A8K9P0; B4DPP6; B7WNR0	0	3	0.2526	0	1	1	MS2	6.36674	25.5	7.389	18.0922	5931	1_HUMAN.raw	0/0	2.85	0	0.1208	19437	Used	Unique	89.6	67.1	47.1
		TRUE	High	Sequest HT (A2)	Unambiguous	[K].nYAEAk.[D]	N-Term(iTRAQ8plex); K6(iTRAQ8plex)	1	12	P02768	B2RBS8; P02768; Q56G89; A0A0C4DGB6; H0YA55; B4DPR2; F6KPG5; D6RHD5; C9JKR2; A8K9P0; B4DPP6; B7WNR0	0	3	0.2345	0	1	1	MS2	8.6195	25.1	26.435	18.2676	6011	1_HUMAN.raw	0/0	2.9	0	0.1319	19502	Used	Unique	81.4	72	47.5
		TRUE	High	Sequest HT (A2)	Unambiguous	[K].nYAEAk.[D]	N-Term(iTRAQ8plex); K6(iTRAQ8plex)	1	12	P02768	B2RBS8; P02768; Q56G89; A0A0C4DGB6; H0YA55; B4DPR2; F6KPG5; D6RHD5; C9JKR2; A8K9P0; B4DPP6; B7WNR0	0	2	0.1644	0	1	1	MS2	7.5541	268.3	75	18.233	5996	1_HUMAN.raw	0/0	2.25	0.001057	0.2876	19490	Used	Unique	881.1	796.2	458.7	10.2
		TRUE	High	Sequest HT (A2)	Unambiguous	[K].nYAEAk.[D]	N-Term(iTRAQ8plex); K6(iTRAQ8plex)	1	12	P02768	B2RBS8; P02768; Q56G89; A0A0C4DGB6; H0YA55; B4DPR2; F6KPG5; D6RHD5; C9JKR2; A8K9P0; B4DPP6; B7WNR0	0	3	0.2024	0	1	1	MS2	12.1085	22.1	55.295	18.635	6178	1_HUMAN.raw	0/0	2.52	0.001057	0.2848	19642	Used	Unique	69.3	64.9	40.5	2.2
		TRUE	High	Sequest HT (A2)	Unambiguous	[K].nYAEAk.[D]	N-Term(iTRAQ8plex); K6(iTRAQ8plex)	1	12	P02768	B2RBS8; P02768; Q56G89; A0A0C4DGB6; H0YA55; B4DPR2; F6KPG5; D6RHD5; C9JKR2; A8K9P0; B4DPP6; B7WNR0	0	2	0.1596	0	1	1	MS2	0	47.9	75	17.875	5840	1_HUMAN.raw	0/0	1.88	0.005092	0.3388	19363	Used	Unique	143	135.4	105
		TRUE	High	Sequest HT (A2)	Unambiguous	[K].nYAEAk.[D]	N-Term(iTRAQ8plex); K6(iTRAQ8plex)	1	12	P02768	B2RBS8; P02768; Q56G89; A0A0C4DGB6; H0YA55; B4DPR2; F6KPG5; D6RHD5; C9JKR2; A8K9P0; B4DPP6; B7WNR0	0	2	0.1892	0	1	1	MS2	6.57421	279.9	32.484	18.4209	6080	1_HUMAN.raw	0/0	2.22	0.008817	0.3582	19559	Used	Unique	930	814	487	7.9
		TRUE	High	Sequest HT (A2)	Unambiguous	[K].nYAEAk.[D]	N-Term(iTRAQ8plex); K6(iTRAQ8plex)	1	12	P02768	B2RBS8; P02768; Q56G89; A0A0C4DGB6; H0YA55; B4DPR2; F6KPG5; D6RHD5; C9JKR2; A8K9P0; B4DPP6; B7WNR0	0	2	0.1869	0	1	1	MS2	8.12678	133.9	75	18.6015	6163	1_HUMAN.raw	0/0	2.14	0.008817	0.3615	19630	Used	Unique	447.7	400.9	217.4	5.3
		TRUE	High	Sequest HT (A2)	Unambiguous	[K].nYAEAk.[D]	N-Term(iTRAQ8plex); K6(iTRAQ8plex)	1	12	P02768	B2RBS8; P02768; Q56G89; A0A0C4DGB6; H0YA55; B4DPR2; F6KPG5; D6RHD5; C9JKR2; A8K9P0; B4DPP6; B7WNR0	0	3	0.2275	0	1	1	MS2	6.58793	19.4	9.912	18.463	6100	1_HUMAN.raw	0/0	2.55	0.008817	0.3493	19577	Used	Unique	65.1	53.6	36.4
		TRUE	Medium	Sequest HT (A2)	Unambiguous	[K].nYAEAk.[D]	N-Term(iTRAQ8plex); K6(iTRAQ8plex)	1	12	P02768	B2RBS8; P02768; Q56G89; A0A0C4DGB6; H0YA55; B4DPR2; F6KPG5; D6RHD5; C9JKR2; A8K9P0; B4DPP6; B7WNR0	0	2	0.1931	0	1	1	MS2	6.1226	294.2	48.331	18.0626	5917	1_HUMAN.raw	0/0	2.33	0.02449	0.4821	19425	Used	Unique	969.2	843.3	530.7	10.7
	TRUE	High	[K].CCTESLVNR.[R]	2xCarbamidomethyl [C1; C2]		0.0805351	0	1	12	4	P02768	P02768 [500-508]	0	1138.5	High	High	High															No Quan Values	2.6	High	0	0.1784
		Checked	Confidence	Identifying Node	PSM Ambiguity	Annotated Sequence	Modifications	# Protein Groups	# Proteins	Master Protein Accessions	Protein Accessions	# Missed Cleavages	Charge	DeltaScore	DeltaCn	Rank	Search Engine Rank	MS Order	Isolation Interference [%]	Average Reporter S/N	Ion Inject Time [ms]	RT [min]	First Scan	Spectrum File	Ions Matched	XCorr	Percolator q-Value	Percolator PEP	Reporter Quan Result ID	Peptide Quan Usage	Quan Info	113	114	115	116	117
		TRUE	High	Sequest HT (A2)	Unambiguous	[K].ccTESLVNR.[R]	C1(Carbamidomethyl); C2(Carbamidomethyl)	1	12	P02768	B2RBS8; P02768; A0A0C4DGB6; H0YA55; B4DPR2; A0A087WWT3; F6KPG5; D6RHD5; C9JKR2; A8K9P0; B4DPP6; B7WNR0	0	2	0.79	0	1	1	MS2	5.08663	3.8	75	16.8903	5440	1_HUMAN.raw	0/0	2	0	0.05256	19054	Not Used	No Quan Labels	11.7	12.5	6.2
		TRUE	High	Sequest HT (A2)	Unambiguous	[K].ccTESLVNR.[R]	C1(Carbamidomethyl); C2(Carbamidomethyl)	1	12	P02768	B2RBS8; P02768; A0A0C4DGB6; H0YA55; B4DPR2; A0A087WWT3; F6KPG5; D6RHD5; C9JKR2; A8K9P0; B4DPP6; B7WNR0	0	2	0.7727	0	1	1	MS2	7.16457	2.1	75	16.5414	5289	1_HUMAN.raw	0/0	1.98	0	0.03399	18934	Not Used	No Quan Labels	8.4	6	2.4
		TRUE	High	Sequest HT (A2)	Unambiguous	[K].ccTESLVNR.[R]	C1(Carbamidomethyl); C2(Carbamidomethyl)	1	12	P02768	B2RBS8; P02768; A0A0C4DGB6; H0YA55; B4DPR2; A0A087WWT3; F6KPG5; D6RHD5; C9JKR2; A8K9P0; B4DPP6; B7WNR0	0	2	0.7615	0	1	1	MS2	0	2.9	75	16.7151	5365	1_HUMAN.raw	0/0	2.6	0	0.1784	18995	Not Used	No Quan Labels	10.1	10.4	2.7
		TRUE	Low	Sequest HT (A2)	Unambiguous	[K].ccTESLVNR.[R]	C1(Carbamidomethyl); C2(Carbamidomethyl)	1	12	P02768	B2RBS8; P02768; A0A0C4DGB6; H0YA55; B4DPR2; A0A087WWT3; F6KPG5; D6RHD5; C9JKR2; A8K9P0; B4DPP6; B7WNR0	0	2	0.2083	0	1	1	MS2	77.5749	9.4	75	16.657	5341	1_HUMAN.raw	0/0	0.24	0.6489	1	18977	Not Used	No Quan Labels	27.7	29	18.1
	TRUE	High	[K].ALVLIAFAQYLQQCPFEDHVK.[L]	1xCarbamidomethyl [C14]; 1xiTRAQ8plex [K/A]		1.17192e-07	0	1	10	47	P02768	P02768 [45-65]	0	3098.7	High	High	High	0.614	0.59	1.63	0.961	1.696	1.04	302.4	185.5	178.3	133.8					Unique	8.04	High	0	1.216e-09
		Checked	Confidence	Identifying Node	PSM Ambiguity	Annotated Sequence	Modifications	# Protein Groups	# Proteins	Master Protein Accessions	Protein Accessions	# Missed Cleavages	Charge	DeltaScore	DeltaCn	Rank	Search Engine Rank	MS Order	Isolation Interference [%]	Average Reporter S/N	Ion Inject Time [ms]	RT [min]	First Scan	Spectrum File	Ions Matched	XCorr	Percolator q-Value	Percolator PEP	Reporter Quan Result ID	Peptide Quan Usage	Quan Info	113	114	115	116	117
		TRUE	High	Sequest HT (A2)	Unambiguous	[K].aLVLIAFAQYLQQcPFEDHVk.[L]	N-Term(iTRAQ8plex); C14(Carbamidomethyl); K21(iTRAQ8plex)	1	10	P02768	B2RBS8; P02768; Q56G89; A0A0C4DGB6; B4DPR2; A0A087WWT3; F6KPG5; A8K9P0; B4DPP6; H7C013	0	4	0.8035	0	1	1	MS2	7.29708	10.7	75	66.66	22574	1_HUMAN.raw	0/0	4.53	0	1.47e-05	29889	Used	Unique	48.1	21.5	16.3
		TRUE	High	Sequest HT (A2)	Unambiguous	[K].aLVLIAFAQYLQQcPFEDHVk.[L]	N-Term(iTRAQ8plex); C14(Carbamidomethyl); K21(iTRAQ8plex)	1	10	P02768	B2RBS8; P02768; Q56G89; A0A0C4DGB6; B4DPR2; A0A087WWT3; F6KPG5; A8K9P0; B4DPP6; H7C013	0	4	0.814	0	1	1	MS2	18.2007	12.4	75	69.8543	23757	1_HUMAN.raw	0/0	5.16	0	1.411e-05	30745	Used	Unique	56.5	27.4	15.7
		TRUE	High	Sequest HT (A2)	Unambiguous	[K].aLVLIAFAQYLQQcPFEDHVk.[L]	N-Term(iTRAQ8plex); C14(Carbamidomethyl); K21(iTRAQ8plex)	1	10	P02768	B2RBS8; P02768; Q56G89; A0A0C4DGB6; B4DPR2; A0A087WWT3; F6KPG5; A8K9P0; B4DPP6; H7C013	0	4	0.8305	0	1	1	MS2	0	28.4	75	52.4589	16733	1_HUMAN.raw	0/0	5.9	0	7.818e-06	25250	Used	Unique	104.7	67.9	54.6
		TRUE	High	Sequest HT (A2)	Unambiguous	[K].aLVLIAFAQYLQQcPFEDHVk.[L]	N-Term(iTRAQ8plex); C14(Carbamidomethyl); K21(iTRAQ8plex)	1	10	P02768	B2RBS8; P02768; Q56G89; A0A0C4DGB6; B4DPR2; A0A087WWT3; F6KPG5; A8K9P0; B4DPP6; H7C013	0	4	0.7945	0	1	1	MS2	58.8315	20.3	75	72.0292	24619	1_HUMAN.raw	0/0	4.38	0	2.232e-05	31408	Not Used	Redundant	35.2	23	10.7
		TRUE	High	Sequest HT (A2)	Unambiguous	[K].aLVLIAFAQYLQQcPFEDHVk.[L]	N-Term(iTRAQ8plex); C14(Carbamidomethyl); K21(iTRAQ8plex)	1	10	P02768	B2RBS8; P02768; Q56G89; A0A0C4DGB6; B4DPR2; A0A087WWT3; F6KPG5; A8K9P0; B4DPP6; H7C013	0	4	0.8402	0	1	1	MS2	0	10.4	75	62.1797	20848	1_HUMAN.raw	0/0	4.82	0	3.535e-05	28593	Used	Unique	42.2	25.8	15.1
		TRUE	High	Sequest HT (A2)	Unambiguous	[K].aLVLIAFAQYLQQcPFEDHVk.[L]	N-Term(iTRAQ8plex); C14(Carbamidomethyl); K21(iTRAQ8plex)	1	10	P02768	B2RBS8; P02768; Q56G89; A0A0C4DGB6; B4DPR2; A0A087WWT3; F6KPG5; A8K9P0; B4DPP6; H7C013	0	4	0.7995	0	1	1	MS2	58.511	8.5	75	73.0769	25002	1_HUMAN.raw	0/0	4.24	0	6.546e-05	31688	Used	Unique	38.3	19.7	10.3
		TRUE	High	Sequest HT (A2)	Unambiguous	[K].aLVLIAFAQYLQQcPFEDHVk.[L]	N-Term(iTRAQ8plex); C14(Carbamidomethyl); K21(iTRAQ8plex)	1	10	P02768	B2RBS8; P02768; Q56G89; A0A0C4DGB6; B4DPR2; A0A087WWT3; F6KPG5; A8K9P0; B4DPP6; H7C013	0	4	0.8063	0	1	1	MS2	69.6324	10.9	75	69.1142	23493	1_HUMAN.raw	0/0	4.13	0	3.998e-06	30561	Used	Unique	44.9	26.8	15.4
		TRUE	High	Sequest HT (A2)	Unambiguous	[K].aLVLIAFAQYLQQcPFEDHVk.[L]	N-Term(iTRAQ8plex); C14(Carbamidomethyl); K21(iTRAQ8plex)	1	10	P02768	B2RBS8; P02768; Q56G89; A0A0C4DGB6; B4DPR2; A0A087WWT3; F6KPG5; A8K9P0; B4DPP6; H7C013	0	4	0.7974	0	1	1	MS2	0	25.7	75	51.1928	16249	1_HUMAN.raw	0/0	5.48	0	1.263e-06	24892	Used	Unique	95.1	60.9	49.2
		TRUE	High	Sequest HT (A2)	Unambiguous	[K].aLVLIAFAQYLQQcPFEDHVk.[L]	N-Term(iTRAQ8plex); C14(Carbamidomethyl); K21(iTRAQ8plex)	1	10	P02768	B2RBS8; P02768; Q56G89; A0A0C4DGB6; B4DPR2; A0A087WWT3; F6KPG5; A8K9P0; B4DPP6; H7C013	0	4	0.8217	0	1	1	MS2	72.6629	10.7	75	62.3562	20919	1_HUMAN.raw	0/0	4.88	0	4.854e-06	28649	Used	Unique	43.7	22.5	19.2
		TRUE	High	Sequest HT (A2)	Unambiguous	[K].aLVLIAFAQYLQQcPFEDHVk.[L]	N-Term(iTRAQ8plex); C14(Carbamidomethyl); K21(iTRAQ8plex)	1	10	P02768	B2RBS8; P02768; Q56G89; A0A0C4DGB6; B4DPR2; A0A087WWT3; F6KPG5; A8K9P0; B4DPP6; H7C013	0	4	0.8009	0	1	1	MS2	0	10.6	75	73.5505	25186	1_HUMAN.raw	0/0	4.57	0	6.265e-05	31827	Used	Unique	49.9	21.8	13.3
		TRUE	High	Sequest HT (A2)	Unambiguous	[K].aLVLIAFAQYLQQcPFEDHVk.[L]	N-Term(iTRAQ8plex); C14(Carbamidomethyl); K21(iTRAQ8plex)	1	10	P02768	B2RBS8; P02768; Q56G89; A0A0C4DGB6; B4DPR2; A0A087WWT3; F6KPG5; A8K9P0; B4DPP6; H7C013	0	4	0.8158	0	1	1	MS2	46.6623	9.7	75	70.7349	24121	1_HUMAN.raw	0/0	4.56	0	1.71e-05	31034	Used	Unique	40.6	22.8	14.1
		TRUE	High	Sequest HT (A2)	Unambiguous	[K].aLVLIAFAQYLQQcPFEDHVk.[L]	N-Term(iTRAQ8plex); C14(Carbamidomethyl); K21(iTRAQ8plex)	1	10	P02768	B2RBS8; P02768; Q56G89; A0A0C4DGB6; B4DPR2; A0A087WWT3; F6KPG5; A8K9P0; B4DPP6; H7C013	0	4	0.8327	0	1	1	MS2	0	13	75	67.191	22768	1_HUMAN.raw	0/0	5.44	0	1.151e-06	30028	Used	Unique	58.2	26.2	19.5
		TRUE	High	Sequest HT (A2)	Unambiguous	[K].aLVLIAFAQYLQQcPFEDHVk.[L]	N-Term(iTRAQ8plex); C14(Carbamidomethyl); K21(iTRAQ8plex)	1	10	P02768	B2RBS8; P02768; Q56G89; A0A0C4DGB6; B4DPR2; A0A087WWT3; F6KPG5; A8K9P0; B4DPP6; H7C013	0	4	0.8155	0	1	1	MS2	58.8315	20.3	75	72.0401	24625	1_HUMAN.raw	0/0	4.77	0	9.455e-06	31408	Used	Unique	35.2	23	10.7
		TRUE	High	Sequest HT (A2)	Unambiguous	[K].aLVLIAFAQYLQQcPFEDHVk.[L]	N-Term(iTRAQ8plex); C14(Carbamidomethyl); K21(iTRAQ8plex)	1	10	P02768	B2RBS8; P02768; Q56G89; A0A0C4DGB6; B4DPR2; A0A087WWT3; F6KPG5; A8K9P0; B4DPP6; H7C013	0	4	0.8184	0	1	1	MS2	45.8202	16.2	75	53.2338	17030	1_HUMAN.raw	0/0	4.68	0	0.0001052	25472	Used	Unique	61.7	37.4	30.4
		TRUE	High	Sequest HT (A2)	Unambiguous	[K].aLVLIAFAQYLQQcPFEDHVk.[L]	N-Term(iTRAQ8plex); C14(Carbamidomethyl); K21(iTRAQ8plex)	1	10	P02768	B2RBS8; P02768; Q56G89; A0A0C4DGB6; B4DPR2; A0A087WWT3; F6KPG5; A8K9P0; B4DPP6; H7C013	0	4	0.7829	0	1	1	MS2	3.71535	10.3	75	64.9711	21920	1_HUMAN.raw	0/0	5.02	0	3.094e-05	29398	Used	Unique	44.7	21.3	16.7
		TRUE	High	Sequest HT (A2)	Unambiguous	[K].aLVLIAFAQYLQQcPFEDHVk.[L]	N-Term(iTRAQ8plex); C14(Carbamidomethyl); K21(iTRAQ8plex)	1	10	P02768	B2RBS8; P02768; Q56G89; A0A0C4DGB6; B4DPR2; A0A087WWT3; F6KPG5; A8K9P0; B4DPP6; H7C013	0	5	0.5061	0	1	1	MS2	15.7597	4.3	75	64.9449	21908	1_HUMAN.raw	0/0	1.64	0	0.1247	29388	Used	Unique	14.5	11.4	8.7
		TRUE	High	Sequest HT (A2)	Unambiguous	[K].aLVLIAFAQYLQQcPFEDHVk.[L]	N-Term(iTRAQ8plex); C14(Carbamidomethyl); K21(iTRAQ8plex)	1	10	P02768	B2RBS8; P02768; Q56G89; A0A0C4DGB6; B4DPR2; A0A087WWT3; F6KPG5; A8K9P0; B4DPP6; H7C013	0	4	0.7552	0	1	1	MS2	0	15.7	75	61.9422	20751	1_HUMAN.raw	0/0	4.78	0	3.011e-05	28516	Used	Unique	61.1	36.8	27.5
		TRUE	High	Sequest HT (A2)	Unambiguous	[K].aLVLIAFAQYLQQcPFEDHVk.[L]	N-Term(iTRAQ8plex); C14(Carbamidomethyl); K21(iTRAQ8plex)	1	10	P02768	B2RBS8; P02768; Q56G89; A0A0C4DGB6; B4DPR2; A0A087WWT3; F6KPG5; A8K9P0; B4DPP6; H7C013	0	4	0.8247	0	1	1	MS2	0	10.9	75	64.7875	21844	1_HUMAN.raw	0/0	4.85	0	2.515e-05	29336	Used	Unique	46.4	24.6	16.4
		TRUE	High	Sequest HT (A2)	Unambiguous	[K].aLVLIAFAQYLQQcPFEDHVk.[L]	N-Term(iTRAQ8plex); C14(Carbamidomethyl); K21(iTRAQ8plex)	1	10	P02768	B2RBS8; P02768; Q56G89; A0A0C4DGB6; B4DPR2; A0A087WWT3; F6KPG5; A8K9P0; B4DPP6; H7C013	0	4	0.7572	0	1	1	MS2	57.7323	11.5	75	61.7736	20687	1_HUMAN.raw	0/0	5.19	0	2.96e-06	28467	Used	Unique	44.1	27	20.8
		TRUE	High	Sequest HT (A2)	Unambiguous	[K].aLVLIAFAQYLQQcPFEDHVk.[L]	N-Term(iTRAQ8plex); C14(Carbamidomethyl); K21(iTRAQ8plex)	1	10	P02768	B2RBS8; P02768; Q56G89; A0A0C4DGB6; B4DPR2; A0A087WWT3; F6KPG5; A8K9P0; B4DPP6; H7C013	0	4	0.8076	0	1	1	MS2	0	14.5	75	61.6035	20621	1_HUMAN.raw	0/0	5.25	0	2.541e-05	28417	Used	Unique	52	38.9	25.3
		TRUE	High	Sequest HT (A2)	Unambiguous	[K].aLVLIAFAQYLQQcPFEDHVk.[L]	N-Term(iTRAQ8plex); C14(Carbamidomethyl); K21(iTRAQ8plex)	1	10	P02768	B2RBS8; P02768; Q56G89; A0A0C4DGB6; B4DPR2; A0A087WWT3; F6KPG5; A8K9P0; B4DPP6; H7C013	0	4	0.8	0	1	1	MS2	21.6121	17.6	75	55.211	17793	1_HUMAN.raw	0/0	5.25	0	6.393e-05	26047	Used	Unique	70.2	45.9	24.7
		TRUE	High	Sequest HT (A2)	Unambiguous	[K].aLVLIAFAQYLQQcPFEDHVk.[L]	N-Term(iTRAQ8plex); C14(Carbamidomethyl); K21(iTRAQ8plex)	1	10	P02768	B2RBS8; P02768; Q56G89; A0A0C4DGB6; B4DPR2; A0A087WWT3; F6KPG5; A8K9P0; B4DPP6; H7C013	0	4	0.8011	0	1	1	MS2	47.8989	21.7	75	52.8112	16866	1_HUMAN.raw	0/0	5.58	0	9.785e-06	25347	Used	Unique	79.6	51.6	42.2
		TRUE	High	Sequest HT (A2)	Unambiguous	[K].aLVLIAFAQYLQQcPFEDHVk.[L]	N-Term(iTRAQ8plex); C14(Carbamidomethyl); K21(iTRAQ8plex)	1	10	P02768	B2RBS8; P02768; Q56G89; A0A0C4DGB6; B4DPR2; A0A087WWT3; F6KPG5; A8K9P0; B4DPP6; H7C013	0	4	0.798	0	1	1	MS2	6.02939	11.9	75	61.0881	20405	1_HUMAN.raw	0/0	4.9	0	0.0001195	28243	Used	Unique	43.8	28.8	22.3
		TRUE	High	Sequest HT (A2)	Unambiguous	[K].aLVLIAFAQYLQQcPFEDHVk.[L]	N-Term(iTRAQ8plex); C14(Carbamidomethyl); K21(iTRAQ8plex)	1	10	P02768	B2RBS8; P02768; Q56G89; A0A0C4DGB6; B4DPR2; A0A087WWT3; F6KPG5; A8K9P0; B4DPP6; H7C013	0	4	0.8065	0	1	1	MS2	0	12.8	75	64.3987	21704	1_HUMAN.raw	0/0	4.96	0	8.525e-05	29236	Used	Unique	54.8	28.5	19.5
		TRUE	High	Sequest HT (A2)	Unambiguous	[K].aLVLIAFAQYLQQcPFEDHVk.[L]	N-Term(iTRAQ8plex); C14(Carbamidomethyl); K21(iTRAQ8plex)	1	10	P02768	B2RBS8; P02768; Q56G89; A0A0C4DGB6; B4DPR2; A0A087WWT3; F6KPG5; A8K9P0; B4DPP6; H7C013	0	4	0.7593	0	1	1	MS2	50.0724	16.8	75	54.5901	17523	1_HUMAN.raw	0/0	4.82	0	1.037e-06	25822	Used	Unique	62.1	40.4	32.3
		TRUE	High	Sequest HT (A2)	Unambiguous	[K].aLVLIAFAQYLQQcPFEDHVk.[L]	N-Term(iTRAQ8plex); C14(Carbamidomethyl); K21(iTRAQ8plex)	1	10	P02768	B2RBS8; P02768; Q56G89; A0A0C4DGB6; B4DPR2; A0A087WWT3; F6KPG5; A8K9P0; B4DPP6; H7C013	0	4	0.7942	0	1	1	MS2	7.00271	9.9	75	60.8675	20313	1_HUMAN.raw	0/0	4.86	0	1.257e-05	28169	Used	Unique	35.6	24.1	19.8
		TRUE	High	Sequest HT (A2)	Unambiguous	[K].aLVLIAFAQYLQQcPFEDHVk.[L]	N-Term(iTRAQ8plex); C14(Carbamidomethyl); K21(iTRAQ8plex)	1	10	P02768	B2RBS8; P02768; Q56G89; A0A0C4DGB6; B4DPR2; A0A087WWT3; F6KPG5; A8K9P0; B4DPP6; H7C013	0	5	0.5691	0	1	1	MS2	56.6367	5.1	75	65.6595	22189	1_HUMAN.raw	0/0	1.88	0	0.01293	29603	Used	Unique	18.2	13.7	9.2
		TRUE	High	Sequest HT (A2)	Unambiguous	[K].aLVLIAFAQYLQQcPFEDHVk.[L]	N-Term(iTRAQ8plex); C14(Carbamidomethyl); K21(iTRAQ8plex)	1	10	P02768	B2RBS8; P02768; Q56G89; A0A0C4DGB6; B4DPR2; A0A087WWT3; F6KPG5; A8K9P0; B4DPP6; H7C013	0	4	0.8211	0	1	1	MS2	27.8928	8.7	75	70.5601	24049	1_HUMAN.raw	0/0	5.31	0	9.943e-06	30978	Used	Unique	34.3	22.8	11.2	1.5
		TRUE	High	Sequest HT (A2)	Unambiguous	[K].aLVLIAFAQYLQQcPFEDHVk.[L]	N-Term(iTRAQ8plex); C14(Carbamidomethyl); K21(iTRAQ8plex)	1	10	P02768	B2RBS8; P02768; Q56G89; A0A0C4DGB6; B4DPR2; A0A087WWT3; F6KPG5; A8K9P0; B4DPP6; H7C013	0	4	0.811	0	1	1	MS2	9.82558	14	75	57.6399	18905	1_HUMAN.raw	0/0	4.71	0	6.367e-06	27007	Used	Unique	51.3	37.6	22.8
		TRUE	High	Sequest HT (A2)	Unambiguous	[K].aLVLIAFAQYLQQcPFEDHVk.[L]	N-Term(iTRAQ8plex); C14(Carbamidomethyl); K21(iTRAQ8plex)	1	10	P02768	B2RBS8; P02768; Q56G89; A0A0C4DGB6; B4DPR2; A0A087WWT3; F6KPG5; A8K9P0; B4DPP6; H7C013	0	4	0.7841	0	1	1	MS2	6.907	13.1	75	63.6553	21420	1_HUMAN.raw	0/0	4.91	0	8.701e-07	29024	Used	Unique	56.4	27.5	20.5
		TRUE	High	Sequest HT (A2)	Unambiguous	[K].aLVLIAFAQYLQQcPFEDHVk.[L]	N-Term(iTRAQ8plex); C14(Carbamidomethyl); K21(iTRAQ8plex)	1	10	P02768	B2RBS8; P02768; Q56G89; A0A0C4DGB6; B4DPR2; A0A087WWT3; F6KPG5; A8K9P0; B4DPP6; H7C013	0	5	0.7897	0	1	1	MS2	0.839345	35.1	75	49.6287	15636	1_HUMAN.raw	0/0	6.61	0	1.103e-05	24424	Used	Unique	122.6	88.4	67.4	2.1
		TRUE	High	Sequest HT (A2)	Unambiguous	[K].aLVLIAFAQYLQQcPFEDHVk.[L]	N-Term(iTRAQ8plex); C14(Carbamidomethyl); K21(iTRAQ8plex)	1	10	P02768	B2RBS8; P02768; Q56G89; A0A0C4DGB6; B4DPR2; A0A087WWT3; F6KPG5; A8K9P0; B4DPP6; H7C013	0	4	0.7666	0	1	1	MS2	69.5702	8.4	75	74.2608	25457	1_HUMAN.raw	0/0	4.07	0	7.607e-06	32029	Used	Unique	35.3	20.5	11.3
		TRUE	High	Sequest HT (A2)	Unambiguous	[K].aLVLIAFAQYLQQcPFEDHVk.[L]	N-Term(iTRAQ8plex); C14(Carbamidomethyl); K21(iTRAQ8plex)	1	10	P02768	B2RBS8; P02768; Q56G89; A0A0C4DGB6; B4DPR2; A0A087WWT3; F6KPG5; A8K9P0; B4DPP6; H7C013	0	4	0.7489	0	1	1	MS2	5.1867	12.3	75	63.2783	21270	1_HUMAN.raw	0/0	4.74	0	1.01e-05	28907	Used	Unique	51.8	24.8	21.7
		TRUE	High	Sequest HT (A2)	Unambiguous	[K].aLVLIAFAQYLQQcPFEDHVk.[L]	N-Term(iTRAQ8plex); C14(Carbamidomethyl); K21(iTRAQ8plex)	1	10	P02768	B2RBS8; P02768; Q56G89; A0A0C4DGB6; B4DPR2; A0A087WWT3; F6KPG5; A8K9P0; B4DPP6; H7C013	0	4	0.7901	0	1	1	MS2	11.3641	14.7	75	68.5972	23299	1_HUMAN.raw	0/0	4.67	0	2.893e-05	30417	Used	Unique	61.6	32	24.2
		TRUE	High	Sequest HT (A2)	Unambiguous	[K].aLVLIAFAQYLQQcPFEDHVk.[L]	N-Term(iTRAQ8plex); C14(Carbamidomethyl); K21(iTRAQ8plex)	1	10	P02768	B2RBS8; P02768; Q56G89; A0A0C4DGB6; B4DPR2; A0A087WWT3; F6KPG5; A8K9P0; B4DPP6; H7C013	0	4	0.7328	0	1	1	MS2	57.7157	10.3	75	68.6319	23310	1_HUMAN.raw	0/0	3.78	0	2.115e-05	30424	Used	Unique	44.8	21.5	15.1	1.3
		TRUE	High	Sequest HT (A2)	Unambiguous	[K].aLVLIAFAQYLQQcPFEDHVk.[L]	N-Term(iTRAQ8plex); C14(Carbamidomethyl); K21(iTRAQ8plex)	1	10	P02768	B2RBS8; P02768; Q56G89; A0A0C4DGB6; B4DPR2; A0A087WWT3; F6KPG5; A8K9P0; B4DPP6; H7C013	0	4	0.8206	0	1	1	MS2	58.272	11	75	58.0514	19092	1_HUMAN.raw	0/0	4.85	0	7.588e-05	27168	Used	Unique	45.5	24	18.2
		TRUE	High	Sequest HT (A2)	Unambiguous	[K].aLVLIAFAQYLQQcPFEDHVk.[L]	N-Term(iTRAQ8plex); C14(Carbamidomethyl); K21(iTRAQ8plex)	1	10	P02768	B2RBS8; P02768; Q56G89; A0A0C4DGB6; B4DPR2; A0A087WWT3; F6KPG5; A8K9P0; B4DPP6; H7C013	0	4	0.7968	0	1	1	MS2	0	13.7	75	63.1064	21209	1_HUMAN.raw	0/0	5.61	0	6.257e-06	28866	Used	Unique	54.4	32.4	23.1
		TRUE	High	Sequest HT (A2)	Unambiguous	[K].aLVLIAFAQYLQQcPFEDHVk.[L]	N-Term(iTRAQ8plex); C14(Carbamidomethyl); K21(iTRAQ8plex)	1	10	P02768	B2RBS8; P02768; Q56G89; A0A0C4DGB6; B4DPR2; A0A087WWT3; F6KPG5; A8K9P0; B4DPP6; H7C013	0	4	0.7832	0	1	1	MS2	0	9.4	75	74.8168	25671	1_HUMAN.raw	0/0	4.29	0	7.42e-05	32190	Used	Unique	41.4	21.9	11.8
		TRUE	High	Sequest HT (A2)	Unambiguous	[K].aLVLIAFAQYLQQcPFEDHVk.[L]	N-Term(iTRAQ8plex); C14(Carbamidomethyl); K21(iTRAQ8plex)	1	10	P02768	B2RBS8; P02768; Q56G89; A0A0C4DGB6; B4DPR2; A0A087WWT3; F6KPG5; A8K9P0; B4DPP6; H7C013	0	4	0.8217	0	1	1	MS2	0	12.6	75	63.8394	21495	1_HUMAN.raw	0/0	5.16	0	5.565e-06	29084	Used	Unique	49.1	29.8	22.1
		TRUE	High	Sequest HT (A2)	Unambiguous	[K].aLVLIAFAQYLQQcPFEDHVk.[L]	N-Term(iTRAQ8plex); C14(Carbamidomethyl); K21(iTRAQ8plex)	1	10	P02768	B2RBS8; P02768; Q56G89; A0A0C4DGB6; B4DPR2; A0A087WWT3; F6KPG5; A8K9P0; B4DPP6; H7C013	0	4	0.7966	0	1	1	MS2	34.1099	16.5	75	59.2209	19606	1_HUMAN.raw	0/0	5.31	0	3.596e-06	27595	Used	Unique	66.4	33.7	30.5	1.5
		TRUE	High	Sequest HT (A2)	Unambiguous	[K].aLVLIAFAQYLQQcPFEDHVk.[L]	N-Term(iTRAQ8plex); C14(Carbamidomethyl); K21(iTRAQ8plex)	1	10	P02768	B2RBS8; P02768; Q56G89; A0A0C4DGB6; B4DPR2; A0A087WWT3; F6KPG5; A8K9P0; B4DPP6; H7C013	0	4	0.8043	0	1	1	MS2	4.37184	101.8	75	49.521	15586	1_HUMAN.raw	0/0	6.54	0	1.396e-07	24379	Used	Unique	381.1	247.3	178.8	7.1
		TRUE	High	Sequest HT (A2)	Unambiguous	[K].aLVLIAFAQYLQQcPFEDHVk.[L]	N-Term(iTRAQ8plex); C14(Carbamidomethyl); K21(iTRAQ8plex)	1	10	P02768	B2RBS8; P02768; Q56G89; A0A0C4DGB6; B4DPR2; A0A087WWT3; F6KPG5; A8K9P0; B4DPP6; H7C013	0	4	0.7917	0	1	1	MS2	0	12.5	75	62.8421	21111	1_HUMAN.raw	0/0	4.56	0	3.374e-05	28796	Used	Unique	50.3	27.9	21.9
		TRUE	High	Sequest HT (A2)	Unambiguous	[K].aLVLIAFAQYLQQcPFEDHVk.[L]	N-Term(iTRAQ8plex); C14(Carbamidomethyl); K21(iTRAQ8plex)	1	10	P02768	B2RBS8; P02768; Q56G89; A0A0C4DGB6; B4DPR2; A0A087WWT3; F6KPG5; A8K9P0; B4DPP6; H7C013	0	4	0.8069	0	1	1	MS2	60.4255	23	75	50.6104	16058	1_HUMAN.raw	0/0	5.18	0	6.458e-07	24777	Used	Unique	84.6	53.6	45.7
		TRUE	High	Sequest HT (A2)	Unambiguous	[K].aLVLIAFAQYLQQcPFEDHVk.[L]	N-Term(iTRAQ8plex); C14(Carbamidomethyl); K21(iTRAQ8plex)	1	10	P02768	B2RBS8; P02768; Q56G89; A0A0C4DGB6; B4DPR2; A0A087WWT3; F6KPG5; A8K9P0; B4DPP6; H7C013	0	4	0.7473	0	1	1	MS2	9.55178	13.4	75	68.4232	23229	1_HUMAN.raw	0/0	4.59	0	4.983e-05	30362	Used	Unique	57.7	31.4	18
		TRUE	High	Sequest HT (A2)	Unambiguous	[K].aLVLIAFAQYLQQcPFEDHVk.[L]	N-Term(iTRAQ8plex); C14(Carbamidomethyl); K21(iTRAQ8plex)	1	10	P02768	B2RBS8; P02768; Q56G89; A0A0C4DGB6; B4DPR2; A0A087WWT3; F6KPG5; A8K9P0; B4DPP6; H7C013	0	3	0.7488	0	1	1	MS2	0	205.3	75	49.5597	15604	1_HUMAN.raw	0/0	8.04	0	1.216e-09	24395	Used	Unique	720.3	551.7	356.1	13.9
		TRUE	High	Sequest HT (A2)	Unambiguous	[K].aLVLIAFAQYLQQcPFEDHVk.[L]	N-Term(iTRAQ8plex); C14(Carbamidomethyl); K21(iTRAQ8plex)	1	10	P02768	B2RBS8; P02768; Q56G89; A0A0C4DGB6; B4DPR2; A0A087WWT3; F6KPG5; A8K9P0; B4DPP6; H7C013	0	4	0.7913	0	1	1	MS2	45.5309	6.7	75	73.995	25360	1_HUMAN.raw	0/0	3.93	0	4.778e-05	31960	Used	Unique	32.1	11.6	10.3
		TRUE	High	Sequest HT (A2)	Unambiguous	[K].aLVLIAFAQYLQQcPFEDHVk.[L]	N-Term(iTRAQ8plex); C14(Carbamidomethyl); K21(iTRAQ8plex)	1	10	P02768	B2RBS8; P02768; Q56G89; A0A0C4DGB6; B4DPR2; A0A087WWT3; F6KPG5; A8K9P0; B4DPP6; H7C013	0	4	0.7577	0	1	1	MS2	22.6741	11.8	75	59.7772	19843	1_HUMAN.raw	0/0	3.59	0	3.066e-06	27785	Used	Unique	45.7	30	18.9
	TRUE	High	[K].RMPCAEDYLSVVLNQLCVLHEK.[T]	2xCarbamidomethyl [C4; C17]; 1xiTRAQ8plex [K/R]		0.000166127	0	1	11	1	P02768	P02768 [469-490]	1	3282.73	High	High	High	0.502	0.285	1.994	0.569	3.507	1.759	447.8	224.6	127.7						Unique	5.78	High	0	1.26e-05
		Checked	Confidence	Identifying Node	PSM Ambiguity	Annotated Sequence	Modifications	# Protein Groups	# Proteins	Master Protein Accessions	Protein Accessions	# Missed Cleavages	Charge	DeltaScore	DeltaCn	Rank	Search Engine Rank	MS Order	Isolation Interference [%]	Average Reporter S/N	Ion Inject Time [ms]	RT [min]	First Scan	Spectrum File	Ions Matched	XCorr	Percolator q-Value	Percolator PEP	Reporter Quan Result ID	Peptide Quan Usage	Quan Info	113	114	115	116	117
		TRUE	High	Sequest HT (A2)	Unambiguous	[K].rMPcAEDYLSVVLNQLcVLHEk.[T]	N-Term(iTRAQ8plex); C4(Carbamidomethyl); C17(Carbamidomethyl); K22(iTRAQ8plex)	1	11	P02768	B2RBS8; P02768; A0A0C4DGB6; H0YA55; B4DPR2; A0A087WWT3; F6KPG5; D6RHD5; C9JKR2; A8K9P0; B7WNR0	1	5	0.7457	0	1	1	MS2	8.05287	35.1	75	49.3367	15500	1_HUMAN.raw	0/0	5.78	0	1.26e-05	24301	Used	Unique	162.2	83.7	34.7
	TRUE	High	[R].HPYFYAPELLFFAK.[R]	1xiTRAQ8plex [K/H]		3.86421e-05	0	1	12	2	P02768	P02768 [170-183]	0	2351.3	High	High	High	0.422	0.897	2.369	2.125	1.115	0.471	227.6	96.1	204.2	272.1					Unique	5.01	High	0	1.965e-06
		Checked	Confidence	Identifying Node	PSM Ambiguity	Annotated Sequence	Modifications	# Protein Groups	# Proteins	Master Protein Accessions	Protein Accessions	# Missed Cleavages	Charge	DeltaScore	DeltaCn	Rank	Search Engine Rank	MS Order	Isolation Interference [%]	Average Reporter S/N	Ion Inject Time [ms]	RT [min]	First Scan	Spectrum File	Ions Matched	XCorr	Percolator q-Value	Percolator PEP	Reporter Quan Result ID	Peptide Quan Usage	Quan Info	113	114	115	116	117
		TRUE	High	Sequest HT (A2)	Unambiguous	[R].hPYFYAPELLFFAk.[R]	N-Term(iTRAQ8plex); K14(iTRAQ8plex)	1	12	P02768	B2RBS8; P02768; Q56G89; A0A0C4DGB6; H0YA55; B4DPR2; F6KPG5; D6RHD5; A8K9P0; B4DPP6; B7WNR0; H7C013	0	3	0.6407	0	1	1	MS2	1.89126	148.3	75	49.1563	15415	1_HUMAN.raw	0/0	5.01	0	1.965e-06	24223	Used	Unique	560.4	245.3	369.8	11
		TRUE	High	Sequest HT (A2)	Unambiguous	[R].hPYFYAPELLFFAk.[R]	N-Term(iTRAQ8plex); K14(iTRAQ8plex)	1	12	P02768	B2RBS8; P02768; Q56G89; A0A0C4DGB6; H0YA55; B4DPR2; F6KPG5; D6RHD5; A8K9P0; B4DPP6; B7WNR0; H7C013	0	4	0.7072	0	1	1	MS2	3.04487	28.1	75	49.187	15429	1_HUMAN.raw	0/0	3.62	0	0.003988	24236	Used	Unique	102.6	42.7	76.5	3.3
	TRUE	High	[R].HPYFYAPELLFFAK.[R]	1xiTRAQ8plex [K14]		0.0325165	0	1	12	1	P02768	P02768 [170-183]	0	2047.1	High	High	High	0.309	0.658	3.239	2.132	1.519	0.469	253.4	78.2	166.8	301.5					Unique	4.08	High	0	0.01054
		Checked	Confidence	Identifying Node	PSM Ambiguity	Annotated Sequence	Modifications	# Protein Groups	# Proteins	Master Protein Accessions	Protein Accessions	# Missed Cleavages	Charge	DeltaScore	DeltaCn	Rank	Search Engine Rank	MS Order	Isolation Interference [%]	Average Reporter S/N	Ion Inject Time [ms]	RT [min]	First Scan	Spectrum File	Ions Matched	XCorr	Percolator q-Value	Percolator PEP	Reporter Quan Result ID	Peptide Quan Usage	Quan Info	113	114	115	116	117
		TRUE	High	Sequest HT (A2)	Unambiguous	[R].HPYFYAPELLFFAk.[R]	K14(iTRAQ8plex)	1	12	P02768	B2RBS8; P02768; Q56G89; A0A0C4DGB6; H0YA55; B4DPR2; F6KPG5; D6RHD5; A8K9P0; B4DPP6; B7WNR0; H7C013	0	3	0.7353	0	1	1	MS2	0.856051	80.1	75	49.3792	15519	1_HUMAN.raw	0/0	4.08	0	0.01054	24318	Used	Unique	349.4	111	172.6	7.5
	TRUE	High	[R].RHPDYSVVLLLR.[L]	1xiTRAQ8plex [N-Term]		2.08362e-05	0	1	11	1	P02768	P02768 [361-372]	1	1772.05	High	High	High	0.771	0.786	1.297	1.02	1.272	0.98	216.2	166.6	170	247.2					Unique	4.45	High	0	8.941e-07
		Checked	Confidence	Identifying Node	PSM Ambiguity	Annotated Sequence	Modifications	# Protein Groups	# Proteins	Master Protein Accessions	Protein Accessions	# Missed Cleavages	Charge	DeltaScore	DeltaCn	Rank	Search Engine Rank	MS Order	Isolation Interference [%]	Average Reporter S/N	Ion Inject Time [ms]	RT [min]	First Scan	Spectrum File	Ions Matched	XCorr	Percolator q-Value	Percolator PEP	Reporter Quan Result ID	Peptide Quan Usage	Quan Info	113	114	115	116	117
		TRUE	High	Sequest HT (A2)	Unambiguous	[R].rHPDYSVVLLLR.[L]	N-Term(iTRAQ8plex)	1	11	P02768	P02768; Q56G89; A0A0C4DGB6; H0YA55; B4DPR2; F6KPG5; D6RHD5; C9JKR2; A8K9P0; B4DPP6; B7WNR0	1	3	0.6966	0	1	1	MS2	0.865031	48.1	75	49.7222	15681	1_HUMAN.raw	0/0	4.45	0	8.941e-07	24465	Used	Unique	160	126.9	94.4	3.3
	TRUE	High	[R].RHPYFYAPELLFFAK.[R]	1xiTRAQ8plex [K/R]		0.00068555	0	1	12	4	P02768	P02768 [169-183]	1	2507.41	High	High	High	0.746	1.048	1.341	1.406	0.954	0.711	190.8	142.3	200	266.9					Unique	5.86	High	0	7.679e-05
		Checked	Confidence	Identifying Node	PSM Ambiguity	Annotated Sequence	Modifications	# Protein Groups	# Proteins	Master Protein Accessions	Protein Accessions	# Missed Cleavages	Charge	DeltaScore	DeltaCn	Rank	Search Engine Rank	MS Order	Isolation Interference [%]	Average Reporter S/N	Ion Inject Time [ms]	RT [min]	First Scan	Spectrum File	Ions Matched	XCorr	Percolator q-Value	Percolator PEP	Reporter Quan Result ID	Peptide Quan Usage	Quan Info	113	114	115	116	117
		TRUE	High	Sequest HT (A2)	Unambiguous	[R].rHPYFYAPELLFFAk.[R]	N-Term(iTRAQ8plex); K15(iTRAQ8plex)	1	12	P02768	B2RBS8; P02768; Q56G89; A0A0C4DGB6; H0YA55; B4DPR2; F6KPG5; D6RHD5; A8K9P0; B4DPP6; B7WNR0; H7C013	1	4	0.6393	0	1	1	MS2	3.18655	102.9	75	49.6894	15666	1_HUMAN.raw	0/0	4.02	0	0.0001344	24452	Used	Unique	340.8	222.1	251.5	9.2
		TRUE	High	Sequest HT (A2)	Unambiguous	[R].rHPYFYAPELLFFAk.[R]	N-Term(iTRAQ8plex); K15(iTRAQ8plex)	1	12	P02768	B2RBS8; P02768; Q56G89; A0A0C4DGB6; H0YA55; B4DPR2; F6KPG5; D6RHD5; A8K9P0; B4DPP6; B7WNR0; H7C013	1	5	0.6261	0	1	1	MS2	2.17526	4.8	75	49.7121	15677	1_HUMAN.raw	0/0	2.3	0	0.003375	24462	Used	Unique	16	10.4	12.3
		TRUE	High	Sequest HT (A2)	Unambiguous	[R].rHPYFYAPELLFFAk.[R]	N-Term(iTRAQ8plex); K15(iTRAQ8plex)	1	12	P02768	B2RBS8; P02768; Q56G89; A0A0C4DGB6; H0YA55; B4DPR2; F6KPG5; D6RHD5; A8K9P0; B4DPP6; B7WNR0; H7C013	1	3	0.686	0	1	1	MS2	1.48921	56.8	75	49.7103	15676	1_HUMAN.raw	0/0	5.86	0	7.679e-05	24461	Used	Unique	166.7	147.5	136.6	3.2
		TRUE	High	Sequest HT (A2)	Unambiguous	[R].rHPYFYAPELLFFAk.[R]	N-Term(iTRAQ8plex); K15(iTRAQ8plex)	1	12	P02768	B2RBS8; P02768; Q56G89; A0A0C4DGB6; H0YA55; B4DPR2; F6KPG5; D6RHD5; A8K9P0; B4DPP6; B7WNR0; H7C013	1	2	0.3768	0	1	1	MS2	0	33.5	75	49.7029	15672	1_HUMAN.raw	0/0	1.38	0.004123	0.3172	24457	Used	Unique	90.9	91.4	82.8	3.1
	TRUE	High	[R].HPYFYAPELLFFAKR.[Y]	1xiTRAQ8plex [K/H]		0.270448	0	1	12	1	P02768	P02768 [170-184]	1	2507.41	High	High	High	1.375	1.999	0.727	1.454	0.5	0.688	182.9	251.5	365.6						Unique	1.46	High	0	0.166
		Checked	Confidence	Identifying Node	PSM Ambiguity	Annotated Sequence	Modifications	# Protein Groups	# Proteins	Master Protein Accessions	Protein Accessions	# Missed Cleavages	Charge	DeltaScore	DeltaCn	Rank	Search Engine Rank	MS Order	Isolation Interference [%]	Average Reporter S/N	Ion Inject Time [ms]	RT [min]	First Scan	Spectrum File	Ions Matched	XCorr	Percolator q-Value	Percolator PEP	Reporter Quan Result ID	Peptide Quan Usage	Quan Info	113	114	115	116	117
		TRUE	High	Sequest HT (A2)	Unambiguous	[R].hPYFYAPELLFFAkR.[Y]	N-Term(iTRAQ8plex); K14(iTRAQ8plex)	1	12	P02768	B2RBS8; P02768; Q56G89; A0A0C4DGB6; H0YA55; B4DPR2; F6KPG5; D6RHD5; A8K9P0; B4DPP6; B7WNR0; H7C013	1	4	0.3562	0	1	1	MS2	0	9.8	75	49.4922	15573	1_HUMAN.raw	0/0	1.46	0	0.166	24367	Used	Unique	20	28.3	30
	TRUE	High	[R].RHPYFYAPELLFFAK.[R]	1xiTRAQ8plex [K15]		0.00979111	0	1	12	1	P02768	P02768 [169-183]	1	2203.2	High	High	High	0.197	1.692	5.077	8.588	0.591	0.116	106.9	21.1	180.9	491.1					Unique	3.78	High	0	0.002276
		Checked	Confidence	Identifying Node	PSM Ambiguity	Annotated Sequence	Modifications	# Protein Groups	# Proteins	Master Protein Accessions	Protein Accessions	# Missed Cleavages	Charge	DeltaScore	DeltaCn	Rank	Search Engine Rank	MS Order	Isolation Interference [%]	Average Reporter S/N	Ion Inject Time [ms]	RT [min]	First Scan	Spectrum File	Ions Matched	XCorr	Percolator q-Value	Percolator PEP	Reporter Quan Result ID	Peptide Quan Usage	Quan Info	113	114	115	116	117
		TRUE	High	Sequest HT (A2)	Unambiguous	[R].RHPYFYAPELLFFAk.[R]	K15(iTRAQ8plex)	1	12	P02768	B2RBS8; P02768; Q56G89; A0A0C4DGB6; H0YA55; B4DPR2; F6KPG5; D6RHD5; A8K9P0; B4DPP6; B7WNR0; H7C013	1	4	0.6667	0	1	1	MS2	7.56661	21.6	75	49.9884	15804	1_HUMAN.raw	0/0	3.78	0	0.002276	24577	Used	Unique	67.6	13.7	85.8	5.6
	TRUE	High	[K].LVAASQAALGL.[-]			0.363456	0.0042323	1	12	1	P02768	P02768 [599-609]	0	1013.6	High	Not Found	Not Found															No Quan Values	2.12	High	0.001057	0.2449
		Checked	Confidence	Identifying Node	PSM Ambiguity	Annotated Sequence	Modifications	# Protein Groups	# Proteins	Master Protein Accessions	Protein Accessions	# Missed Cleavages	Charge	DeltaScore	DeltaCn	Rank	Search Engine Rank	MS Order	Isolation Interference [%]	Average Reporter S/N	Ion Inject Time [ms]	RT [min]	First Scan	Spectrum File	Ions Matched	XCorr	Percolator q-Value	Percolator PEP	Reporter Quan Result ID	Peptide Quan Usage	Quan Info	113	114	115	116	117
		TRUE	High	Sequest HT (A2)	Unambiguous	[K].LVAASQAALGL.[-]		1	12	P02768	B2RBS8; P02768; Q56G89; H0YA55; B4DPR2; A0A087WWT3; F6KPG5; D6RHD5; C9JKR2; A8K9P0; B4DPP6; B7WNR0	0	2	0.7217	0	1	1	MS2	6.81021	0.3	75	47.1208	14457	1_HUMAN.raw	0/0	2.12	0.001057	0.2449	23354	Not Used	No Quan Labels	2.1
	TRUE	Medium	[K].LDELRDEGK.[A]	1xiTRAQ8plex [K/L]		0.440465	0.0123088	1	10	1	P02768	P02768 [206-214]	1	1682.95	High	High	High	0.952	0.829	1.05	0.871	1.206	1.149	287.6	273.9	238.5						Unique	1.06	High	0.003099	0.3169
		Checked	Confidence	Identifying Node	PSM Ambiguity	Annotated Sequence	Modifications	# Protein Groups	# Proteins	Master Protein Accessions	Protein Accessions	# Missed Cleavages	Charge	DeltaScore	DeltaCn	Rank	Search Engine Rank	MS Order	Isolation Interference [%]	Average Reporter S/N	Ion Inject Time [ms]	RT [min]	First Scan	Spectrum File	Ions Matched	XCorr	Percolator q-Value	Percolator PEP	Reporter Quan Result ID	Peptide Quan Usage	Quan Info	113	114	115	116	117
		TRUE	High	Sequest HT (A2)	Unambiguous	[K].lDELRDEGk.[A]	N-Term(iTRAQ8plex); K9(iTRAQ8plex)	1	10	P02768	B2RBS8; P02768; Q56G89; A0A0C4DGB6; H0YA55; B4DPR2; F6KPG5; D6RHD5; B4DPP6; B7WNR0	1	3	0.3208	0	1	1	MS2	9.46386	24.4	75	48.7498	15225	1_HUMAN.raw	0/0	1.06	0.003099	0.3169	24051	Used	Unique	74.9	73.4	46.6
	TRUE	Medium	[K].SEVAHR.[F]	1xiTRAQ8plex [N-Term]		0.456065	0.0198222	1	12	7	P02768	P02768 [29-34]	0	1002.56	High	High	High	0.751	1.262	1.331	1.68	0.792	0.595	179.4	134.8	226.4	259.4					Unique	2.41	High	0.005092	0.3327
		Checked	Confidence	Identifying Node	PSM Ambiguity	Annotated Sequence	Modifications	# Protein Groups	# Proteins	Master Protein Accessions	Protein Accessions	# Missed Cleavages	Charge	DeltaScore	DeltaCn	Rank	Search Engine Rank	MS Order	Isolation Interference [%]	Average Reporter S/N	Ion Inject Time [ms]	RT [min]	First Scan	Spectrum File	Ions Matched	XCorr	Percolator q-Value	Percolator PEP	Reporter Quan Result ID	Peptide Quan Usage	Quan Info	113	114	115	116	117
		TRUE	High	Sequest HT (A2)	Unambiguous	[K].sEVAHR.[F]	N-Term(iTRAQ8plex)	1	12	P02768	B2RBS8; P02768; Q56G89; A0A0C4DGB6; B4DPR2; A0A087WWT3; F6KPG5; C9JKR2; A8K9P0; B4DPP6; B7WNR0; H7C013	0	2	0.3361	0	1	1	MS2	5.01065	144.3	75	9.0659	2301	1_HUMAN.raw	0/0	2.41	0.005092	0.3327	16687	Used	Unique	419.7	311	412.1	11.6
		TRUE	High	Sequest HT (A2)	Unambiguous	[K].sEVAHR.[F]	N-Term(iTRAQ8plex)	1	12	P02768	B2RBS8; P02768; Q56G89; A0A0C4DGB6; B4DPR2; A0A087WWT3; F6KPG5; C9JKR2; A8K9P0; B4DPP6; B7WNR0; H7C013	0	2	0.48	0	1	1	MS2	0	53.2	75	9.2373	2362	1_HUMAN.raw	0/0	1.75	0.008817	0.3545	16728	Used	Unique	155.4	116.8	150.9	2.7
		TRUE	Medium	Sequest HT (A2)	Unambiguous	[K].sEVAHR.[F]	N-Term(iTRAQ8plex)	1	12	P02768	B2RBS8; P02768; Q56G89; A0A0C4DGB6; B4DPR2; A0A087WWT3; F6KPG5; C9JKR2; A8K9P0; B4DPP6; B7WNR0; H7C013	0	2	0.3664	0	1	1	MS2	8.53279	36.5	75	11.6505	3137	1_HUMAN.raw	0/0	1.31	0.02449	0.4805	17175	Used	Unique	111	97	81.4	2.4
		TRUE	Medium	Sequest HT (A2)	Unambiguous	[K].sEVAHR.[F]	N-Term(iTRAQ8plex)	1	12	P02768	B2RBS8; P02768; Q56G89; A0A0C4DGB6; B4DPR2; A0A087WWT3; F6KPG5; C9JKR2; A8K9P0; B4DPP6; B7WNR0; H7C013	0	3	0.4375	0	1	1	MS2	18.6641	75.5	9.729	8.9054	2243	1_HUMAN.raw	0/0	2.56	0.04744	0.5497	16648	Used	Unique	221.2	162.4	209.4	10.8
		TRUE	Low	Sequest HT (A2)	Unambiguous	[K].sEVAHR.[F]	N-Term(iTRAQ8plex)	1	12	P02768	B2RBS8; P02768; Q56G89; A0A0C4DGB6; B4DPR2; A0A087WWT3; F6KPG5; C9JKR2; A8K9P0; B4DPP6; B7WNR0; H7C013	0	2	0.2727	0	1	1	MS2	0	164.6	75	8.8928	2239	1_HUMAN.raw	0/0	2.09	0.08614	0.6617	16646	Used	Unique	464.4	361.4	481.6	9.6
		TRUE	Low	Sequest HT (A2)	Unambiguous	[K].sEVAHR.[F]	N-Term(iTRAQ8plex)	1	12	P02768	B2RBS8; P02768; Q56G89; A0A0C4DGB6; B4DPR2; A0A087WWT3; F6KPG5; C9JKR2; A8K9P0; B4DPP6; B7WNR0; H7C013	0	2	0.4299	0	1	1	MS2	0	22.5	75	9.6262	2482	1_HUMAN.raw	0/0	1.07	0.1674	0.7595	16796	Used	Unique	60.2	61	58.7
		TRUE	Low	Sequest HT (A2)	Unambiguous	[K].sEVAHR.[F]	N-Term(iTRAQ8plex)	1	12	P02768	B2RBS8; P02768; Q56G89; A0A0C4DGB6; B4DPR2; A0A087WWT3; F6KPG5; C9JKR2; A8K9P0; B4DPP6; B7WNR0; H7C013	0	2	0.3012	0	1	1	MS2	31.046	24.6	75	11.8979	3248	1_HUMAN.raw	0/0	0.83	0.804	1	17264	Used	Unique	86.6	64	43.9	2.5
	TRUE	Medium	[K].YICENQDSISSK.[L]	1xCarbamidomethyl [C3]; 1xiTRAQ8plex [K/Y]		0.453114	0.0198222	1	12	1	P02768	P02768 [287-298]	0	2052.05	High	High	High	0.796	1.04	1.257	1.306	0.962	0.766	282.2	224.5	293.3						Unique	1.15	High	0.005092	0.33
		Checked	Confidence	Identifying Node	PSM Ambiguity	Annotated Sequence	Modifications	# Protein Groups	# Proteins	Master Protein Accessions	Protein Accessions	# Missed Cleavages	Charge	DeltaScore	DeltaCn	Rank	Search Engine Rank	MS Order	Isolation Interference [%]	Average Reporter S/N	Ion Inject Time [ms]	RT [min]	First Scan	Spectrum File	Ions Matched	XCorr	Percolator q-Value	Percolator PEP	Reporter Quan Result ID	Peptide Quan Usage	Quan Info	113	114	115	116	117
		TRUE	High	Sequest HT (A2)	Unambiguous	[K].yIcENQDSISSk.[L]	N-Term(iTRAQ8plex); C3(Carbamidomethyl); K12(iTRAQ8plex)	1	12	P02768	B2RBS8; P02768; Q56G89; A0A0C4DGB6; H0YA55; B4DPR2; F6KPG5; D6RHD5; C9JKR2; A8K9P0; B4DPP6; B7WNR0	0	3	0.3652	0	1	1	MS2		10	75	47.2958	14539	1_HUMAN.raw	0/0	1.15	0.005092	0.33	23428	Used	Unique	30.9	25.3	24.1
	TRUE	Medium	[K].DDNPNLPR.[L]			0.515222	0.0332919	1	9	5	P02768	P02768 [131-138]	0	940.448	High	High	High															No Quan Values	1.66	High	0.008817	0.3925
		Checked	Confidence	Identifying Node	PSM Ambiguity	Annotated Sequence	Modifications	# Protein Groups	# Proteins	Master Protein Accessions	Protein Accessions	# Missed Cleavages	Charge	DeltaScore	DeltaCn	Rank	Search Engine Rank	MS Order	Isolation Interference [%]	Average Reporter S/N	Ion Inject Time [ms]	RT [min]	First Scan	Spectrum File	Ions Matched	XCorr	Percolator q-Value	Percolator PEP	Reporter Quan Result ID	Peptide Quan Usage	Quan Info	113	114	115	116	117
		TRUE	High	Sequest HT (A2)	Unambiguous	[K].DDNPNLPR.[L]		1	9	P02768	B2RBS8; P02768; Q56G89; A0A0C4DGB6; A0A087WWT3; F6KPG5; A8K9P0; B4DPP6; H7C013	0	2	0.7048	0	1	1	MS2	49.0016	3.6	75	16.7942	5399	1_HUMAN.raw	0/0	1.66	0.008817	0.3925	19022	Not Used	No Quan Labels	10.3	9.6	8.7
		TRUE	Low	Sequest HT (A2)	Unambiguous	[K].DDNPNLPR.[L]		1	9	P02768	B2RBS8; P02768; Q56G89; A0A0C4DGB6; A0A087WWT3; F6KPG5; A8K9P0; B4DPP6; H7C013	0	2	0.698	0	1	1	MS2	16.3782	2.3	75	16.6143	5321	1_HUMAN.raw	0/0	2.02	0.4109	0.9163	18960	Not Used	No Quan Labels	5.4	7.2	6.1
		TRUE	Low	Sequest HT (A2)	Unambiguous	[K].DDNPNLPR.[L]		1	9	P02768	B2RBS8; P02768; Q56G89; A0A0C4DGB6; A0A087WWT3; F6KPG5; A8K9P0; B4DPP6; H7C013	0	2	0.6471	0	1	1	MS2	5.49509	1.3	75	16.439	5243	1_HUMAN.raw	0/0	2.04	0.4808	0.9477	18896	Not Used	No Quan Labels	2.4	1.9	6.1
		TRUE	Low	Sequest HT (A2)	Unambiguous	[K].DDNPNLPR.[L]		1	9	P02768	B2RBS8; P02768; Q56G89; A0A0C4DGB6; A0A087WWT3; F6KPG5; A8K9P0; B4DPP6; H7C013	0	2	0.3878	0	1	1	MS2	46.6491	1.3	75	16.0825	5091	1_HUMAN.raw	0/0	0.49	0.4907	0.9573	18774	Not Used	No Quan Labels	5	3.3	2.1
		TRUE	Low	Sequest HT (A2)	Unambiguous	[K].DDNPNLPR.[L]		1	9	P02768	B2RBS8; P02768; Q56G89; A0A0C4DGB6; A0A087WWT3; F6KPG5; A8K9P0; B4DPP6; H7C013	0	2	0.7253	0	1	1	MS2	9.58911	0.6	75	16.2573	5164	1_HUMAN.raw	0/0	1.82	0.5723	0.9826	18833	Not Used	No Quan Labels	1.4	3.1
	TRUE	Medium	[R].HPDYSVVLLLR.[L]			0.556904	0.0471599	1	11	1	P02768	P02768 [362-372]	0	1311.74	Medium	Medium	Medium															No Quan Values	1.12	Medium	0.01356	0.4374
		Checked	Confidence	Identifying Node	PSM Ambiguity	Annotated Sequence	Modifications	# Protein Groups	# Proteins	Master Protein Accessions	Protein Accessions	# Missed Cleavages	Charge	DeltaScore	DeltaCn	Rank	Search Engine Rank	MS Order	Isolation Interference [%]	Average Reporter S/N	Ion Inject Time [ms]	RT [min]	First Scan	Spectrum File	Ions Matched	XCorr	Percolator q-Value	Percolator PEP	Reporter Quan Result ID	Peptide Quan Usage	Quan Info	113	114	115	116	117
		TRUE	Medium	Sequest HT (A2)	Unambiguous	[R].HPDYSVVLLLR.[L]		1	11	P02768	P02768; Q56G89; A0A0C4DGB6; H0YA55; B4DPR2; F6KPG5; D6RHD5; C9JKR2; A8K9P0; B4DPP6; B7WNR0	0	2	0.4821	0	1	1	MS2	39.4381	14.6	75	49.4867	15570	1_HUMAN.raw	0/0	1.12	0.01356	0.4374	24364	Not Used	No Quan Labels	40.2	48.8	27.9
	TRUE	Low	[R].NECFLQHK.[D]	1xCarbamidomethyl [C3]; 1xiTRAQ8plex [K/N]		0.646122	0.127513	1	9	1	P02768	P02768 [123-130]	0	1683.91	Medium	Medium	Medium	0.895	0.742	1.117	0.828	1.348	1.207	303.3	271.6	225						Unique	1.75	Medium	0.0395	0.5374
		Checked	Confidence	Identifying Node	PSM Ambiguity	Annotated Sequence	Modifications	# Protein Groups	# Proteins	Master Protein Accessions	Protein Accessions	# Missed Cleavages	Charge	DeltaScore	DeltaCn	Rank	Search Engine Rank	MS Order	Isolation Interference [%]	Average Reporter S/N	Ion Inject Time [ms]	RT [min]	First Scan	Spectrum File	Ions Matched	XCorr	Percolator q-Value	Percolator PEP	Reporter Quan Result ID	Peptide Quan Usage	Quan Info	113	114	115	116	117
		TRUE	Medium	Sequest HT (A2)	Unambiguous	[R].nEcFLQHk.[D]	N-Term(iTRAQ8plex); C3(Carbamidomethyl); K8(iTRAQ8plex)	1	9	P02768	B2RBS8; P02768; Q56G89; A0A0C4DGB6; A0A087WWT3; F6KPG5; A8K9P0; B4DPP6; H7C013	0	3	0.5029	0	1	1	MS2	7.15095	9.8	75	48.5565	15134	1_HUMAN.raw	0/0	1.75	0.0395	0.5374	23968	Used	Unique	31.8	29.3	17.7
	TRUE	Low	[K].TPVSDR.[V]	1xiTRAQ8plex [N-Term]		0.759831	0.253367	1	13	8	P02768	P02768 [491-496]	0	978.552	Low	Low	Low	0.934	0.97	1.071	1.038	1.031	0.963	200.8	187.5	194.7	217					Unique	1.79	Low	0.8812	1
		Checked	Confidence	Identifying Node	PSM Ambiguity	Annotated Sequence	Modifications	# Protein Groups	# Proteins	Master Protein Accessions	Protein Accessions	# Missed Cleavages	Charge	DeltaScore	DeltaCn	Rank	Search Engine Rank	MS Order	Isolation Interference [%]	Average Reporter S/N	Ion Inject Time [ms]	RT [min]	First Scan	Spectrum File	Ions Matched	XCorr	Percolator q-Value	Percolator PEP	Reporter Quan Result ID	Peptide Quan Usage	Quan Info	113	114	115	116	117
		TRUE	Low	Sequest HT (A2)	Unambiguous	[K].tPVSDR.[V]	N-Term(iTRAQ8plex)	1	13	P02768	B2RBS8; P02768; Q56G89; A0A0C4DGB6; H0YA55; B4DPR2; A0A087WWT3; F6KPG5; D6RHD5; C9JKR2; A8K9P0; B4DPP6; B7WNR0	0	3	0.2051	0	1	1	MS2	38.1468	4.7	75	13.6999	4005	1_HUMAN.raw	0/0	0.78	0.09462	0.6793	17866	Used	Unique	13.8	12.1	11.4
		TRUE	Low	Sequest HT (A2)	Selected	[K].tPVSDR.[V]	N-Term(iTRAQ8plex)	1	13	P02768	B2RBS8; P02768; Q56G89; A0A0C4DGB6; H0YA55; B4DPR2; A0A087WWT3; F6KPG5; D6RHD5; C9JKR2; A8K9P0; B4DPP6; B7WNR0	0	2	0.0263	0	1	1	MS2	12.4374	48.4	9.854	13.9339	4100	1_HUMAN.raw	0/0	1.52	0.7989	1	17940	Used	Unique	164.9	127.2	92.9	1.9
		TRUE	Low	Sequest HT (A2)	Selected	[K].tPVSDR.[V]	N-Term(iTRAQ8plex)	1	13	P02768	B2RBS8; P02768; Q56G89; A0A0C4DGB6; H0YA55; B4DPR2; A0A087WWT3; F6KPG5; D6RHD5; C9JKR2; A8K9P0; B4DPP6; B7WNR0	0	2	0	0	1	1	MS2	16.1923	18.8	75	13.4025	3883	1_HUMAN.raw	0/0	1.21	0.8148	1	17771	Used	Unique	58	51.6	40.8
		TRUE	Low	Sequest HT (A2)	Selected	[K].tPVSDR.[V]	N-Term(iTRAQ8plex)	1	13	P02768	B2RBS8; P02768; Q56G89; A0A0C4DGB6; H0YA55; B4DPR2; A0A087WWT3; F6KPG5; D6RHD5; C9JKR2; A8K9P0; B4DPP6; B7WNR0	0	2	0.0305	0	1	1	MS2	7.97662	82.2	75	47.4152	14596	1_HUMAN.raw	0/0	1.64	0.8454	1	23480	Used	Unique	283.2	223	149.3	1.7
		TRUE	Low	Sequest HT (A2)	Selected	[K].tPVSDR.[V]	N-Term(iTRAQ8plex)	1	13	P02768	B2RBS8; P02768; Q56G89; A0A0C4DGB6; H0YA55; B4DPR2; A0A087WWT3; F6KPG5; D6RHD5; C9JKR2; A8K9P0; B4DPP6; B7WNR0	0	2	0.0279	0	1	1	MS2	6.68239	106.9	8.051	13.5819	3956	1_HUMAN.raw	0/0	1.79	0.8812	1	17827	Used	Unique	337.9	278.5	232.6	5.9
		TRUE	Low	Sequest HT (A2)	Selected	[K].tPVSDR.[V]	N-Term(iTRAQ8plex)	1	13	P02768	B2RBS8; P02768; Q56G89; A0A0C4DGB6; H0YA55; B4DPR2; A0A087WWT3; F6KPG5; D6RHD5; C9JKR2; A8K9P0; B4DPP6; B7WNR0	0	2	0.0287	0	1	1	MS2	5.00602	85.5	0.935	13.7545	4025	1_HUMAN.raw	0/0	1.74	0.9103	1	17880	Used	Unique	282	220.1	178.6	3.3
		TRUE	Low	Sequest HT (A2)	Selected	[K].tPVSDR.[V]	N-Term(iTRAQ8plex)	1	13	P02768	B2RBS8; P02768; Q56G89; A0A0C4DGB6; H0YA55; B4DPR2; A0A087WWT3; F6KPG5; D6RHD5; C9JKR2; A8K9P0; B4DPP6; B7WNR0	0	2	0	0	1	1	MS2	46.0812	78.1	75	14.1088	4174	1_HUMAN.raw	0/0	0.9	0.9332	1	18001	Used	Unique	197.6	258.7	161.4	6.7
		TRUE	Low	Sequest HT (A2)	Selected	[K].tPVSDR.[V]	N-Term(iTRAQ8plex)	1	13	P02768	B2RBS8; P02768; Q56G89; A0A0C4DGB6; H0YA55; B4DPR2; A0A087WWT3; F6KPG5; D6RHD5; C9JKR2; A8K9P0; B4DPP6; B7WNR0	0	2		0.0233	2	2	MS2	70.1387	80.8	75	14.2811	4251	1_HUMAN.raw	0/0	0.84	0.9506	1	18064	Used	Unique	155	263	218.9	9.6
	TRUE	Low	[K].SEVAHR.[F]			0.802265	0.34246	1	12	2	P02768	P02768 [29-34]	0	698.358	Low	Low	Low															No Quan Values	1.78	Low	0.1438	0.7368
		Checked	Confidence	Identifying Node	PSM Ambiguity	Annotated Sequence	Modifications	# Protein Groups	# Proteins	Master Protein Accessions	Protein Accessions	# Missed Cleavages	Charge	DeltaScore	DeltaCn	Rank	Search Engine Rank	MS Order	Isolation Interference [%]	Average Reporter S/N	Ion Inject Time [ms]	RT [min]	First Scan	Spectrum File	Ions Matched	XCorr	Percolator q-Value	Percolator PEP	Reporter Quan Result ID	Peptide Quan Usage	Quan Info	113	114	115	116	117
		TRUE	Low	Sequest HT (A2)	Unambiguous	[K].SEVAHR.[F]		1	12	P02768	B2RBS8; P02768; Q56G89; A0A0C4DGB6; B4DPR2; A0A087WWT3; F6KPG5; C9JKR2; A8K9P0; B4DPP6; B7WNR0; H7C013	0	2	0.3596	0	1	1	MS2	0	27.3	75	3.6458	947	1_HUMAN.raw	0/0	1.78	0.1438	0.7368	16385	Not Used	No Quan Labels	91.1	53.2	71.5	2.3
		TRUE	Low	Sequest HT (A2)	Unambiguous	[K].SEVAHR.[F]		1	12	P02768	B2RBS8; P02768; Q56G89; A0A0C4DGB6; B4DPR2; A0A087WWT3; F6KPG5; C9JKR2; A8K9P0; B4DPP6; B7WNR0; H7C013	0	2	0.2703	0	1	1	MS2	53.9732	16	75	3.8164	990	1_HUMAN.raw	0/0	0.74	0.2118	0.7876	16397	Not Used	No Quan Labels	52.2	30.8	45
	TRUE	Low	[K].NYAEAK.[D]	1xiTRAQ8plex [K6]		0.957985	0.75196	1	12	1	P02768	P02768 [342-347]	0	999.541	Low	Low	Low	0.524	1.179	1.91	2.252	0.848	0.444	201.2	105.4	237.3	256.1					Unique	1.89	Low	0.5364	0.9699
		Checked	Confidence	Identifying Node	PSM Ambiguity	Annotated Sequence	Modifications	# Protein Groups	# Proteins	Master Protein Accessions	Protein Accessions	# Missed Cleavages	Charge	DeltaScore	DeltaCn	Rank	Search Engine Rank	MS Order	Isolation Interference [%]	Average Reporter S/N	Ion Inject Time [ms]	RT [min]	First Scan	Spectrum File	Ions Matched	XCorr	Percolator q-Value	Percolator PEP	Reporter Quan Result ID	Peptide Quan Usage	Quan Info	113	114	115	116	117
		TRUE	Low	Sequest HT (A2)	Unambiguous	[K].NYAEAk.[D]	K6(iTRAQ8plex)	1	12	P02768	B2RBS8; P02768; Q56G89; A0A0C4DGB6; H0YA55; B4DPR2; F6KPG5; D6RHD5; C9JKR2; A8K9P0; B4DPP6; B7WNR0	0	2	0.1905	0	1	1	MS2	18.0722	74.6	26.765	14.5777	4394	1_HUMAN.raw	0/0	1.89	0.5364	0.9699	18188	Used	Unique	243.9	131.4	215.8	5.6
	TRUE	Low	[K].TPVSDRVTK.[C]	1xiTRAQ8plex [K9]		0.992941	0.955705	1	13	1	P02768	P02768 [491-499]	1	1306.76	Not Found	Not Found	Not Found															No Quan Values	0.25	Low	0.9398	1
		Checked	Confidence	Identifying Node	PSM Ambiguity	Annotated Sequence	Modifications	# Protein Groups	# Proteins	Master Protein Accessions	Protein Accessions	# Missed Cleavages	Charge	DeltaScore	DeltaCn	Rank	Search Engine Rank	MS Order	Isolation Interference [%]	Average Reporter S/N	Ion Inject Time [ms]	RT [min]	First Scan	Spectrum File	Ions Matched	XCorr	Percolator q-Value	Percolator PEP	Reporter Quan Result ID	Peptide Quan Usage	Quan Info	113	114	115	116	117
		TRUE	Low	Sequest HT (A2)	Selected	[K].TPVSDRVTk.[C]	K9(iTRAQ8plex)	1	13	P02768	B2RBS8; P02768; Q56G89; A0A0C4DGB6; H0YA55; B4DPR2; A0A087WWT3; F6KPG5; D6RHD5; C9JKR2; A8K9P0; B4DPP6; B7WNR0	1	4		0	3	3	MS2	78.3001	0	75	49.2526	15460	1_HUMAN.raw	0/0	0.25	0.9398	1		Not Used	No Quan Values
TRUE	High	Master Protein	V9HWA9	Epididymis secretory sperm binding protein Li 62p OS=Homo sapiens GN=HEL-S-62p PE=2 SV=1	0	65.77	16.6566	25	46	24	1	1663	187	6.4	High	High	High		718	ENSG00000125730.16	C3	19	coagulation;defense response;metabolic process;regulation of biological process;response to stimulus	extracellular;membrane	catalytic activity;enzyme regulator activity;protein binding	Pf00207, Pf01759, Pf01821, Pf01835, Pf07677, Pf07678, Pf07703, Pf10569, Pf11974	0.984	0.95	1.016	0.965	1.053	1.037	217.4	214	206.4	162.3	0.807	0	88.06	25
	Checked	Confidence	Annotated Sequence	Modifications	Modifications in Master Proteins	Qvality PEP	Qvality q-value	# Protein Groups	# Proteins	# PSMs	Master Protein Accessions	Positions in Master Proteins	# Missed Cleavages	Theo. MH+ [Da]	Found in Sample: [S25] F4: 113, Sample	Found in Sample: [S26] F4: 114, Sample	Found in Sample: [S27] F4: 115, Sample	Abundance Ratio: (F4, 114) / (F4, 113)	Abundance Ratio: (F4, 115) / (F4, 113)	Abundance Ratio: (F4, 113) / (F4, 114)	Abundance Ratio: (F4, 115) / (F4, 114)	Abundance Ratio: (F4, 113) / (F4, 115)	Abundance Ratio: (F4, 114) / (F4, 115)	Abundances (Scaled): F4: 113, Sample	Abundances (Scaled): F4: 114, Sample	Abundances (Scaled): F4: 115, Sample	Abundances (Scaled): F4: 116, Sample	Abundances (Scaled): F4: 117, Sample	Abundances (Scaled): F4: 118, Sample	Abundances (Scaled): F4: 119, Sample	Abundances (Scaled): F4: 121, Sample	Quan Info	XCorr Sequest HT	Confidence Sequest HT	Percolator q-Value Sequest HT	Percolator PEP Sequest HT
	TRUE	High	[R].SYTVAIAGYALAQMGR.[L]	1xiTRAQ8plex [N-Term]		0.000418979	0	1	2	1	V9HWA9	V9HWA9 [1186-1201]	0	1976.06	High	High	High	1.138	0.929	0.879	0.816	1.076	1.225	190	216.3	176.6	217					Unique	4.79	High	0	4.094e-05
		Checked	Confidence	Identifying Node	PSM Ambiguity	Annotated Sequence	Modifications	# Protein Groups	# Proteins	Master Protein Accessions	Protein Accessions	# Missed Cleavages	Charge	DeltaScore	DeltaCn	Rank	Search Engine Rank	MS Order	Isolation Interference [%]	Average Reporter S/N	Ion Inject Time [ms]	RT [min]	First Scan	Spectrum File	Ions Matched	XCorr	Percolator q-Value	Percolator PEP	Reporter Quan Result ID	Peptide Quan Usage	Quan Info	113	114	115	116	117
		TRUE	High	Sequest HT (A2)	Unambiguous	[R].sYTVAIAGYALAQMGR.[L]	N-Term(iTRAQ8plex)	1	2	V9HWA9	M0R0Q9; V9HWA9	0	3	0.7077	0	1	1	MS2	44.8222	22.8	75	48.5491	15130	1_HUMAN.raw	0/0	4.79	0	4.094e-05	23964	Used	Unique	63.1	73.9	44	1.3
	TRUE	High	[R].LVAYYTLIGASGQR.[E]	1xiTRAQ8plex [N-Term]		0.000155203	0	1	2	2	V9HWA9	V9HWA9 [531-544]	0	1816.03	High	High	High	1.343	0.874	0.745	0.651	1.144	1.537	174.3	234.1	152.3	239.2					Unique	4.03	High	0	1.155e-05
		Checked	Confidence	Identifying Node	PSM Ambiguity	Annotated Sequence	Modifications	# Protein Groups	# Proteins	Master Protein Accessions	Protein Accessions	# Missed Cleavages	Charge	DeltaScore	DeltaCn	Rank	Search Engine Rank	MS Order	Isolation Interference [%]	Average Reporter S/N	Ion Inject Time [ms]	RT [min]	First Scan	Spectrum File	Ions Matched	XCorr	Percolator q-Value	Percolator PEP	Reporter Quan Result ID	Peptide Quan Usage	Quan Info	113	114	115	116	117
		TRUE	High	Sequest HT (A2)	Unambiguous	[R].lVAYYTLIGASGQR.[E]	N-Term(iTRAQ8plex)	1	2	V9HWA9	V9HWA9; B4E216	0	3	0.7908	0	1	1	MS2	2.25134	6.3	75	48.5547	15133	1_HUMAN.raw	0/0	3.06	0	0.007008	23967	Used	Unique	18	19.4	12.7
		TRUE	High	Sequest HT (A2)	Unambiguous	[R].lVAYYTLIGASGQR.[E]	N-Term(iTRAQ8plex)	1	2	V9HWA9	V9HWA9; B4E216	0	2	0.6377	0	1	1	MS2	3.16652	83.4	75	48.5353	15124	1_HUMAN.raw	0/0	4.03	0	1.155e-05	23959	Used	Unique	216.3	304.4	140.9	5.8
	TRUE	High	[R].EPGQDLVVLPLSITTDFIPSFR.[L]	1xiTRAQ8plex [N-Term]		0.000169322	0	1	2	1	V9HWA9	V9HWA9 [509-530]	0	2748.51	High	High	High	0.953	0.952	1.049	0.998	1.051	1.002	275.4	262.6	262.1						Unique	5.73	High	0	1.294e-05
		Checked	Confidence	Identifying Node	PSM Ambiguity	Annotated Sequence	Modifications	# Protein Groups	# Proteins	Master Protein Accessions	Protein Accessions	# Missed Cleavages	Charge	DeltaScore	DeltaCn	Rank	Search Engine Rank	MS Order	Isolation Interference [%]	Average Reporter S/N	Ion Inject Time [ms]	RT [min]	First Scan	Spectrum File	Ions Matched	XCorr	Percolator q-Value	Percolator PEP	Reporter Quan Result ID	Peptide Quan Usage	Quan Info	113	114	115	116	117
		TRUE	High	Sequest HT (A2)	Unambiguous	[R].ePGQDLVVLPLSITTDFIPSFR.[L]	N-Term(iTRAQ8plex)	1	2	V9HWA9	V9HWA9; B4E216	0	3	0.7574	0	1	1	MS2	0	17.8	75	48.5102	15113	1_HUMAN.raw	0/0	5.73	0	1.294e-05	23949	Used	Unique	52.8	51.8	37.7
	TRUE	High	[K].VQLSNDFDEYIMAIEQTIK.[S]	1xiTRAQ8plex [K/V]		1.73167e-05	0	1	3	1	V9HWA9	V9HWA9 [1552-1570]	0	2865.52	High	High	High	0.904	1.112	1.107	1.231	0.899	0.813	187.6	169.5	208.7	234.2					Unique	5.42	High	0	7.083e-07
		Checked	Confidence	Identifying Node	PSM Ambiguity	Annotated Sequence	Modifications	# Protein Groups	# Proteins	Master Protein Accessions	Protein Accessions	# Missed Cleavages	Charge	DeltaScore	DeltaCn	Rank	Search Engine Rank	MS Order	Isolation Interference [%]	Average Reporter S/N	Ion Inject Time [ms]	RT [min]	First Scan	Spectrum File	Ions Matched	XCorr	Percolator q-Value	Percolator PEP	Reporter Quan Result ID	Peptide Quan Usage	Quan Info	113	114	115	116	117
		TRUE	High	Sequest HT (A2)	Unambiguous	[K].vQLSNDFDEYIMAIEQTIk.[S]	N-Term(iTRAQ8plex); K19(iTRAQ8plex)	1	3	V9HWA9	M0QXZ3; V9HWA9; B4E216	0	3	0.738	0	1	1	MS2	0	26.3	75	48.7753	15236	1_HUMAN.raw	0/0	5.42	0	7.083e-07	24061	Used	Unique	75.5	70.2	63	1.7
	TRUE	High	[R].VELLHNPAFCSLATTK.[R]	1xCarbamidomethyl [C10]; 1xiTRAQ8plex [K/V]		0.0799005	0	1	1	1	V9HWA9	V9HWA9 [864-879]	0	2409.34	High	High	High	0.781	0.546	1.281	0.699	1.833	1.431	343.9	268.4	187.6						Unique	2	High	0	0.03362
		Checked	Confidence	Identifying Node	PSM Ambiguity	Annotated Sequence	Modifications	# Protein Groups	# Proteins	Master Protein Accessions	Protein Accessions	# Missed Cleavages	Charge	DeltaScore	DeltaCn	Rank	Search Engine Rank	MS Order	Isolation Interference [%]	Average Reporter S/N	Ion Inject Time [ms]	RT [min]	First Scan	Spectrum File	Ions Matched	XCorr	Percolator q-Value	Percolator PEP	Reporter Quan Result ID	Peptide Quan Usage	Quan Info	113	114	115	116	117
		TRUE	High	Sequest HT (A2)	Unambiguous	[R].vELLHNPAFcSLATTk.[R]	N-Term(iTRAQ8plex); C10(Carbamidomethyl); K16(iTRAQ8plex)	1	1	V9HWA9	V9HWA9	0	4	0.585	0	1	1	MS2	20.8739	5.3	75	48.7155	15208	1_HUMAN.raw	0/0	2	0	0.03362	24035	Used	Unique	19.3	15.5	7.9
	TRUE	High	[K].WLILEK.[Q]	1xiTRAQ8plex [K/W]		0.322224	0	1	1	1	V9HWA9	V9HWA9 [1106-1111]	0	1409.9	High	High	High	0.871	1.014	1.148	1.163	0.987	0.86	229.7	200.2	232.8	137.3					Unique	2.25	High	0	0.209
		Checked	Confidence	Identifying Node	PSM Ambiguity	Annotated Sequence	Modifications	# Protein Groups	# Proteins	Master Protein Accessions	Protein Accessions	# Missed Cleavages	Charge	DeltaScore	DeltaCn	Rank	Search Engine Rank	MS Order	Isolation Interference [%]	Average Reporter S/N	Ion Inject Time [ms]	RT [min]	First Scan	Spectrum File	Ions Matched	XCorr	Percolator q-Value	Percolator PEP	Reporter Quan Result ID	Peptide Quan Usage	Quan Info	113	114	115	116	117
		TRUE	High	Sequest HT (A2)	Unambiguous	[K].wLILEk.[Q]	N-Term(iTRAQ8plex); K6(iTRAQ8plex)	1	1	V9HWA9	V9HWA9	0	2	0.2844	0	1	1	MS2	7.71203	89.7	75	48.7036	15203	1_HUMAN.raw	0/0	2.25	0	0.209	24031	Used	Unique	268.9	241.1	204.5	2.9
	TRUE	High	[K].GLEVTITAR.[F]	1xiTRAQ8plex [N-Term]		0.0136383	0	1	2	1	V9HWA9	V9HWA9 [250-258]	0	1263.76	High	High	High	0.785	1.368	1.275	1.743	0.731	0.574	213.7	167.7	292.3	126.3					Unique	2.24	High	0	0.003468
		Checked	Confidence	Identifying Node	PSM Ambiguity	Annotated Sequence	Modifications	# Protein Groups	# Proteins	Master Protein Accessions	Protein Accessions	# Missed Cleavages	Charge	DeltaScore	DeltaCn	Rank	Search Engine Rank	MS Order	Isolation Interference [%]	Average Reporter S/N	Ion Inject Time [ms]	RT [min]	First Scan	Spectrum File	Ions Matched	XCorr	Percolator q-Value	Percolator PEP	Reporter Quan Result ID	Peptide Quan Usage	Quan Info	113	114	115	116	117
		TRUE	High	Sequest HT (A2)	Unambiguous	[K].gLEVTITAR.[F]	N-Term(iTRAQ8plex)	1	2	V9HWA9	V9HWA9; B4E216	0	2	0.4509	0	1	1	MS2	10.9254	43.3	75	47.9345	14841	1_HUMAN.raw	0/0	2.24	0	0.003468	23702	Used	Unique	121.9	98.4	125.1	1.3
	TRUE	High	[R].QNQELK.[V]	1xiTRAQ8plex [K/Q]		0.309324	0	1	1	3	V9HWA9	V9HWA9 [856-861]	0	1367.81	High	High	High	1.033	1.016	0.968	0.984	0.984	1.017	262.3	271.1	266.6						Unique	2.13	High	0.005092	0.3351
		Checked	Confidence	Identifying Node	PSM Ambiguity	Annotated Sequence	Modifications	# Protein Groups	# Proteins	Master Protein Accessions	Protein Accessions	# Missed Cleavages	Charge	DeltaScore	DeltaCn	Rank	Search Engine Rank	MS Order	Isolation Interference [%]	Average Reporter S/N	Ion Inject Time [ms]	RT [min]	First Scan	Spectrum File	Ions Matched	XCorr	Percolator q-Value	Percolator PEP	Reporter Quan Result ID	Peptide Quan Usage	Quan Info	113	114	115	116	117
		TRUE	High	Sequest HT (A2)	Unambiguous	[R].qNQELk.[V]	N-Term(iTRAQ8plex); K6(iTRAQ8plex)	1	1	V9HWA9	V9HWA9	0	2	0.1818	0	1	1	MS2	12.5296	35.6	75	15.5875	4869	1_HUMAN.raw	0/0	1.43	0	0.1977	18590	Used	Unique	104.6	103.4	77
		TRUE	High	Sequest HT (A2)	Unambiguous	[R].qNQELk.[V]	N-Term(iTRAQ8plex); K6(iTRAQ8plex)	1	1	V9HWA9	V9HWA9	0	3	0.2113	0	1	1	MS2	14.6245	24.3	75	15.4426	4806	1_HUMAN.raw	0/0	2.13	0.005092	0.3351	18540	Used	Unique	65.6	73.3	55.8
		TRUE	High	Sequest HT (A2)	Unambiguous	[R].qNQELk.[V]	N-Term(iTRAQ8plex); K6(iTRAQ8plex)	1	1	V9HWA9	V9HWA9	0	3	0.1718	0	1	1	MS2	12.573	13.8	75	15.6302	4887	1_HUMAN.raw	0/0	1.63	0.008817	0.3484	18604	Used	Unique	38.7	45.4	26.5
	TRUE	High	[K].NTMILEICTR.[Y]	1xCarbamidomethyl [C8]; 1xiTRAQ8plex [N-Term]		0.00518411	0	1	2	1	V9HWA9	V9HWA9 [1382-1391]	0	1554.83	High	High	High	1.194	0.748	0.838	0.626	1.338	1.597	192.1	229.2	143.6	235.1					Unique	3.49	High	0	0.001011
		Checked	Confidence	Identifying Node	PSM Ambiguity	Annotated Sequence	Modifications	# Protein Groups	# Proteins	Master Protein Accessions	Protein Accessions	# Missed Cleavages	Charge	DeltaScore	DeltaCn	Rank	Search Engine Rank	MS Order	Isolation Interference [%]	Average Reporter S/N	Ion Inject Time [ms]	RT [min]	First Scan	Spectrum File	Ions Matched	XCorr	Percolator q-Value	Percolator PEP	Reporter Quan Result ID	Peptide Quan Usage	Quan Info	113	114	115	116	117
		TRUE	High	Sequest HT (A2)	Unambiguous	[K].nTMILEIcTR.[Y]	N-Term(iTRAQ8plex); C8(Carbamidomethyl)	1	2	V9HWA9	V9HWA9; M0QYC8	0	2	0.702	0	1	1	MS2	28.3805	111.4	75	47.9078	14828	1_HUMAN.raw	0/0	3.49	0	0.001011	23690	Used	Unique	317	389.3	177.8	7
	TRUE	High	[K].VYAYYNLEESCTR.[F]	1xCarbamidomethyl [C11]; 1xiTRAQ8plex [N-Term]		0.00689612	0	1	1	1	V9HWA9	V9HWA9 [1479-1491]	0	1971.94	High	High	High	0.939	0.872	1.065	0.929	1.147	1.077	284.6	267.3	248.2						Unique	2.45	High	0	0.001454
		Checked	Confidence	Identifying Node	PSM Ambiguity	Annotated Sequence	Modifications	# Protein Groups	# Proteins	Master Protein Accessions	Protein Accessions	# Missed Cleavages	Charge	DeltaScore	DeltaCn	Rank	Search Engine Rank	MS Order	Isolation Interference [%]	Average Reporter S/N	Ion Inject Time [ms]	RT [min]	First Scan	Spectrum File	Ions Matched	XCorr	Percolator q-Value	Percolator PEP	Reporter Quan Result ID	Peptide Quan Usage	Quan Info	113	114	115	116	117
		TRUE	High	Sequest HT (A2)	Unambiguous	[K].vYAYYNLEEScTR.[F]	N-Term(iTRAQ8plex); C11(Carbamidomethyl)	1	1	V9HWA9	V9HWA9	0	2	0.7265	0	1	1	MS2	18.502	28.1	75	47.7627	14760	1_HUMAN.raw	0/0	2.45	0	0.001454	23628	Used	Unique	85.9	83	56.2
	TRUE	High	[R].VVLVAVDK.[G]	1xiTRAQ8plex [K/V]		0.0644892	0	1	2	1	V9HWA9	V9HWA9 [593-600]	0	1450.95	High	High	High	0.818	1.346	1.222	1.645	0.743	0.608	200.8	164.3	270.3	164.6					Unique	2.69	High	0	0.02545
		Checked	Confidence	Identifying Node	PSM Ambiguity	Annotated Sequence	Modifications	# Protein Groups	# Proteins	Master Protein Accessions	Protein Accessions	# Missed Cleavages	Charge	DeltaScore	DeltaCn	Rank	Search Engine Rank	MS Order	Isolation Interference [%]	Average Reporter S/N	Ion Inject Time [ms]	RT [min]	First Scan	Spectrum File	Ions Matched	XCorr	Percolator q-Value	Percolator PEP	Reporter Quan Result ID	Peptide Quan Usage	Quan Info	113	114	115	116	117
		TRUE	High	Sequest HT (A2)	Unambiguous	[R].vVLVAVDk.[G]	N-Term(iTRAQ8plex); K8(iTRAQ8plex)	1	2	V9HWA9	V9HWA9; B4E216	0	2	0.5539	0	1	1	MS2	5.31774	65.4	75	48.2704	14998	1_HUMAN.raw	0/0	2.69	0	0.02545	23844	Used	Unique	182.6	153.7	184.4	2.7
	TRUE	High	[R].ILLQGTPVAQMTEDAVDAER.[L]	1xiTRAQ8plex [N-Term]		4.99044e-05	0	1	2	1	V9HWA9	V9HWA9 [980-999]	0	2461.29	High	High	High	0.989	0.861	1.011	0.87	1.162	1.149	280.7	277.6	241.6						Unique	5.9	High	0	2.721e-06
		Checked	Confidence	Identifying Node	PSM Ambiguity	Annotated Sequence	Modifications	# Protein Groups	# Proteins	Master Protein Accessions	Protein Accessions	# Missed Cleavages	Charge	DeltaScore	DeltaCn	Rank	Search Engine Rank	MS Order	Isolation Interference [%]	Average Reporter S/N	Ion Inject Time [ms]	RT [min]	First Scan	Spectrum File	Ions Matched	XCorr	Percolator q-Value	Percolator PEP	Reporter Quan Result ID	Peptide Quan Usage	Quan Info	113	114	115	116	117
		TRUE	High	Sequest HT (A2)	Unambiguous	[R].iLLQGTPVAQMTEDAVDAER.[L]	N-Term(iTRAQ8plex)	1	2	V9HWA9	V9HWA9; B4E216	0	3	0.8424	0	1	1	MS2	0	13.3	75	48.0508	14896	1_HUMAN.raw	0/0	5.9	0	2.721e-06	23752	Used	Unique	39.8	40.5	25.7
	TRUE	High	[K].QCQDLGAFTESMVVFGCPN.[-]	2xCarbamidomethyl [C2; C17]; 1xiTRAQ8plex [N-Term]		0.00154189	0	1	2	1	V9HWA9	V9HWA9 [1645-1663]	0	2464.12	High	High	High	0.886	0.673	1.128	0.759	1.486	1.317	312.6	277	210.4						Unique	3.81	High	0	0.0002157
		Checked	Confidence	Identifying Node	PSM Ambiguity	Annotated Sequence	Modifications	# Protein Groups	# Proteins	Master Protein Accessions	Protein Accessions	# Missed Cleavages	Charge	DeltaScore	DeltaCn	Rank	Search Engine Rank	MS Order	Isolation Interference [%]	Average Reporter S/N	Ion Inject Time [ms]	RT [min]	First Scan	Spectrum File	Ions Matched	XCorr	Percolator q-Value	Percolator PEP	Reporter Quan Result ID	Peptide Quan Usage	Quan Info	113	114	115	116	117
		TRUE	High	Sequest HT (A2)	Unambiguous	[K].qcQDLGAFTESMVVFGcPN.[-]	N-Term(iTRAQ8plex); C2(Carbamidomethyl); C17(Carbamidomethyl)	1	2	V9HWA9	V9HWA9; B4E216	0	3	0.8399	0	1	1	MS2	2.74377	6.2	75	47.1134	14453	1_HUMAN.raw	0/0	3.81	0	0.0002157	23350	Used	Unique	20.4	18.6	10.3
	TRUE	High	[K].LMNIFLK.[D]	1xiTRAQ8plex [K/L]		0.132345	0	1	1	2	V9HWA9	V9HWA9 [790-796]	0	1486.93	High	High	High	0.967	0.868	1.034	0.898	1.152	1.114	231.8	224.2	201.3	142.7					Unique	2.9	High	0	0.06498
		Checked	Confidence	Identifying Node	PSM Ambiguity	Annotated Sequence	Modifications	# Protein Groups	# Proteins	Master Protein Accessions	Protein Accessions	# Missed Cleavages	Charge	DeltaScore	DeltaCn	Rank	Search Engine Rank	MS Order	Isolation Interference [%]	Average Reporter S/N	Ion Inject Time [ms]	RT [min]	First Scan	Spectrum File	Ions Matched	XCorr	Percolator q-Value	Percolator PEP	Reporter Quan Result ID	Peptide Quan Usage	Quan Info	113	114	115	116	117
		TRUE	High	Sequest HT (A2)	Unambiguous	[K].lMNIFLk.[D]	N-Term(iTRAQ8plex); K7(iTRAQ8plex)	1	1	V9HWA9	V9HWA9	0	2	0.4103	0	1	1	MS2	3.38359	308.7	75	49.0754	15378	1_HUMAN.raw	0/0	2.9	0	0.06498	24190	Used	Unique	932.5	927.3	598.8	10.8
		TRUE	High	Sequest HT (A2)	Unambiguous	[K].lMNIFLk.[D]	N-Term(iTRAQ8plex); K7(iTRAQ8plex)	1	1	V9HWA9	V9HWA9	0	3	0.2163	0	1	1	MS2	5.57801	14.5	75	49.0892	15384	1_HUMAN.raw	0/0	2.08	0.001057	0.2606	24195	Used	Unique	40.3	40.7	35
	TRUE	High	[K].SGSDEVQVGQQR.[T]			0.0182828	0	1	3	1	V9HWA9	V9HWA9 [1571-1582]	0	1289.61	High	High	High															No Quan Values	3.11	High	0	0.005044
		Checked	Confidence	Identifying Node	PSM Ambiguity	Annotated Sequence	Modifications	# Protein Groups	# Proteins	Master Protein Accessions	Protein Accessions	# Missed Cleavages	Charge	DeltaScore	DeltaCn	Rank	Search Engine Rank	MS Order	Isolation Interference [%]	Average Reporter S/N	Ion Inject Time [ms]	RT [min]	First Scan	Spectrum File	Ions Matched	XCorr	Percolator q-Value	Percolator PEP	Reporter Quan Result ID	Peptide Quan Usage	Quan Info	113	114	115	116	117
		TRUE	High	Sequest HT (A2)	Unambiguous	[K].SGSDEVQVGQQR.[T]		1	3	V9HWA9	M0QXZ3; V9HWA9; B4E216	0	2	0.8071	0	1	1	MS2	0	6.6	75	14.6642	4436	1_HUMAN.raw	0/0	3.11	0	0.005044	18224	Not Used	No Quan Labels	13.8	25.7	13.6
	TRUE	High	[K].VFSLAVNLIAIDSQVLCGAVK.[WR]	1xCarbamidomethyl [C17]; 1xiTRAQ8plex [K/V]		0.00080709	0	1	2	1	V9HWA9	V9HWA9 [1085-1105]	0	2825.64	High	High	High	1.433	1.379	0.698	0.963	0.725	1.039	148.3	212.4	204.5	234.8					Unique	5.17	High	0	9.461e-05
		Checked	Confidence	Identifying Node	PSM Ambiguity	Annotated Sequence	Modifications	# Protein Groups	# Proteins	Master Protein Accessions	Protein Accessions	# Missed Cleavages	Charge	DeltaScore	DeltaCn	Rank	Search Engine Rank	MS Order	Isolation Interference [%]	Average Reporter S/N	Ion Inject Time [ms]	RT [min]	First Scan	Spectrum File	Ions Matched	XCorr	Percolator q-Value	Percolator PEP	Reporter Quan Result ID	Peptide Quan Usage	Quan Info	113	114	115	116	117
		TRUE	High	Sequest HT (A2)	Unambiguous	[K].vFSLAVNLIAIDSQVLcGAVk.[WR]	N-Term(iTRAQ8plex); C17(Carbamidomethyl); K21(iTRAQ8plex)	1	2	V9HWA9	V9HWA9; B4E216	0	3	0.6499	0	1	1	MS2	4.43969	49.5	75	49.9218	15774	1_HUMAN.raw	0/0	5.17	0	9.461e-05	24550	Used	Unique	112	165.1	115.9	3.2
	TRUE	High	[K].SGSDEVQVGQQR.[T]	1xiTRAQ8plex [N-Term]		1.81365e-05	0	1	3	7	V9HWA9	V9HWA9 [1571-1582]	0	1593.81	High	High	High	0.979	0.894	1.022	0.913	1.119	1.095	278.5	272.6	248.9						Unique	3.92	High	0	0.005643
		Checked	Confidence	Identifying Node	PSM Ambiguity	Annotated Sequence	Modifications	# Protein Groups	# Proteins	Master Protein Accessions	Protein Accessions	# Missed Cleavages	Charge	DeltaScore	DeltaCn	Rank	Search Engine Rank	MS Order	Isolation Interference [%]	Average Reporter S/N	Ion Inject Time [ms]	RT [min]	First Scan	Spectrum File	Ions Matched	XCorr	Percolator q-Value	Percolator PEP	Reporter Quan Result ID	Peptide Quan Usage	Quan Info	113	114	115	116	117
		TRUE	High	Sequest HT (A2)	Unambiguous	[K].sGSDEVQVGQQR.[T]	N-Term(iTRAQ8plex)	1	3	V9HWA9	M0QXZ3; V9HWA9; B4E216	0	3	0.65	0	1	1	MS2	2.47856	8.4	75	16.951	5465	1_HUMAN.raw	0/0	2.8	0	0.0181	19074	Used	Unique	25.1	24.9	17.2
		TRUE	High	Sequest HT (A2)	Unambiguous	[K].sGSDEVQVGQQR.[T]	N-Term(iTRAQ8plex)	1	3	V9HWA9	M0QXZ3; V9HWA9; B4E216	0	2	0.7602	0	1	1	MS2	3.14696	35.1	75	17.0238	5497	1_HUMAN.raw	0/0	3.42	0	7.515e-07	19100	Used	Unique	112.8	95.6	72.5
		TRUE	High	Sequest HT (A2)	Unambiguous	[K].sGSDEVQVGQQR.[T]	N-Term(iTRAQ8plex)	1	3	V9HWA9	M0QXZ3; V9HWA9; B4E216	0	2	0.4962	0	1	1	MS2	0	7.1	75	16.8528	5424	1_HUMAN.raw	0/0	1.31	0	0.1133	19042	Used	Unique	16.7	23.7	16.7
		TRUE	High	Sequest HT (A2)	Unambiguous	[K].sGSDEVQVGQQR.[T]	N-Term(iTRAQ8plex)	1	3	V9HWA9	M0QXZ3; V9HWA9; B4E216	0	3	0.3435	0	1	1	MS2	21.4511	2.3	75	16.7737	5390	1_HUMAN.raw	0/0	1.31	0	0.2129	19015	Used	Unique	6.9	9	2.4
		TRUE	High	Sequest HT (A2)	Unambiguous	[K].sGSDEVQVGQQR.[T]	N-Term(iTRAQ8plex)	1	3	V9HWA9	M0QXZ3; V9HWA9; B4E216	0	3	0.6266	0	1	1	MS2	47.746	14.2	75	17.2971	5616	1_HUMAN.raw	0/0	2.41	0	0.01119	19198	Used	Unique	37.5	47.7	28.1
		TRUE	High	Sequest HT (A2)	Unambiguous	[K].sGSDEVQVGQQR.[T]	N-Term(iTRAQ8plex)	1	3	V9HWA9	M0QXZ3; V9HWA9; B4E216	0	3	0.75	0	1	1	MS2	1.82597	14.7	75	17.1266	5541	1_HUMAN.raw	0/0	3.92	0	0.005643	19136	Used	Unique	45.8	39.4	32.5
		TRUE	High	Sequest HT (A2)	Unambiguous	[K].sGSDEVQVGQQR.[T]	N-Term(iTRAQ8plex)	1	3	V9HWA9	M0QXZ3; V9HWA9; B4E216	0	2	0.7719	0	1	1	MS2	2.35223	24.7	75	17.2052	5575	1_HUMAN.raw	0/0	3.2	0	0.0002685	19164	Used	Unique	73.5	80.2	44
	TRUE	High	[K].IEGDHGAR.[V]	1xiTRAQ8plex [N-Term]		0.114725	0	1	2	3	V9HWA9	V9HWA9 [585-592]	0	1158.62	High	High	High	0.834	1.039	1.199	1.246	0.962	0.803	201	167.7	208.8	222.5					Unique	2.65	High	0	0.09384
		Checked	Confidence	Identifying Node	PSM Ambiguity	Annotated Sequence	Modifications	# Protein Groups	# Proteins	Master Protein Accessions	Protein Accessions	# Missed Cleavages	Charge	DeltaScore	DeltaCn	Rank	Search Engine Rank	MS Order	Isolation Interference [%]	Average Reporter S/N	Ion Inject Time [ms]	RT [min]	First Scan	Spectrum File	Ions Matched	XCorr	Percolator q-Value	Percolator PEP	Reporter Quan Result ID	Peptide Quan Usage	Quan Info	113	114	115	116	117
		TRUE	High	Sequest HT (A2)	Unambiguous	[K].iEGDHGAR.[V]	N-Term(iTRAQ8plex)	1	2	V9HWA9	V9HWA9; B4E216	0	3	0.4308	0	1	1	MS2	11.0653	12.1	41.774	12.5823	3551	1_HUMAN.raw	0/0	2.6	0	0.05386	17515	Used	Unique	40.6	31.1	25.1
		TRUE	High	Sequest HT (A2)	Unambiguous	[K].iEGDHGAR.[V]	N-Term(iTRAQ8plex)	1	2	V9HWA9	V9HWA9; B4E216	0	3	0.4264	0	1	1	MS2	27.9326	19.6	75	12.4039	3480	1_HUMAN.raw	0/0	2.65	0	0.09384	17459	Used	Unique	59.9	49	45.9	2
		TRUE	Low	Sequest HT (A2)	Unambiguous	[K].iEGDHGAR.[V]	N-Term(iTRAQ8plex)	1	2	V9HWA9	V9HWA9; B4E216	0	2	0.4485	0	1	1	MS2	25.5011	23.2	75	12.444	3494	1_HUMAN.raw	0/0	1.36	0.155	0.7454	17469	Used	Unique	64.7	61.7	57.8	1.3
	TRUE	High	[R].NEQVEIR.[A]	1xiTRAQ8plex [N-Term]		0.0943003	0	1	1	3	V9HWA9	V9HWA9 [842-848]	0	1191.66	High	High	High	1.256	0.914	0.796	0.728	1.094	1.374	168.7	211.9	154.2	265.3					Unique	2.18	High	0	0.04174
		Checked	Confidence	Identifying Node	PSM Ambiguity	Annotated Sequence	Modifications	# Protein Groups	# Proteins	Master Protein Accessions	Protein Accessions	# Missed Cleavages	Charge	DeltaScore	DeltaCn	Rank	Search Engine Rank	MS Order	Isolation Interference [%]	Average Reporter S/N	Ion Inject Time [ms]	RT [min]	First Scan	Spectrum File	Ions Matched	XCorr	Percolator q-Value	Percolator PEP	Reporter Quan Result ID	Peptide Quan Usage	Quan Info	113	114	115	116	117
		TRUE	High	Sequest HT (A2)	Unambiguous	[R].nEQVEIR.[A]	N-Term(iTRAQ8plex)	1	1	V9HWA9	V9HWA9	0	2	0.2	0	1	1	MS2	9.08538	35.1	75	18.558	6143	1_HUMAN.raw	0/0	1.9	0	0.08431	19612	Used	Unique	93.5	132.6	54.9
		TRUE	High	Sequest HT (A2)	Unambiguous	[R].nEQVEIR.[A]	N-Term(iTRAQ8plex)	1	1	V9HWA9	V9HWA9	0	2	0.2018	0	1	1	MS2	26.8841	77.1	75	18.3787	6060	1_HUMAN.raw	0/0	2.18	0	0.04174	19542	Used	Unique	204.6	255.3	148.4	8.8
		TRUE	High	Sequest HT (A2)	Unambiguous	[R].nEQVEIR.[A]	N-Term(iTRAQ8plex)	1	1	V9HWA9	V9HWA9	0	3	0.1833	0	1	1	MS2	29.2331	4.3	75	18.4443	6091	1_HUMAN.raw	0/0	1.2	0.003099	0.3137	19569	Used	Unique	12.1	13	9.4
	TRUE	High	[K].VTLEER.[L]	1xiTRAQ8plex [N-Term]		0.345205	0.0042323	1	2	3	V9HWA9	V9HWA9 [1527-1532]	0	1050.61	High	High	High	0.692	0.977	1.446	1.412	1.024	0.708	299.8	207.4	292.8						Unique	1.71	High	0.001057	0.2288
		Checked	Confidence	Identifying Node	PSM Ambiguity	Annotated Sequence	Modifications	# Protein Groups	# Proteins	Master Protein Accessions	Protein Accessions	# Missed Cleavages	Charge	DeltaScore	DeltaCn	Rank	Search Engine Rank	MS Order	Isolation Interference [%]	Average Reporter S/N	Ion Inject Time [ms]	RT [min]	First Scan	Spectrum File	Ions Matched	XCorr	Percolator q-Value	Percolator PEP	Reporter Quan Result ID	Peptide Quan Usage	Quan Info	113	114	115	116	117
		TRUE	High	Sequest HT (A2)	Unambiguous	[K].vTLEER.[L]	N-Term(iTRAQ8plex)	1	2	V9HWA9	M0QXZ3; V9HWA9	0	2	0.1988	0	1	1	MS2	23.2776	33.6	75	21.4416	7328	1_HUMAN.raw	0/0	1.71	0.001057	0.2288	20535	Used	Unique	115	76.1	78.1
		TRUE	High	Sequest HT (A2)	Unambiguous	[K].vTLEER.[L]	N-Term(iTRAQ8plex)	1	2	V9HWA9	M0QXZ3; V9HWA9	0	2	0.0719	0	1	1	MS2	12.1343	29.6	75	21.2689	7261	1_HUMAN.raw	0/0	1.53	0.003099	0.31	20484	Used	Unique	93.3	67.5	75.9
		TRUE	Low	Sequest HT (A2)	Selected	[K].vTLEER.[L]	N-Term(iTRAQ8plex)	1	2	V9HWA9	M0QXZ3; V9HWA9	0	2		0.0204	3	3	MS2	12.3425	4.8	75	20.9753	7144	1_HUMAN.raw	0/0	0.48	0.8481	1	20394	Used	Unique	14.4	14.9	9.2
	TRUE	Medium	[K].RPQDAK.[N]	1xiTRAQ8plex [K/R]		0.50893	0.0332919	1	2	4	V9HWA9	V9HWA9 [1376-1381]	0	1322.8	High	High	High	0.814	1.098	1.228	1.349	0.911	0.741	210.8	171.6	231.5	186.1					Unique	1.13	High	0.008817	0.3859
		Checked	Confidence	Identifying Node	PSM Ambiguity	Annotated Sequence	Modifications	# Protein Groups	# Proteins	Master Protein Accessions	Protein Accessions	# Missed Cleavages	Charge	DeltaScore	DeltaCn	Rank	Search Engine Rank	MS Order	Isolation Interference [%]	Average Reporter S/N	Ion Inject Time [ms]	RT [min]	First Scan	Spectrum File	Ions Matched	XCorr	Percolator q-Value	Percolator PEP	Reporter Quan Result ID	Peptide Quan Usage	Quan Info	113	114	115	116	117
		TRUE	High	Sequest HT (A2)	Unambiguous	[K].rPQDAk.[N]	N-Term(iTRAQ8plex); K6(iTRAQ8plex)	1	2	V9HWA9	V9HWA9; M0QYC8	0	3	0.1858	0	1	1	MS2	5.92975	33.5	75	13.168	3791	1_HUMAN.raw	0/0	1.13	0.008817	0.3859	17701	Used	Unique	104.3	78.4	85.4
		TRUE	Medium	Sequest HT (A2)	Unambiguous	[K].rPQDAk.[N]	N-Term(iTRAQ8plex); K6(iTRAQ8plex)	1	2	V9HWA9	V9HWA9; M0QYC8	0	3	0.3459	0	1	1	MS2	9.09056	42.2	75	12.9949	3716	1_HUMAN.raw	0/0	1.33	0.0199	0.4669	17642	Used	Unique	122.3	107.9	102.4	5
		TRUE	Low	Sequest HT (A2)	Unambiguous	[K].rPQDAk.[N]	N-Term(iTRAQ8plex); K6(iTRAQ8plex)	1	2	V9HWA9	V9HWA9; M0QYC8	0	3	0.0526	0	1	1	MS2	41.701	11.1	75	12.8235	3648	1_HUMAN.raw	0/0	0.76	0.5384	0.9713	17589	Used	Unique	29.6	29.9	29
		TRUE	Low	Sequest HT (A2)	Unambiguous	[K].rPQDAk.[N]	N-Term(iTRAQ8plex); K6(iTRAQ8plex)	1	2	V9HWA9	V9HWA9; M0QYC8	0	3	0.1765	0	1	1	MS2	35.6741	18.3	75	13.341	3861	1_HUMAN.raw	0/0	0.68	0.703	1	17755	Used	Unique	57.8	46.8	41.9
	TRUE	Low	[K].LLPVGR.[T]	1xiTRAQ8plex [N-Term]		0.97151	0.799886	1	3	1	V9HWA9	V9HWA9 [156-161]	0	958.635	Low	Low	Low	2.772	3.11	0.361	1.122	0.322	0.891	116.3	322.2	361.5						Unique	0.13	Low	0.6074	0.992
		Checked	Confidence	Identifying Node	PSM Ambiguity	Annotated Sequence	Modifications	# Protein Groups	# Proteins	Master Protein Accessions	Protein Accessions	# Missed Cleavages	Charge	DeltaScore	DeltaCn	Rank	Search Engine Rank	MS Order	Isolation Interference [%]	Average Reporter S/N	Ion Inject Time [ms]	RT [min]	First Scan	Spectrum File	Ions Matched	XCorr	Percolator q-Value	Percolator PEP	Reporter Quan Result ID	Peptide Quan Usage	Quan Info	113	114	115	116	117
		TRUE	Low	Sequest HT (A2)	Selected	[K].lLPVGR.[T]	N-Term(iTRAQ8plex)	1	3	V9HWA9	V9HWA9; B4DR57; B4E216	0	2		0	6	6	MS2	58.1452	2.1	75	48.6693	15186	1_HUMAN.raw	0/0	0.13	0.6074	0.992	24015	Used	Unique	2.7	7.7	6.3
	TRUE	Low	[R].LKGPLLNK.[F]			0.988805	0.850417	1	2	1	V9HWA9	V9HWA9 [1202-1209]	1	882.577	Low	Low	Low															No Quan Values	0.11	Low	0.7111	1
		Checked	Confidence	Identifying Node	PSM Ambiguity	Annotated Sequence	Modifications	# Protein Groups	# Proteins	Master Protein Accessions	Protein Accessions	# Missed Cleavages	Charge	DeltaScore	DeltaCn	Rank	Search Engine Rank	MS Order	Isolation Interference [%]	Average Reporter S/N	Ion Inject Time [ms]	RT [min]	First Scan	Spectrum File	Ions Matched	XCorr	Percolator q-Value	Percolator PEP	Reporter Quan Result ID	Peptide Quan Usage	Quan Info	113	114	115	116	117
		TRUE	Low	Sequest HT (A2)	Selected	[R].LKGPLLNK.[F]		1	2	V9HWA9	M0R0Q9; V9HWA9	1	2		0	3	3	MS2	66.6023	0.9	75	21.2447	7250	1_HUMAN.raw	0/0	0.11	0.7111	1	20475	Not Used	No Quan Labels	2.7	1.7	2.5
	TRUE	Low	[R].WLNEQR.[Y]			0.992941	0.871857	1	1	1	V9HWA9	V9HWA9 [1255-1260]	0	845.426	Low	Low	Low															No Quan Values	0.94	Low	0.768	1
		Checked	Confidence	Identifying Node	PSM Ambiguity	Annotated Sequence	Modifications	# Protein Groups	# Proteins	Master Protein Accessions	Protein Accessions	# Missed Cleavages	Charge	DeltaScore	DeltaCn	Rank	Search Engine Rank	MS Order	Isolation Interference [%]	Average Reporter S/N	Ion Inject Time [ms]	RT [min]	First Scan	Spectrum File	Ions Matched	XCorr	Percolator q-Value	Percolator PEP	Reporter Quan Result ID	Peptide Quan Usage	Quan Info	113	114	115	116	117
		TRUE	Low	Sequest HT (A2)	Selected	[R].WLNEQR.[Y]		1	1	V9HWA9	V9HWA9	0	2		0	2	2	MS2	18.5728	1.7	75	17.3492	5639	1_HUMAN.raw	0/0	0.94	0.768	1	19217	Not Used	No Quan Labels	2.8	8.6	2.5
	TRUE	Low	[R].TLDPER.[L]	1xiTRAQ8plex [N-Term]		0.992941	0.929386	1	2	2	V9HWA9	V9HWA9 [946-951]	0	1034.58	Low	Low	Low	0.877	0.775	1.14	0.884	1.29	1.131	222.3	195	172.4	210.3					Unique	0.87	Low	0.8812	1
		Checked	Confidence	Identifying Node	PSM Ambiguity	Annotated Sequence	Modifications	# Protein Groups	# Proteins	Master Protein Accessions	Protein Accessions	# Missed Cleavages	Charge	DeltaScore	DeltaCn	Rank	Search Engine Rank	MS Order	Isolation Interference [%]	Average Reporter S/N	Ion Inject Time [ms]	RT [min]	First Scan	Spectrum File	Ions Matched	XCorr	Percolator q-Value	Percolator PEP	Reporter Quan Result ID	Peptide Quan Usage	Quan Info	113	114	115	116	117
		TRUE	Low	Sequest HT (A2)	Unambiguous	[R].tLDPER.[L]	N-Term(iTRAQ8plex)	1	2	V9HWA9	V9HWA9; B4E216	0	2	0.1034	0	1	1	MS2	45.4506	113.9	75	17.8639	5835	1_HUMAN.raw	0/0	0.87	0.8812	1	19359	Used	Unique	384	314.9	205.2	7.2
		TRUE	Low	Sequest HT (A2)	Unambiguous	[R].tLDPER.[L]	N-Term(iTRAQ8plex)	1	2	V9HWA9	V9HWA9; B4E216	0	2	0.0545	0	1	1	MS2	44.9483	18	75	18.2099	5985	1_HUMAN.raw	0/0	0.55	0.9123	1	19481	Used	Unique	37.9	65.8	40.2
	TRUE	Low	[RK].LLKAGR.[QE]			0.992941	0.961239	2	3	2	V9HWA9; Q9NX05	V9HWA9 [500-505]; Q9NX05 [862-867]	1	657.441	Low	Low	Low															No Quan Values	0.15	Low	0.9467	1
		Checked	Confidence	Identifying Node	PSM Ambiguity	Annotated Sequence	Modifications	# Protein Groups	# Proteins	Master Protein Accessions	Protein Accessions	# Missed Cleavages	Charge	DeltaScore	DeltaCn	Rank	Search Engine Rank	MS Order	Isolation Interference [%]	Average Reporter S/N	Ion Inject Time [ms]	RT [min]	First Scan	Spectrum File	Ions Matched	XCorr	Percolator q-Value	Percolator PEP	Reporter Quan Result ID	Peptide Quan Usage	Quan Info	113	114	115	116	117
		TRUE	Low	Sequest HT (A2)	Selected	[RK].LLKAGR.[QE]		1	2	V9HWA9	V9HWA9; B4E216	1	2		0	5	5	MS2		434.4	75	8.6685	2139	1_HUMAN.raw	0/0	0.15	0.9467	1	16566	Not Used	No Quan Labels	1150.2	1359.3	941.1	14.3	5.4
		TRUE	Low	Sequest HT (A2)	Rejected	[RK].LIKAGR.[QE]		1	1	Q9NX05	Q9NX05	1	2		0	5	6	MS2		434.4	75	8.6685	2139	1_HUMAN.raw	0/0	0.15	0.9467	1	16566	Not Used	No Quan Labels	1150.2	1359.3	941.1	14.3	5.4
TRUE	High	Master Protein	P01023	Alpha-2-macroglobulin OS=Homo sapiens GN=A2M PE=1 SV=3	0	47.01	16.3501	19	71	19	1	1474	163.2	6.46	High	High	High		2	ENSG00000175899.14	A2M	12	cell differentiation;cell organization and biogenesis;metabolic process;regulation of biological process;response to stimulus;transport	cytosol;extracellular;organelle lumen	enzyme regulator activity;protein binding	Pf00207, Pf01835, Pf07677, Pf07678, Pf07703, Pf10569, Pf11974, Pf13249	1.323	1.295	0.756	0.979	0.772	1.022	171.6	227.1	222.2	179	0.753	0	187.47	19
	Checked	Confidence	Annotated Sequence	Modifications	Modifications in Master Proteins	Qvality PEP	Qvality q-value	# Protein Groups	# Proteins	# PSMs	Master Protein Accessions	Positions in Master Proteins	# Missed Cleavages	Theo. MH+ [Da]	Found in Sample: [S25] F4: 113, Sample	Found in Sample: [S26] F4: 114, Sample	Found in Sample: [S27] F4: 115, Sample	Abundance Ratio: (F4, 114) / (F4, 113)	Abundance Ratio: (F4, 115) / (F4, 113)	Abundance Ratio: (F4, 113) / (F4, 114)	Abundance Ratio: (F4, 115) / (F4, 114)	Abundance Ratio: (F4, 113) / (F4, 115)	Abundance Ratio: (F4, 114) / (F4, 115)	Abundances (Scaled): F4: 113, Sample	Abundances (Scaled): F4: 114, Sample	Abundances (Scaled): F4: 115, Sample	Abundances (Scaled): F4: 116, Sample	Abundances (Scaled): F4: 117, Sample	Abundances (Scaled): F4: 118, Sample	Abundances (Scaled): F4: 119, Sample	Abundances (Scaled): F4: 121, Sample	Quan Info	XCorr Sequest HT	Confidence Sequest HT	Percolator q-Value Sequest HT	Percolator PEP Sequest HT
	TRUE	High	[R].LLIYAVLPTGDVIGDSAK.[Y]	1xiTRAQ8plex [K/L]		7.92546e-05	0	1	1	1	P01023	P01023 [540-557]	0	2453.45	High	High	High	1.182	1.645	0.846	1.392	0.608	0.718	112.2	132.6	184.6	370.5					Unique	5.64	High	0	4.904e-06
		Checked	Confidence	Identifying Node	PSM Ambiguity	Annotated Sequence	Modifications	# Protein Groups	# Proteins	Master Protein Accessions	Protein Accessions	# Missed Cleavages	Charge	DeltaScore	DeltaCn	Rank	Search Engine Rank	MS Order	Isolation Interference [%]	Average Reporter S/N	Ion Inject Time [ms]	RT [min]	First Scan	Spectrum File	Ions Matched	XCorr	Percolator q-Value	Percolator PEP	Reporter Quan Result ID	Peptide Quan Usage	Quan Info	113	114	115	116	117
		TRUE	High	Sequest HT (A2)	Unambiguous	[R].lLIYAVLPTGDVIGDSAk.[Y]	N-Term(iTRAQ8plex); K18(iTRAQ8plex)	1	1	P01023	P01023	0	3	0.7004	0	1	1	MS2	1.10219	58.9	75	48.5158	15116	1_HUMAN.raw	0/0	5.64	0	4.904e-06	23952	Used	Unique	134.3	163.3	165.8	8
	TRUE	High	[K].MVSGFIPLKPTVK.[M]	iTRAQ8plex [K]		0.108046	0	1	3	1	P01023	P01023 [1385-1397]	0	2329.44	High	High	High	1.083	1.491	0.924	1.378	0.671	0.726	137.5	148.8	205	308.7					Unique	2.65	High	0	0.04994
		Checked	Confidence	Identifying Node	PSM Ambiguity	Annotated Sequence	Modifications	# Protein Groups	# Proteins	Master Protein Accessions	Protein Accessions	# Missed Cleavages	Charge	DeltaScore	DeltaCn	Rank	Search Engine Rank	MS Order	Isolation Interference [%]	Average Reporter S/N	Ion Inject Time [ms]	RT [min]	First Scan	Spectrum File	Ions Matched	XCorr	Percolator q-Value	Percolator PEP	Reporter Quan Result ID	Peptide Quan Usage	Quan Info	113	114	115	116	117
		TRUE	High	Sequest HT (A2)	Unambiguous	[K].mVSGFIPLkPTVk.[M]	N-Term(iTRAQ8plex); K9(iTRAQ8plex); K13(iTRAQ8plex)	1	3	P01023	B2R950; P01023; P20742	0	4	0.7434	0	1	1	MS2	5.28026	16.2	75	48.6805	15192	1_HUMAN.raw	0/0	2.65	0	0.04994	24021	Used	Unique	39.5	44	44.2	1.6
	TRUE	High	[R].AFQPFFVELTMPYSVIR.[G]	1xiTRAQ8plex [N-Term]		0.00100602	0	1	3	1	P01023	P01023 [788-804]	0	2349.26	High	High	High	1.049	1.221	0.953	1.164	0.819	0.859	146	153.1	178.3	322.5					Unique	3.58	High	0	0.000125
		Checked	Confidence	Identifying Node	PSM Ambiguity	Annotated Sequence	Modifications	# Protein Groups	# Proteins	Master Protein Accessions	Protein Accessions	# Missed Cleavages	Charge	DeltaScore	DeltaCn	Rank	Search Engine Rank	MS Order	Isolation Interference [%]	Average Reporter S/N	Ion Inject Time [ms]	RT [min]	First Scan	Spectrum File	Ions Matched	XCorr	Percolator q-Value	Percolator PEP	Reporter Quan Result ID	Peptide Quan Usage	Quan Info	113	114	115	116	117
		TRUE	High	Sequest HT (A2)	Unambiguous	[R].aFQPFFVELTMPYSVIR.[G]	N-Term(iTRAQ8plex)	1	3	P01023	B2R950; P01023; P20742	0	2	0.6536	0	1	1	MS2	0	65.7	75	48.9361	15311	1_HUMAN.raw	0/0	3.58	0	0.000125	24129	Used	Unique	173.2	186.9	158.7	6.9
	TRUE	High	[K].ALLAYAFALAGNQDK.[R]	1xiTRAQ8plex [K/A]		9.56226e-05	0	1	1	1	P01023	P01023 [1148-1162]	0	2174.24	High	High	High	1.26	1.292	0.794	1.026	0.774	0.975	134.7	169.7	174.1	321.5					Unique	5.51	High	0	6.247e-06
		Checked	Confidence	Identifying Node	PSM Ambiguity	Annotated Sequence	Modifications	# Protein Groups	# Proteins	Master Protein Accessions	Protein Accessions	# Missed Cleavages	Charge	DeltaScore	DeltaCn	Rank	Search Engine Rank	MS Order	Isolation Interference [%]	Average Reporter S/N	Ion Inject Time [ms]	RT [min]	First Scan	Spectrum File	Ions Matched	XCorr	Percolator q-Value	Percolator PEP	Reporter Quan Result ID	Peptide Quan Usage	Quan Info	113	114	115	116	117
		TRUE	High	Sequest HT (A2)	Unambiguous	[K].aLLAYAFALAGNQDk.[R]	N-Term(iTRAQ8plex); K15(iTRAQ8plex)	1	1	P01023	P01023	0	3	0.7441	0	1	1	MS2	1.34859	75.9	75	48.7461	15223	1_HUMAN.raw	0/0	5.51	0	6.247e-06	24049	Used	Unique	183.5	237.8	177.9	7.9
	TRUE	High	[K].FEVQVTVPK.[I]	1xiTRAQ8plex [K/F]		0.318386	0	1	1	1	P01023	P01023 [229-237]	0	1655	High	High	High	1.245	1.405	0.803	1.128	0.712	0.887	219.2	273	307.9						Unique	1.43	High	0	0.2054
		Checked	Confidence	Identifying Node	PSM Ambiguity	Annotated Sequence	Modifications	# Protein Groups	# Proteins	Master Protein Accessions	Protein Accessions	# Missed Cleavages	Charge	DeltaScore	DeltaCn	Rank	Search Engine Rank	MS Order	Isolation Interference [%]	Average Reporter S/N	Ion Inject Time [ms]	RT [min]	First Scan	Spectrum File	Ions Matched	XCorr	Percolator q-Value	Percolator PEP	Reporter Quan Result ID	Peptide Quan Usage	Quan Info	113	114	115	116	117
		TRUE	High	Sequest HT (A2)	Unambiguous	[K].fEVQVTVPk.[I]	N-Term(iTRAQ8plex); K9(iTRAQ8plex)	1	1	P01023	P01023	0	3	0.4755	0	1	1	MS2	31.8863	7	75	47.9422	14843	1_HUMAN.raw	0/0	1.43	0	0.2054	23703	Used	Unique	16.7	21.4	17.6
	TRUE	High	[K].AIGYLNTGYQR.[Q]	1xiTRAQ8plex [N-Term]		0.0705701	0	1	1	1	P01023	P01023 [1004-1014]	0	1559.85	High	High	High	0.738	1.042	1.356	1.413	0.96	0.708	287.8	212.3	299.9						Unique	1.7	High	0	0.02866
		Checked	Confidence	Identifying Node	PSM Ambiguity	Annotated Sequence	Modifications	# Protein Groups	# Proteins	Master Protein Accessions	Protein Accessions	# Missed Cleavages	Charge	DeltaScore	DeltaCn	Rank	Search Engine Rank	MS Order	Isolation Interference [%]	Average Reporter S/N	Ion Inject Time [ms]	RT [min]	First Scan	Spectrum File	Ions Matched	XCorr	Percolator q-Value	Percolator PEP	Reporter Quan Result ID	Peptide Quan Usage	Quan Info	113	114	115	116	117
		TRUE	High	Sequest HT (A2)	Unambiguous	[K].aIGYLNTGYQR.[Q]	N-Term(iTRAQ8plex)	1	1	P01023	P01023	0	2	0.0882	0	1	1	MS2	0	48.6	75	47.8165	14785	1_HUMAN.raw	0/0	1.7	0	0.02866	23651	Used	Unique	153.1	116.2	119.7
	TRUE	High	[R].VSVQLEASPAFLAVPVEK.[E]	1xiTRAQ8plex [K/V]		0.00576379	0	1	1	1	P01023	P01023 [824-841]	0	2492.46	High	High	High	0.749	0.846	1.335	1.13	1.182	0.885	308.3	230.9	260.8						Unique	3.11	High	0	0.001157
		Checked	Confidence	Identifying Node	PSM Ambiguity	Annotated Sequence	Modifications	# Protein Groups	# Proteins	Master Protein Accessions	Protein Accessions	# Missed Cleavages	Charge	DeltaScore	DeltaCn	Rank	Search Engine Rank	MS Order	Isolation Interference [%]	Average Reporter S/N	Ion Inject Time [ms]	RT [min]	First Scan	Spectrum File	Ions Matched	XCorr	Percolator q-Value	Percolator PEP	Reporter Quan Result ID	Peptide Quan Usage	Quan Info	113	114	115	116	117
		TRUE	High	Sequest HT (A2)	Unambiguous	[R].vSVQLEASPAFLAVPVEk.[E]	N-Term(iTRAQ8plex); K18(iTRAQ8plex)	1	1	P01023	P01023	0	3	0.6174	0	1	1	MS2	17.1156	25.7	75	47.7552	14756	1_HUMAN.raw	0/0	3.11	0	0.001157	23624	Used	Unique	85.4	65.8	54.2
	TRUE	High	[K].AGAFCLSEDAGLGISSTASLR.[A]	1xCarbamidomethyl [C5]; 1xiTRAQ8plex [N-Term]		1.1735e-05	0	1	3	39	P01023	P01023 [767-787]	0	2387.22	High	High	High	1.117	1.037	0.895	0.929	0.964	1.077	253.6	283.3	263.1						Unique	4.43	High	0	1.306e-06
		Checked	Confidence	Identifying Node	PSM Ambiguity	Annotated Sequence	Modifications	# Protein Groups	# Proteins	Master Protein Accessions	Protein Accessions	# Missed Cleavages	Charge	DeltaScore	DeltaCn	Rank	Search Engine Rank	MS Order	Isolation Interference [%]	Average Reporter S/N	Ion Inject Time [ms]	RT [min]	First Scan	Spectrum File	Ions Matched	XCorr	Percolator q-Value	Percolator PEP	Reporter Quan Result ID	Peptide Quan Usage	Quan Info	113	114	115	116	117
		TRUE	High	Sequest HT (A2)	Unambiguous	[K].aGAFcLSEDAGLGISSTASLR.[A]	N-Term(iTRAQ8plex); C5(Carbamidomethyl)	1	3	P01023	B2R950; P01023; P20742	0	3	0.7733	0	1	1	MS2	0	5.7	75	62.273	20886	1_HUMAN.raw	0/0	3.75	0	1.62e-05	28623	Used	Unique	16.6	17.5	11.4
		TRUE	High	Sequest HT (A2)	Unambiguous	[K].aGAFcLSEDAGLGISSTASLR.[A]	N-Term(iTRAQ8plex); C5(Carbamidomethyl)	1	3	P01023	B2R950; P01023; P20742	0	3	0.7603	0	1	1	MS2	0	6.3	75	55.9454	18128	1_HUMAN.raw	0/0	3.17	0	0.0001348	26336	Used	Unique	16.3	20.9	12.9
		TRUE	High	Sequest HT (A2)	Unambiguous	[K].aGAFcLSEDAGLGISSTASLR.[A]	N-Term(iTRAQ8plex); C5(Carbamidomethyl)	1	3	P01023	B2R950; P01023; P20742	0	3	0.786	0	1	1	MS2	8.42307	5.8	75	60.4261	20126	1_HUMAN.raw	0/0	2.99	0	0.0001974	28017	Used	Unique	15	20	11.6
		TRUE	High	Sequest HT (A2)	Unambiguous	[K].aGAFcLSEDAGLGISSTASLR.[A]	N-Term(iTRAQ8plex); C5(Carbamidomethyl)	1	3	P01023	B2R950; P01023; P20742	0	3	0.7745	0	1	1	MS2	29.8272	5.6	75	64.3237	21676	1_HUMAN.raw	0/0	2.75	0	0.000871	29216	Used	Unique	15	17.7	11.8
		TRUE	High	Sequest HT (A2)	Unambiguous	[K].aGAFcLSEDAGLGISSTASLR.[A]	N-Term(iTRAQ8plex); C5(Carbamidomethyl)	1	3	P01023	B2R950; P01023; P20742	0	3	0.7168	0	1	1	MS2	9.33496	6.4	75	64.0571	21577	1_HUMAN.raw	0/0	2.79	0	0.0006579	29144	Used	Unique	16.3	20.1	15
		TRUE	High	Sequest HT (A2)	Unambiguous	[K].aGAFcLSEDAGLGISSTASLR.[A]	N-Term(iTRAQ8plex); C5(Carbamidomethyl)	1	3	P01023	B2R950; P01023; P20742	0	3	0.7808	0	1	1	MS2	14.5922	4.6	75	71.6546	24469	1_HUMAN.raw	0/0	2.92	0	0.001215	31292	Used	Unique	13.8	12.2	11.1
		TRUE	High	Sequest HT (A2)	Unambiguous	[K].aGAFcLSEDAGLGISSTASLR.[A]	N-Term(iTRAQ8plex); C5(Carbamidomethyl)	1	3	P01023	B2R950; P01023; P20742	0	3	0.8247	0	1	1	MS2	0	6.8	75	56.6881	18469	1_HUMAN.raw	0/0	2.91	0	8.287e-05	26632	Used	Unique	16.5	21.7	16.1
		TRUE	High	Sequest HT (A2)	Unambiguous	[K].aGAFcLSEDAGLGISSTASLR.[A]	N-Term(iTRAQ8plex); C5(Carbamidomethyl)	1	3	P01023	B2R950; P01023; P20742	0	3	0.7165	0	1	1	MS2	41.6308	5.2	75	69.0574	23472	1_HUMAN.raw	0/0	2.61	0	0.0008062	30546	Used	Unique	12.7	18.4	10.9
		TRUE	High	Sequest HT (A2)	Unambiguous	[K].aGAFcLSEDAGLGISSTASLR.[A]	N-Term(iTRAQ8plex); C5(Carbamidomethyl)	1	3	P01023	B2R950; P01023; P20742	0	3	0.7946	0	1	1	MS2	0	6.1	75	60.1337	20000	1_HUMAN.raw	0/0	2.97	0	0.0001161	27914	Used	Unique	18.8	19	11.3
		TRUE	High	Sequest HT (A2)	Unambiguous	[K].aGAFcLSEDAGLGISSTASLR.[A]	N-Term(iTRAQ8plex); C5(Carbamidomethyl)	1	3	P01023	B2R950; P01023; P20742	0	3	0.768	0	1	1	MS2	0	6.7	75	67.1602	22756	1_HUMAN.raw	0/0	3.19	0	0.0004906	30019	Used	Unique	18	23.1	12.5
		TRUE	High	Sequest HT (A2)	Unambiguous	[K].aGAFcLSEDAGLGISSTASLR.[A]	N-Term(iTRAQ8plex); C5(Carbamidomethyl)	1	3	P01023	B2R950; P01023; P20742	0	3	0.7722	0	1	1	MS2	0	5.6	75	65.0136	21938	1_HUMAN.raw	0/0	3.38	0	0.0004485	29413	Used	Unique	14.4	17.4	13.2
		TRUE	High	Sequest HT (A2)	Unambiguous	[K].aGAFcLSEDAGLGISSTASLR.[A]	N-Term(iTRAQ8plex); C5(Carbamidomethyl)	1	3	P01023	B2R950; P01023; P20742	0	3	0.779	0	1	1	MS2	33.7222	5.5	75	64.5448	21761	1_HUMAN.raw	0/0	3.62	0	8.684e-05	29280	Used	Unique	14.3	17.7	11.7
		TRUE	High	Sequest HT (A2)	Unambiguous	[K].aGAFcLSEDAGLGISSTASLR.[A]	N-Term(iTRAQ8plex); C5(Carbamidomethyl)	1	3	P01023	B2R950; P01023; P20742	0	3	0.7752	0	1	1	MS2	0	9.4	75	61.5389	20595	1_HUMAN.raw	0/0	3.47	0	0.0001458	28397	Used	Unique	22.5	30.9	22
		TRUE	High	Sequest HT (A2)	Unambiguous	[K].aGAFcLSEDAGLGISSTASLR.[A]	N-Term(iTRAQ8plex); C5(Carbamidomethyl)	1	3	P01023	B2R950; P01023; P20742	0	3	0.7333	0	1	1	MS2	20.8857	7.4	75	64.8194	21857	1_HUMAN.raw	0/0	2.85	0	0.0001123	29347	Used	Unique	20	23.9	15
		TRUE	High	Sequest HT (A2)	Unambiguous	[K].aGAFcLSEDAGLGISSTASLR.[A]	N-Term(iTRAQ8plex); C5(Carbamidomethyl)	1	3	P01023	B2R950; P01023; P20742	0	3	0.7713	0	1	1	MS2	27.3965	12.4	75	53.6132	17168	1_HUMAN.raw	0/0	3.63	0	3.241e-05	25571	Used	Unique	32.6	41.3	25.1
		TRUE	High	Sequest HT (A2)	Unambiguous	[K].aGAFcLSEDAGLGISSTASLR.[A]	N-Term(iTRAQ8plex); C5(Carbamidomethyl)	1	3	P01023	B2R950; P01023; P20742	0	3	0.7901	0	1	1	MS2	0	6.6	75	47.6876	14724	1_HUMAN.raw	0/0	4.43	0	1.306e-06	23595	Used	Unique	20.6	15.8	16.2
		TRUE	High	Sequest HT (A2)	Unambiguous	[K].aGAFcLSEDAGLGISSTASLR.[A]	N-Term(iTRAQ8plex); C5(Carbamidomethyl)	1	3	P01023	B2R950; P01023; P20742	0	3	0.8106	0	1	1	MS2	18.1191	6.3	75	66.0413	22342	1_HUMAN.raw	0/0	3.59	0	2.436e-05	29720	Used	Unique	17.7	19.1	13.5
		TRUE	High	Sequest HT (A2)	Unambiguous	[K].aGAFcLSEDAGLGISSTASLR.[A]	N-Term(iTRAQ8plex); C5(Carbamidomethyl)	1	3	P01023	B2R950; P01023; P20742	0	3	0.7656	0	1	1	MS2	0	6.6	75	61.1335	20425	1_HUMAN.raw	0/0	3.84	0	1.035e-05	28260	Used	Unique	20.9	20.7	11
		TRUE	High	Sequest HT (A2)	Unambiguous	[K].aGAFcLSEDAGLGISSTASLR.[A]	N-Term(iTRAQ8plex); C5(Carbamidomethyl)	1	3	P01023	B2R950; P01023; P20742	0	3	0.7	0	1	1	MS2	19.6723	6.6	75	60.9029	20329	1_HUMAN.raw	0/0	2.4	0	0.0006255	28183	Used	Unique	16.6	24.5	11.5
		TRUE	High	Sequest HT (A2)	Unambiguous	[K].aGAFcLSEDAGLGISSTASLR.[A]	N-Term(iTRAQ8plex); C5(Carbamidomethyl)	1	3	P01023	B2R950; P01023; P20742	0	3	0.6091	0	1	1	MS2		4.2	75	69.9243	23786	1_HUMAN.raw	0/0	2.43	0	0.0008367	30768	Used	Unique	13	11.8	9
		TRUE	High	Sequest HT (A2)	Unambiguous	[K].aGAFcLSEDAGLGISSTASLR.[A]	N-Term(iTRAQ8plex); C5(Carbamidomethyl)	1	3	P01023	B2R950; P01023; P20742	0	3	0.7531	0	1	1	MS2	53.5164	6.5	75	66.2373	22416	1_HUMAN.raw	0/0	3.2	0	0.0003314	29774	Used	Unique	19.7	20.7	11.6
		TRUE	High	Sequest HT (A2)	Unambiguous	[K].aGAFcLSEDAGLGISSTASLR.[A]	N-Term(iTRAQ8plex); C5(Carbamidomethyl)	1	3	P01023	B2R950; P01023; P20742	0	3	0.7025	0	1	1	MS2		6.1	75	70.5451	24044	1_HUMAN.raw	0/0	2.79	0	0.003521	30975	Used	Unique	18.6	17.3	13.1
		TRUE	High	Sequest HT (A2)	Unambiguous	[K].aGAFcLSEDAGLGISSTASLR.[A]	N-Term(iTRAQ8plex); C5(Carbamidomethyl)	1	3	P01023	B2R950; P01023; P20742	0	3	0.7951	0	1	1	MS2	41.5765	11.4	75	54.9133	17657	1_HUMAN.raw	0/0	3.27	0	3.207e-05	25930	Used	Unique	28.6	37.7	24.5
		TRUE	High	Sequest HT (A2)	Unambiguous	[K].aGAFcLSEDAGLGISSTASLR.[A]	N-Term(iTRAQ8plex); C5(Carbamidomethyl)	1	3	P01023	B2R950; P01023; P20742	0	3	0.7755	0	1	1	MS2	0	7.8	75	65.6996	22206	1_HUMAN.raw	0/0	3.83	0	0.0003533	29617	Used	Unique	22.8	23.1	16.3
		TRUE	High	Sequest HT (A2)	Unambiguous	[K].aGAFcLSEDAGLGISSTASLR.[A]	N-Term(iTRAQ8plex); C5(Carbamidomethyl)	1	3	P01023	B2R950; P01023; P20742	0	3	0.764	0	1	1	MS2	41.1757	8.1	75	57.6288	18899	1_HUMAN.raw	0/0	3.39	0	0.001445	27001	Used	Unique	23.5	24.1	17.2
		TRUE	High	Sequest HT (A2)	Unambiguous	[K].aGAFcLSEDAGLGISSTASLR.[A]	N-Term(iTRAQ8plex); C5(Carbamidomethyl)	1	3	P01023	B2R950; P01023; P20742	0	3	0.767	0	1	1	MS2	0	6	75	63.6516	21418	1_HUMAN.raw	0/0	2.79	0	0.0002554	29022	Used	Unique	15.9	17.8	14.5
		TRUE	High	Sequest HT (A2)	Unambiguous	[K].aGAFcLSEDAGLGISSTASLR.[A]	N-Term(iTRAQ8plex); C5(Carbamidomethyl)	1	3	P01023	B2R950; P01023; P20742	0	3	0.707	0	1	1	MS2	25.1205	5.6	75	59.5156	19730	1_HUMAN.raw	0/0	2.73	0	0.0001179	27693	Used	Unique	15.4	16.8	12.8
		TRUE	High	Sequest HT (A2)	Unambiguous	[K].aGAFcLSEDAGLGISSTASLR.[A]	N-Term(iTRAQ8plex); C5(Carbamidomethyl)	1	3	P01023	B2R950; P01023; P20742	0	3	0.7562	0	1	1	MS2	64.934	7.1	75	58.5732	19324	1_HUMAN.raw	0/0	3.24	0	0.0004879	27361	Used	Unique	18.2	25.9	12.6
		TRUE	High	Sequest HT (A2)	Unambiguous	[K].aGAFcLSEDAGLGISSTASLR.[A]	N-Term(iTRAQ8plex); C5(Carbamidomethyl)	1	3	P01023	B2R950; P01023; P20742	0	3	0.7404	0	1	1	MS2	0	6.6	75	68.4676	23250	1_HUMAN.raw	0/0	3.12	0	0.0002426	30381	Used	Unique	17.2	22.6	13.3
		TRUE	High	Sequest HT (A2)	Unambiguous	[K].aGAFcLSEDAGLGISSTASLR.[A]	N-Term(iTRAQ8plex); C5(Carbamidomethyl)	1	3	P01023	B2R950; P01023; P20742	0	3	0.7743	0	1	1	MS2	17.7067	6.2	75	63.3479	21301	1_HUMAN.raw	0/0	2.88	0	0.001269	28933	Used	Unique	18.2	17.7	13.5
		TRUE	High	Sequest HT (A2)	Unambiguous	[K].aGAFcLSEDAGLGISSTASLR.[A]	N-Term(iTRAQ8plex); C5(Carbamidomethyl)	1	3	P01023	B2R950; P01023; P20742	0	3	0.6875	0	1	1	MS2		6.2	75	59.093	19550	1_HUMAN.raw	0/0	2.56	0	0.001697	27549	Used	Unique	17.1	20.5	11.9
		TRUE	High	Sequest HT (A2)	Unambiguous	[K].aGAFcLSEDAGLGISSTASLR.[A]	N-Term(iTRAQ8plex); C5(Carbamidomethyl)	1	3	P01023	B2R950; P01023; P20742	0	3	0.7654	0	1	1	MS2	0	7.6	75	63.8431	21497	1_HUMAN.raw	0/0	3.58	0	7.776e-05	29086	Used	Unique	20.7	25	15.4
		TRUE	High	Sequest HT (A2)	Unambiguous	[K].aGAFcLSEDAGLGISSTASLR.[A]	N-Term(iTRAQ8plex); C5(Carbamidomethyl)	1	3	P01023	B2R950; P01023; P20742	0	3	0.7464	0	1	1	MS2	8.08537	0	75	57.8886	19019	1_HUMAN.raw	0/0	2.8	0	0.0005376		Not Used	No Quan Values
		TRUE	High	Sequest HT (A2)	Unambiguous	[K].aGAFcLSEDAGLGISSTASLR.[A]	N-Term(iTRAQ8plex); C5(Carbamidomethyl)	1	3	P01023	B2R950; P01023; P20742	0	3	0.6733	0	1	1	MS2	22.7825	6.5	75	68.6988	23332	1_HUMAN.raw	0/0	2.51	0	0.001516	30439	Used	Unique	20.2	16.6	15.3
		TRUE	High	Sequest HT (A2)	Unambiguous	[K].aGAFcLSEDAGLGISSTASLR.[A]	N-Term(iTRAQ8plex); C5(Carbamidomethyl)	1	3	P01023	B2R950; P01023; P20742	0	3	0.7927	0	1	1	MS2	13.9329	7.7	75	58.3627	19229	1_HUMAN.raw	0/0	3.57	0	1.258e-06	27281	Used	Unique	22.6	24.7	14.1
		TRUE	High	Sequest HT (A2)	Unambiguous	[K].aGAFcLSEDAGLGISSTASLR.[A]	N-Term(iTRAQ8plex); C5(Carbamidomethyl)	1	3	P01023	B2R950; P01023; P20742	0	3	0.7387	0	1	1	MS2	0	7.6	75	62.8718	21122	1_HUMAN.raw	0/0	3.1	0	4.745e-05	28804	Used	Unique	19.3	22.5	18.8
		TRUE	High	Sequest HT (A2)	Unambiguous	[K].aGAFcLSEDAGLGISSTASLR.[A]	N-Term(iTRAQ8plex); C5(Carbamidomethyl)	1	3	P01023	B2R950; P01023; P20742	0	3	0.769	0	1	1	MS2		5.2	75	70.9018	24183	1_HUMAN.raw	0/0	3.29	0	0.0001219	31078	Used	Unique	12.4	15.9	13.2
		TRUE	High	Sequest HT (A2)	Unambiguous	[K].aGAFcLSEDAGLGISSTASLR.[A]	N-Term(iTRAQ8plex); C5(Carbamidomethyl)	1	3	P01023	B2R950; P01023; P20742	0	3	0.7099	0	1	1	MS2	80.9832	7.1	75	57.2575	18734	1_HUMAN.raw	0/0	3.62	0	4.308e-07	26864	Used	Unique	21	18.6	17
		TRUE	High	Sequest HT (A2)	Unambiguous	[K].aGAFcLSEDAGLGISSTASLR.[A]	N-Term(iTRAQ8plex); C5(Carbamidomethyl)	1	3	P01023	B2R950; P01023; P20742	0	3	0.7649	0	1	1	MS2	13.4643	7.8	75	62.6517	21036	1_HUMAN.raw	0/0	3.19	0	1.822e-05	28738	Used	Unique	18.7	25.4	18.3
	TRUE	High	[R].QGIPFFGQVR.[L]	1xiTRAQ8plex [N-Term]		0.0618071	0	1	1	1	P01023	P01023 [361-370]	0	1452.83	High	High	High	1.582	1.465	0.632	0.926	0.682	1.08	173.5	274.5	254.2	97.8					Unique	2.23	High	0	0.02408
		Checked	Confidence	Identifying Node	PSM Ambiguity	Annotated Sequence	Modifications	# Protein Groups	# Proteins	Master Protein Accessions	Protein Accessions	# Missed Cleavages	Charge	DeltaScore	DeltaCn	Rank	Search Engine Rank	MS Order	Isolation Interference [%]	Average Reporter S/N	Ion Inject Time [ms]	RT [min]	First Scan	Spectrum File	Ions Matched	XCorr	Percolator q-Value	Percolator PEP	Reporter Quan Result ID	Peptide Quan Usage	Quan Info	113	114	115	116	117
		TRUE	High	Sequest HT (A2)	Unambiguous	[R].qGIPFFGQVR.[L]	N-Term(iTRAQ8plex)	1	1	P01023	P01023	0	2	0.4126	0	1	1	MS2	3.96225	82.7	75	48.1997	14964	1_HUMAN.raw	0/0	2.23	0	0.02408	23813	Used	Unique	177.1	288.3	194.7	1.8
	TRUE	High	[R].IAQWQSFQLEGGLK.[Q]	1xiTRAQ8plex [K/I]		0.00323042	0	1	1	1	P01023	P01023 [175-188]	0	2213.25	High	High	High	1.496	1.476	0.668	0.986	0.678	1.014	142.8	213.7	210.7	232.8					Unique	3.95	High	0	0.0005545
		Checked	Confidence	Identifying Node	PSM Ambiguity	Annotated Sequence	Modifications	# Protein Groups	# Proteins	Master Protein Accessions	Protein Accessions	# Missed Cleavages	Charge	DeltaScore	DeltaCn	Rank	Search Engine Rank	MS Order	Isolation Interference [%]	Average Reporter S/N	Ion Inject Time [ms]	RT [min]	First Scan	Spectrum File	Ions Matched	XCorr	Percolator q-Value	Percolator PEP	Reporter Quan Result ID	Peptide Quan Usage	Quan Info	113	114	115	116	117
		TRUE	High	Sequest HT (A2)	Unambiguous	[R].iAQWQSFQLEGGLk.[Q]	N-Term(iTRAQ8plex); K14(iTRAQ8plex)	1	1	P01023	P01023	0	3	0.6582	0	1	1	MS2	64.6175	35.9	75	48.1538	14943	1_HUMAN.raw	0/0	3.95	0	0.0005545	23794	Used	Unique	78.2	120.4	86.6	2.3
	TRUE	High	[K].LHTEAQIQEEGTVVELTGR.[Q]	1xiTRAQ8plex [N-Term]		0.00890294	0	1	1	6	P01023	P01023 [320-338]	0	2414.28	High	High	High	1.165	1.134	0.859	0.974	0.882	1.027	242.5	282.4	275.1						Unique	2.57	High	0	0.002019
		Checked	Confidence	Identifying Node	PSM Ambiguity	Annotated Sequence	Modifications	# Protein Groups	# Proteins	Master Protein Accessions	Protein Accessions	# Missed Cleavages	Charge	DeltaScore	DeltaCn	Rank	Search Engine Rank	MS Order	Isolation Interference [%]	Average Reporter S/N	Ion Inject Time [ms]	RT [min]	First Scan	Spectrum File	Ions Matched	XCorr	Percolator q-Value	Percolator PEP	Reporter Quan Result ID	Peptide Quan Usage	Quan Info	113	114	115	116	117
		TRUE	High	Sequest HT (A2)	Unambiguous	[K].lHTEAQIQEEGTVVELTGR.[Q]	N-Term(iTRAQ8plex)	1	1	P01023	P01023	0	3	0.6537	0	1	1	MS2	14.8921	7.3	75	56.0695	18187	1_HUMAN.raw	0/0	2.57	0	0.002019	26389	Used	Unique	18.8	23.9	15.6
		TRUE	High	Sequest HT (A2)	Unambiguous	[K].lHTEAQIQEEGTVVELTGR.[Q]	N-Term(iTRAQ8plex)	1	1	P01023	P01023	0	3	0.6481	0	1	1	MS2	7.12824	6.8	75	56.6991	18475	1_HUMAN.raw	0/0	2.33	0	0.009161	26638	Used	Unique	17.7	21.2	15.6
		TRUE	High	Sequest HT (A2)	Unambiguous	[K].lHTEAQIQEEGTVVELTGR.[Q]	N-Term(iTRAQ8plex)	1	1	P01023	P01023	0	3	0.6237	0	1	1	MS2	61.3227	4	75	62.5981	21015	1_HUMAN.raw	0/0	1.86	0	0.03914	28722	Used	Unique	10.4	12	9.3
		TRUE	High	Sequest HT (A2)	Unambiguous	[K].lHTEAQIQEEGTVVELTGR.[Q]	N-Term(iTRAQ8plex)	1	1	P01023	P01023	0	3	0.5676	0	1	1	MS2	25.5454	7.8	75	55.1942	17785	1_HUMAN.raw	0/0	2.22	0	0.02648	26040	Used	Unique	19.9	25.6	16.9
		TRUE	High	Sequest HT (A2)	Unambiguous	[K].lHTEAQIQEEGTVVELTGR.[Q]	N-Term(iTRAQ8plex)	1	1	P01023	P01023	0	3	0.6287	0	1	1	MS2	34.781	7.8	75	57.627	18898	1_HUMAN.raw	0/0	2.02	0	0.02081	27000	Used	Unique	18.7	25.6	17.8
		TRUE	High	Sequest HT (A2)	Unambiguous	[K].lHTEAQIQEEGTVVELTGR.[Q]	N-Term(iTRAQ8plex)	1	1	P01023	P01023	0	3	0.6087	0	1	1	MS2	0	6.5	75	62.7843	21090	1_HUMAN.raw	0/0	2.3	0	0.04561	28781	Used	Unique	19.9	18	14.5
	TRUE	High	[K].FQVDNNNR.[L]	1xiTRAQ8plex [N-Term]		0.0458504	0	1	1	4	P01023	P01023 [1290-1297]	0	1310.68	High	High	High	1.327	1.608	0.754	1.212	0.622	0.825	187.4	248.7	301.3	62.7					Unique	2.19	High	0	0.01641
		Checked	Confidence	Identifying Node	PSM Ambiguity	Annotated Sequence	Modifications	# Protein Groups	# Proteins	Master Protein Accessions	Protein Accessions	# Missed Cleavages	Charge	DeltaScore	DeltaCn	Rank	Search Engine Rank	MS Order	Isolation Interference [%]	Average Reporter S/N	Ion Inject Time [ms]	RT [min]	First Scan	Spectrum File	Ions Matched	XCorr	Percolator q-Value	Percolator PEP	Reporter Quan Result ID	Peptide Quan Usage	Quan Info	113	114	115	116	117
		TRUE	High	Sequest HT (A2)	Unambiguous	[K].fQVDNNNR.[L]	N-Term(iTRAQ8plex)	1	1	P01023	P01023	0	2	0.6626	0	1	1	MS2	41.4791	16.1	75	20.4621	6988	1_HUMAN.raw	0/0	1.63	0	0.1445	20308	Used	Unique	38.4	49.6	40.4
		TRUE	High	Sequest HT (A2)	Unambiguous	[K].fQVDNNNR.[L]	N-Term(iTRAQ8plex)	1	1	P01023	P01023	0	2	0.6941	0	1	1	MS2	7.27304	49.2	75	20.9165	7126	1_HUMAN.raw	0/0	2.19	0	0.01641	20382	Used	Unique	106.4	152.7	134.2
		TRUE	High	Sequest HT (A2)	Unambiguous	[K].fQVDNNNR.[L]	N-Term(iTRAQ8plex)	1	1	P01023	P01023	0	2	0.699	0	1	1	MS2	19.0149	50.1	75	20.7477	7078	1_HUMAN.raw	0/0	2.06	0	0.05206	20358	Used	Unique	111.3	151.1	136.9	1.7
		TRUE	Medium	Sequest HT (A2)	Unambiguous	[K].fQVDNNNR.[L]	N-Term(iTRAQ8plex)	1	1	P01023	P01023	0	2	0.5918	0	1	1	MS2	45.3276	10.6	75	21.0855	7186	1_HUMAN.raw	0/0	1.47	0.04917	0.5534	20426	Used	Unique	25.5	31.1	28.2
	TRUE	High	[K].SDIAPVAR.[LF]	1xiTRAQ8plex [N-Term]		0.192593	0	1	2	4	P01023	P01023 [532-539]	0	1132.66	High	High	High	1.553	1.47	0.644	0.946	0.68	1.057	132	205	194.1	268.9					Unique	2.1	High	0	0.1554
		Checked	Confidence	Identifying Node	PSM Ambiguity	Annotated Sequence	Modifications	# Protein Groups	# Proteins	Master Protein Accessions	Protein Accessions	# Missed Cleavages	Charge	DeltaScore	DeltaCn	Rank	Search Engine Rank	MS Order	Isolation Interference [%]	Average Reporter S/N	Ion Inject Time [ms]	RT [min]	First Scan	Spectrum File	Ions Matched	XCorr	Percolator q-Value	Percolator PEP	Reporter Quan Result ID	Peptide Quan Usage	Quan Info	113	114	115	116	117
		TRUE	High	Sequest HT (A2)	Unambiguous	[K].sDIAPVAR.[LF]	N-Term(iTRAQ8plex)	1	2	P01023	P01023; H0YFH1	0	2	0.5873	0	1	1	MS2	12.5719	90	75	20.8529	7106	1_HUMAN.raw	0/0	1.89	0	0.1064	20370	Used	Unique	192.5	316.3	206	5.6
		TRUE	High	Sequest HT (A2)	Unambiguous	[K].sDIAPVAR.[LF]	N-Term(iTRAQ8plex)	1	2	P01023	P01023; H0YFH1	0	2	0.5714	0	1	1	MS2	6.6649	182.7	75	20.6816	7061	1_HUMAN.raw	0/0	2.1	0	0.1554	20352	Used	Unique	384.7	619.3	443.5	14.4
		TRUE	High	Sequest HT (A2)	Unambiguous	[K].sDIAPVAR.[LF]	N-Term(iTRAQ8plex)	1	2	P01023	P01023; H0YFH1	0	2	0.4967	0	1	1	MS2	17.2713	19.5	75	21.0293	7164	1_HUMAN.raw	0/0	1.51	0.001057	0.2409	20409	Used	Unique	42.8	70.4	42.7
		TRUE	High	Sequest HT (A2)	Unambiguous	[K].sDIAPVAR.[LF]	N-Term(iTRAQ8plex)	1	2	P01023	P01023; H0YFH1	0	2	0.5426	0	1	1	MS2	9.39202	66.4	75	20.5136	7012	1_HUMAN.raw	0/0	1.88	0.001057	0.2387	20328	Used	Unique	147.8	220.7	154.4	8.2
	TRUE	High	[R].QSSEITR.[T]	1xiTRAQ8plex [N-Term]		0.296843	0	1	1	1	P01023	P01023 [339-345]	0	1124.62	High	High	High	1.606	1.432	0.623	0.892	0.698	1.121	170.7	274.2	244.5	110.6					Unique	1.83	High	0	0.1875
		Checked	Confidence	Identifying Node	PSM Ambiguity	Annotated Sequence	Modifications	# Protein Groups	# Proteins	Master Protein Accessions	Protein Accessions	# Missed Cleavages	Charge	DeltaScore	DeltaCn	Rank	Search Engine Rank	MS Order	Isolation Interference [%]	Average Reporter S/N	Ion Inject Time [ms]	RT [min]	First Scan	Spectrum File	Ions Matched	XCorr	Percolator q-Value	Percolator PEP	Reporter Quan Result ID	Peptide Quan Usage	Quan Info	113	114	115	116	117
		TRUE	High	Sequest HT (A2)	Unambiguous	[R].qSSEITR.[T]	N-Term(iTRAQ8plex)	1	1	P01023	P01023	0	2	0.5246	0	1	1	MS2	0	96	75	14.1991	4211	1_HUMAN.raw	0/0	1.83	0	0.1875	18029	Used	Unique	205.4	339.4	220.7	2.4
	TRUE	High	[R].AYIFIDEAHITQALIWLSQR.[Q]	1xiTRAQ8plex [N-Term]		9.19244e-07	0	1	1	1	P01023	P01023 [1054-1073]	0	2692.48	High	High	High	0.961	1.191	1.041	1.239	0.84	0.807	157.9	151.7	188	302.5					Unique	7.22	High	0	1.678e-08
		Checked	Confidence	Identifying Node	PSM Ambiguity	Annotated Sequence	Modifications	# Protein Groups	# Proteins	Master Protein Accessions	Protein Accessions	# Missed Cleavages	Charge	DeltaScore	DeltaCn	Rank	Search Engine Rank	MS Order	Isolation Interference [%]	Average Reporter S/N	Ion Inject Time [ms]	RT [min]	First Scan	Spectrum File	Ions Matched	XCorr	Percolator q-Value	Percolator PEP	Reporter Quan Result ID	Peptide Quan Usage	Quan Info	113	114	115	116	117
		TRUE	High	Sequest HT (A2)	Unambiguous	[R].aYIFIDEAHITQALIWLSQR.[Q]	N-Term(iTRAQ8plex)	1	1	P01023	P01023	0	3	0.8006	0	1	1	MS2	0	61.2	75	49.7775	15707	1_HUMAN.raw	0/0	7.22	0	1.678e-08	24489	Used	Unique	167.8	165.9	149.9	5.8
	TRUE	High	[K].TFAQAR.[SA]	1xiTRAQ8plex [N-Term]		0.348471	0.0042323	1	3	2	P01023	P01023 [1048-1053]	0	997.573	High	High	High	1.922	1.159	0.52	0.603	0.863	1.658	177.7	341.6	206	74.8					Unique	1.93	High	0.001057	0.2316
		Checked	Confidence	Identifying Node	PSM Ambiguity	Annotated Sequence	Modifications	# Protein Groups	# Proteins	Master Protein Accessions	Protein Accessions	# Missed Cleavages	Charge	DeltaScore	DeltaCn	Rank	Search Engine Rank	MS Order	Isolation Interference [%]	Average Reporter S/N	Ion Inject Time [ms]	RT [min]	First Scan	Spectrum File	Ions Matched	XCorr	Percolator q-Value	Percolator PEP	Reporter Quan Result ID	Peptide Quan Usage	Quan Info	113	114	115	116	117
		TRUE	High	Sequest HT (A2)	Unambiguous	[K].tFAQAR.[SA]	N-Term(iTRAQ8plex)	1	3	P01023	B2R950; P01023; P20742	0	2	0.4352	0	1	1	MS2	5.74639	63.4	58.126	16.204	5142	1_HUMAN.raw	0/0	1.93	0.001057	0.2316	18815	Used	Unique	124.7	269.7	113.1
		TRUE	High	Sequest HT (A2)	Unambiguous	[K].tFAQAR.[SA]	N-Term(iTRAQ8plex)	1	3	P01023	B2R950; P01023; P20742	0	2	0.419	0	1	1	MS2	18.8121	57.1	75	16.38	5216	1_HUMAN.raw	0/0	1.79	0.005092	0.336	18874	Used	Unique	125.5	225.2	104.5	1.9
	TRUE	Low	[K].VDSHFR.[Q]	1xiTRAQ8plex [N-Term]		0.795378	0.325837	1	3	2	P01023	P01023 [355-360]	0	1064.58	Low	Low	Low	1.775	1.081	0.564	0.609	0.925	1.642	207.5	368.2	224.3						Unique	1.39	Low	0.1347	0.7274
		Checked	Confidence	Identifying Node	PSM Ambiguity	Annotated Sequence	Modifications	# Protein Groups	# Proteins	Master Protein Accessions	Protein Accessions	# Missed Cleavages	Charge	DeltaScore	DeltaCn	Rank	Search Engine Rank	MS Order	Isolation Interference [%]	Average Reporter S/N	Ion Inject Time [ms]	RT [min]	First Scan	Spectrum File	Ions Matched	XCorr	Percolator q-Value	Percolator PEP	Reporter Quan Result ID	Peptide Quan Usage	Quan Info	113	114	115	116	117
		TRUE	Low	Sequest HT (A2)	Unambiguous	[K].vDSHFR.[Q]	N-Term(iTRAQ8plex)	1	3	P01023	B2R950; P01023; P20742	0	2	0.5468	0	1	1	MS2	7.79699	22.4	75	15.7005	4920	1_HUMAN.raw	0/0	1.39	0.1347	0.7274	18632	Used	Unique	44.7	95.3	38.9
		TRUE	Low	Sequest HT (A2)	Unambiguous	[K].vDSHFR.[Q]	N-Term(iTRAQ8plex)	1	3	P01023	B2R950; P01023; P20742	0	2	0.3692	0	1	1	MS2	41.4475	11.1	75	15.877	4998	1_HUMAN.raw	0/0	0.65	0.7955	1	18696	Used	Unique	28.8	38.9	20.7
	TRUE	Low	[K].SSSNEEVMFLTVQVK.[G]	1xiTRAQ8plex [K/S]		0.806163	0.351261	1	2	1	P01023	P01023 [94-108]	0	2306.25	Low	Low	Low	1.007	0.972	0.993	0.965	1.029	1.037	268.6	270.5	260.9						Unique	0.79	Low	0.1516	0.7425
		Checked	Confidence	Identifying Node	PSM Ambiguity	Annotated Sequence	Modifications	# Protein Groups	# Proteins	Master Protein Accessions	Protein Accessions	# Missed Cleavages	Charge	DeltaScore	DeltaCn	Rank	Search Engine Rank	MS Order	Isolation Interference [%]	Average Reporter S/N	Ion Inject Time [ms]	RT [min]	First Scan	Spectrum File	Ions Matched	XCorr	Percolator q-Value	Percolator PEP	Reporter Quan Result ID	Peptide Quan Usage	Quan Info	113	114	115	116	117
		TRUE	Low	Sequest HT (A2)	Unambiguous	[K].sSSNEEVMFLTVQVk.[G]	N-Term(iTRAQ8plex); K15(iTRAQ8plex)	1	2	P01023	P01023; F8W7L3	0	3	0.0633	0	1	1	MS2	44.9389	5.7	75	58.5434	19309	1_HUMAN.raw	0/0	0.79	0.1516	0.7425	27347	Used	Unique	16.6	17.2	12.1
	TRUE	Low	[R].TTVMVK.[N]	1xiTRAQ8plex [K6]		0.939962	0.68692	1	2	1	P01023	P01023 [118-123]	0	982.591	Low	Low	Low	0.531	1.594	1.883	3.001	0.627	0.333	256	135.9	408						Unique	1.05	Low	0.462	0.9404
		Checked	Confidence	Identifying Node	PSM Ambiguity	Annotated Sequence	Modifications	# Protein Groups	# Proteins	Master Protein Accessions	Protein Accessions	# Missed Cleavages	Charge	DeltaScore	DeltaCn	Rank	Search Engine Rank	MS Order	Isolation Interference [%]	Average Reporter S/N	Ion Inject Time [ms]	RT [min]	First Scan	Spectrum File	Ions Matched	XCorr	Percolator q-Value	Percolator PEP	Reporter Quan Result ID	Peptide Quan Usage	Quan Info	113	114	115	116	117
		TRUE	Low	Sequest HT (A2)	Unambiguous	[R].TTVMVk.[N]	K6(iTRAQ8plex)	1	2	P01023	P01023; F8W7L3	0	2	0.2667	0	1	1	MS2	25.7424	10	75	18.6051	6165	1_HUMAN.raw	0/0	1.05	0.462	0.9404	19632	Used	Unique	29.1	15.9	34.8
	TRUE	Low	[K].TFAQAR.[SA]			0.981842	0.830306	1	3	1	P01023	P01023 [1048-1053]	0	693.368	Low	Low	Low															No Quan Values	1.22	Low	0.6739	1
		Checked	Confidence	Identifying Node	PSM Ambiguity	Annotated Sequence	Modifications	# Protein Groups	# Proteins	Master Protein Accessions	Protein Accessions	# Missed Cleavages	Charge	DeltaScore	DeltaCn	Rank	Search Engine Rank	MS Order	Isolation Interference [%]	Average Reporter S/N	Ion Inject Time [ms]	RT [min]	First Scan	Spectrum File	Ions Matched	XCorr	Percolator q-Value	Percolator PEP	Reporter Quan Result ID	Peptide Quan Usage	Quan Info	113	114	115	116	117
		TRUE	Low	Sequest HT (A2)	Unambiguous	[K].TFAQAR.[SA]		1	3	P01023	B2R950; P01023; P20742	0	2	0.5082	0	1	1	MS2	14.3904	5.7	75	10.5947	2755	1_HUMAN.raw	0/0	1.22	0.6739	1	16914	Not Used	No Quan Labels	17.7	10.6	17.4
TRUE	High	Master Protein	A0A024R6I7	Alpha-1-antitrypsin OS=Homo sapiens GN=SERPINA1 PE=1 SV=1	0	40.474	32.2967	13	26	13	1	418	46.7	5.59	High	High	High		5265	ENSG00000277377.4	SERPINA1	14; CHR_HSCHR14_7_CTG1	cell organization and biogenesis;coagulation;defense response;regulation of biological process;response to stimulus;transport	endoplasmic reticulum;extracellular;Golgi;membrane;organelle lumen	enzyme regulator activity;protein binding	Pf00079	1.346	1.172	0.743	0.871	0.853	1.148	166.1	223.5	194.7	215.8	4.505	0	45.07	13
	Checked	Confidence	Annotated Sequence	Modifications	Modifications in Master Proteins	Qvality PEP	Qvality q-value	# Protein Groups	# Proteins	# PSMs	Master Protein Accessions	Positions in Master Proteins	# Missed Cleavages	Theo. MH+ [Da]	Found in Sample: [S25] F4: 113, Sample	Found in Sample: [S26] F4: 114, Sample	Found in Sample: [S27] F4: 115, Sample	Abundance Ratio: (F4, 114) / (F4, 113)	Abundance Ratio: (F4, 115) / (F4, 113)	Abundance Ratio: (F4, 113) / (F4, 114)	Abundance Ratio: (F4, 115) / (F4, 114)	Abundance Ratio: (F4, 113) / (F4, 115)	Abundance Ratio: (F4, 114) / (F4, 115)	Abundances (Scaled): F4: 113, Sample	Abundances (Scaled): F4: 114, Sample	Abundances (Scaled): F4: 115, Sample	Abundances (Scaled): F4: 116, Sample	Abundances (Scaled): F4: 117, Sample	Abundances (Scaled): F4: 118, Sample	Abundances (Scaled): F4: 119, Sample	Abundances (Scaled): F4: 121, Sample	Quan Info	XCorr Sequest HT	Confidence Sequest HT	Percolator q-Value Sequest HT	Percolator PEP Sequest HT
	TRUE	High	[K].LSSWVLLMK.[Y]	1xiTRAQ8plex [K9]		0.137229	0	1	7	1	A0A024R6I7	A0A024R6I7 [259-267]	0	1380.82	High	High	High	0.245	1.658	4.074	6.753	0.603	0.148	215.2	52.8	356.7	175.3					Unique	2.28	High	0	0.06827
		Checked	Confidence	Identifying Node	PSM Ambiguity	Annotated Sequence	Modifications	# Protein Groups	# Proteins	Master Protein Accessions	Protein Accessions	# Missed Cleavages	Charge	DeltaScore	DeltaCn	Rank	Search Engine Rank	MS Order	Isolation Interference [%]	Average Reporter S/N	Ion Inject Time [ms]	RT [min]	First Scan	Spectrum File	Ions Matched	XCorr	Percolator q-Value	Percolator PEP	Reporter Quan Result ID	Peptide Quan Usage	Quan Info	113	114	115	116	117
		TRUE	High	Sequest HT (A2)	Unambiguous	[K].LSSWVLLMk.[Y]	K9(iTRAQ8plex)	1	7	A0A024R6I7	Q2L9S7; A0A024R6I7; A6YP93; A0A0G2JRN3; E9KL23; Q13747; Q3I0J7	0	2	0.5614	0	1	1	MS2	27.232	57.7	75	48.6786	15191	1_HUMAN.raw	0/0	2.28	0	0.06827	24020	Used	Unique	183.7	46.4	228.5	2.7
	TRUE	High	[K].IVDLVK.[E]	1xiTRAQ8plex [K/I]		0.221439	0	1	4	1	A0A024R6I7	A0A024R6I7 [193-198]	0	1294.86	High	High	High	1.264	2.06	0.791	1.63	0.485	0.614	185	233.9	381.1						Unique	1.81	High	0	0.1278
		Checked	Confidence	Identifying Node	PSM Ambiguity	Annotated Sequence	Modifications	# Protein Groups	# Proteins	Master Protein Accessions	Protein Accessions	# Missed Cleavages	Charge	DeltaScore	DeltaCn	Rank	Search Engine Rank	MS Order	Isolation Interference [%]	Average Reporter S/N	Ion Inject Time [ms]	RT [min]	First Scan	Spectrum File	Ions Matched	XCorr	Percolator q-Value	Percolator PEP	Reporter Quan Result ID	Peptide Quan Usage	Quan Info	113	114	115	116	117
		TRUE	High	Sequest HT (A2)	Unambiguous	[K].iVDLVk.[E]	N-Term(iTRAQ8plex); K6(iTRAQ8plex)	1	4	A0A024R6I7	A0A024R6I7; A0A0G2JRN3; E9KL23; Q13747	0	2	0.2099	0	1	1	MS2	13.2405	21.6	75	48.6362	15171	1_HUMAN.raw	0/0	1.81	0	0.1278	24002	Used	Unique	44.9	58.4	69.4
	TRUE	High	[K].LSSWVLLMK.[Y]	1xiTRAQ8plex [K/L]		0.0110044	0	1	7	2	A0A024R6I7	A0A024R6I7 [259-267]	0	1685.03	High	High	High	1.529	1.173	0.654	0.767	0.852	1.304	172.3	263.5	202.2	162					Unique	3.77	High	0	0.002646
		Checked	Confidence	Identifying Node	PSM Ambiguity	Annotated Sequence	Modifications	# Protein Groups	# Proteins	Master Protein Accessions	Protein Accessions	# Missed Cleavages	Charge	DeltaScore	DeltaCn	Rank	Search Engine Rank	MS Order	Isolation Interference [%]	Average Reporter S/N	Ion Inject Time [ms]	RT [min]	First Scan	Spectrum File	Ions Matched	XCorr	Percolator q-Value	Percolator PEP	Reporter Quan Result ID	Peptide Quan Usage	Quan Info	113	114	115	116	117
		TRUE	High	Sequest HT (A2)	Unambiguous	[K].lSSWVLLMk.[Y]	N-Term(iTRAQ8plex); K9(iTRAQ8plex)	1	7	A0A024R6I7	Q2L9S7; A0A024R6I7; A6YP93; A0A0G2JRN3; E9KL23; Q13747; Q3I0J7	0	2	0.5305	0	1	1	MS2	5.16295	396.4	75	49.0661	15373	1_HUMAN.raw	0/0	3.77	0	0.002646	24185	Used	Unique	908	1446.3	798.1	18.5
		TRUE	High	Sequest HT (A2)	Unambiguous	[K].lSSWVLLMk.[Y]	N-Term(iTRAQ8plex); K9(iTRAQ8plex)	1	7	A0A024R6I7	Q2L9S7; A0A024R6I7; A6YP93; A0A0G2JRN3; E9KL23; Q13747; Q3I0J7	0	3	0.624	0	1	1	MS2	5.52145	76.9	72.535	49.0642	15372	1_HUMAN.raw	0/0	3.59	0	0.01565	24184	Used	Unique	182.8	270.3	162.2
	TRUE	High	[K].FNKPFVFLMIEQNTK.[S]	iTRAQ8plex [K]		0.012537	0	1	4	1	A0A024R6I7	A0A024R6I7 [390-404]	0	2768.59	High	High	High	1.642	1.811	0.609	1.103	0.552	0.907	89.8	147.5	162.6	400					Unique	3.62	High	0	0.003124
		Checked	Confidence	Identifying Node	PSM Ambiguity	Annotated Sequence	Modifications	# Protein Groups	# Proteins	Master Protein Accessions	Protein Accessions	# Missed Cleavages	Charge	DeltaScore	DeltaCn	Rank	Search Engine Rank	MS Order	Isolation Interference [%]	Average Reporter S/N	Ion Inject Time [ms]	RT [min]	First Scan	Spectrum File	Ions Matched	XCorr	Percolator q-Value	Percolator PEP	Reporter Quan Result ID	Peptide Quan Usage	Quan Info	113	114	115	116	117
		TRUE	High	Sequest HT (A2)	Unambiguous	[K].fNkPFVFLMIEQNTk.[S]	N-Term(iTRAQ8plex); K3(iTRAQ8plex); K15(iTRAQ8plex)	1	4	A0A024R6I7	A0A024R6I7; C5J0G2; E9KL23; Q9P173	0	4	0.6077	0	1	1	MS2	1.60904	43	75	48.9996	15341	1_HUMAN.raw	0/0	3.62	0	0.003124	24156	Used	Unique	83.4	140.9	113.3	6.7
	TRUE	High	[K].ITPNLAEFAFSLYR.[Q]	1xiTRAQ8plex [N-Term]		0.000258852	0	1	7	2	A0A024R6I7	A0A024R6I7 [50-63]	0	1946.07	High	High	High	1.224	0.862	0.817	0.704	1.161	1.42	197.1	241.2	169.8	191.9					Unique	3.87	High	0	0.001599
		Checked	Confidence	Identifying Node	PSM Ambiguity	Annotated Sequence	Modifications	# Protein Groups	# Proteins	Master Protein Accessions	Protein Accessions	# Missed Cleavages	Charge	DeltaScore	DeltaCn	Rank	Search Engine Rank	MS Order	Isolation Interference [%]	Average Reporter S/N	Ion Inject Time [ms]	RT [min]	First Scan	Spectrum File	Ions Matched	XCorr	Percolator q-Value	Percolator PEP	Reporter Quan Result ID	Peptide Quan Usage	Quan Info	113	114	115	116	117
		TRUE	High	Sequest HT (A2)	Unambiguous	[K].iTPNLAEFAFSLYR.[Q]	N-Term(iTRAQ8plex)	1	7	A0A024R6I7	G3V387; G3V544; A0A024R6I7; A0A0G2JRN3; E9KL23; G3V5R8; A0A0B4J278	0	3	0.7881	0	1	1	MS2	0	9.7	75	48.8565	15273	1_HUMAN.raw	0/0	3.87	0	0.001599	24094	Used	Unique	27.9	29.4	19.3	1.3
		TRUE	High	Sequest HT (A2)	Unambiguous	[K].iTPNLAEFAFSLYR.[Q]	N-Term(iTRAQ8plex)	1	7	A0A024R6I7	G3V387; G3V544; A0A024R6I7; A0A0G2JRN3; E9KL23; G3V5R8; A0A0B4J278	0	2	0.7021	0	1	1	MS2	3.80269	321	75	48.7716	15234	1_HUMAN.raw	0/0	3.86	0	2.222e-05	24059	Used	Unique	877.2	1110.2	565.8	14.6
	TRUE	High	[K].AVLTIDEK.[G]	1xiTRAQ8plex [K/A]		0.0276595	0	1	4	2	A0A024R6I7	A0A024R6I7 [360-367]	0	1496.91	High	High	High	1.02	1.423	0.98	1.394	0.703	0.717	148	151.1	210.6	290.3					Unique	2.86	High	0	0.008565
		Checked	Confidence	Identifying Node	PSM Ambiguity	Annotated Sequence	Modifications	# Protein Groups	# Proteins	Master Protein Accessions	Protein Accessions	# Missed Cleavages	Charge	DeltaScore	DeltaCn	Rank	Search Engine Rank	MS Order	Isolation Interference [%]	Average Reporter S/N	Ion Inject Time [ms]	RT [min]	First Scan	Spectrum File	Ions Matched	XCorr	Percolator q-Value	Percolator PEP	Reporter Quan Result ID	Peptide Quan Usage	Quan Info	113	114	115	116	117
		TRUE	High	Sequest HT (A2)	Unambiguous	[K].aVLTIDEk.[G]	N-Term(iTRAQ8plex); K8(iTRAQ8plex)	1	4	A0A024R6I7	A0A024R6I7; C5J0G2; E9KL23; Q9P173	0	3	0.4573	0	1	1	MS2	4.77115	7	75	47.9725	14859	1_HUMAN.raw	0/0	1.64	0	0.1447	23718	Used	Unique	15.7	16.6	23.4
		TRUE	High	Sequest HT (A2)	Unambiguous	[K].aVLTIDEk.[G]	N-Term(iTRAQ8plex); K8(iTRAQ8plex)	1	4	A0A024R6I7	A0A024R6I7; C5J0G2; E9KL23; Q9P173	0	2	0.4545	0	1	1	MS2	5.29444	74.4	75	47.9514	14848	1_HUMAN.raw	0/0	2.86	0	0.008565	23708	Used	Unique	190.7	200.1	196.9	7.3
	TRUE	High	[K].GTEAAGAMFLEAIPMSIPPEVK.[F]	1xiTRAQ8plex [K/G]		7.44978e-06	0	1	4	1	A0A024R6I7	A0A024R6I7 [368-389]	0	2867.55	High	High	High	0.942	1.215	1.061	1.29	0.823	0.775	253.4	238.7	307.9						Unique	4.09	High	0	2.419e-07
		Checked	Confidence	Identifying Node	PSM Ambiguity	Annotated Sequence	Modifications	# Protein Groups	# Proteins	Master Protein Accessions	Protein Accessions	# Missed Cleavages	Charge	DeltaScore	DeltaCn	Rank	Search Engine Rank	MS Order	Isolation Interference [%]	Average Reporter S/N	Ion Inject Time [ms]	RT [min]	First Scan	Spectrum File	Ions Matched	XCorr	Percolator q-Value	Percolator PEP	Reporter Quan Result ID	Peptide Quan Usage	Quan Info	113	114	115	116	117
		TRUE	High	Sequest HT (A2)	Unambiguous	[K].gTEAAGAMFLEAIPMSIPPEVk.[F]	N-Term(iTRAQ8plex); K22(iTRAQ8plex)	1	4	A0A024R6I7	A0A024R6I7; C5J0G2; E9KL23; Q9P173	0	4	0.7531	0	1	1	MS2	20.0424	21.2	75	47.929	14838	1_HUMAN.raw	0/0	4.09	0	2.419e-07	23699	Used	Unique	58.9	57.1	53.7
	TRUE	High	[K].LSITGTYDLK.[S]	1xiTRAQ8plex [K/L]		0.167762	0	1	9	6	A0A024R6I7	A0A024R6I7 [315-324]	0	1719.01	High	High	High	1.248	1.325	0.801	1.061	0.755	0.942	223.9	279.5	296.6						Unique	2.3	High	0	0.08888
		Checked	Confidence	Identifying Node	PSM Ambiguity	Annotated Sequence	Modifications	# Protein Groups	# Proteins	Master Protein Accessions	Protein Accessions	# Missed Cleavages	Charge	DeltaScore	DeltaCn	Rank	Search Engine Rank	MS Order	Isolation Interference [%]	Average Reporter S/N	Ion Inject Time [ms]	RT [min]	First Scan	Spectrum File	Ions Matched	XCorr	Percolator q-Value	Percolator PEP	Reporter Quan Result ID	Peptide Quan Usage	Quan Info	113	114	115	116	117
		TRUE	High	Sequest HT (A2)	Unambiguous	[K].lSITGTYDLk.[S]	N-Term(iTRAQ8plex); K10(iTRAQ8plex)	1	9	A0A024R6I7	C1KH65; A0A024R6I7; A7L8C6; B2D098; A0A0G2JRN3; E9KL23; A7L8C5; Q13747; Q9P173	0	3	0.6609	0	1	1	MS2	24.2063	7.7	75	70.4061	23985	1_HUMAN.raw	0/0	2.3	0	0.08888	30927	Used	Unique	15.4	25.4	20.7
		TRUE	High	Sequest HT (A2)	Unambiguous	[K].lSITGTYDLk.[S]	N-Term(iTRAQ8plex); K10(iTRAQ8plex)	1	9	A0A024R6I7	C1KH65; A0A024R6I7; A7L8C6; B2D098; A0A0G2JRN3; E9KL23; A7L8C5; Q13747; Q9P173	0	3	0.3053	0	1	1	MS2	0	2.7	75	61.9571	20758	1_HUMAN.raw	0/0	0.95	0	0.2125	28522	Used	Unique	8.5	6.8	5.9
		TRUE	High	Sequest HT (A2)	Unambiguous	[K].lSITGTYDLk.[S]	N-Term(iTRAQ8plex); K10(iTRAQ8plex)	1	9	A0A024R6I7	C1KH65; A0A024R6I7; A7L8C6; B2D098; A0A0G2JRN3; E9KL23; A7L8C5; Q13747; Q9P173	0	3	0.5102	0	1	1	MS2	39.8565	4.7	75	72.0048	24610	1_HUMAN.raw	0/0	1.47	0.001057	0.2267	31402	Used	Unique	10.9	14.2	12.2
		TRUE	Medium	Sequest HT (A2)	Unambiguous	[K].lSITGTYDLk.[S]	N-Term(iTRAQ8plex); K10(iTRAQ8plex)	1	9	A0A024R6I7	C1KH65; A0A024R6I7; A7L8C6; B2D098; A0A0G2JRN3; E9KL23; A7L8C5; Q13747; Q9P173	0	3	0.125	0	1	1	MS2	21.1215	1.6	75	63.6283	21408	1_HUMAN.raw	0/0	0.8	0.01626	0.4533	29014	Used	Unique	5.4	4.9	2.3
		TRUE	Medium	Sequest HT (A2)	Unambiguous	[K].lSITGTYDLk.[S]	N-Term(iTRAQ8plex); K10(iTRAQ8plex)	1	9	A0A024R6I7	C1KH65; A0A024R6I7; A7L8C6; B2D098; A0A0G2JRN3; E9KL23; A7L8C5; Q13747; Q9P173	0	3	0.3956	0	1	1	MS2	14.6898	2.6	75	61.1317	20424	1_HUMAN.raw	0/0	0.91	0.03238	0.5253	28259	Used	Unique	8.1	7.8	5.2
		TRUE	Low	Sequest HT (A2)	Unambiguous	[K].lSITGTYDLk.[S]	N-Term(iTRAQ8plex); K10(iTRAQ8plex)	1	9	A0A024R6I7	C1KH65; A0A024R6I7; A7L8C6; B2D098; A0A0G2JRN3; E9KL23; A7L8C5; Q13747; Q9P173	0	3	0.2029	0	1	1	MS2	39.0508	1.2	75	67.632	22924	1_HUMAN.raw	0/0	0.69	0.07071	0.6256	30135	Used	Unique	1.6	5	3.3
	TRUE	High	[K].LSITGTYDLK.[S]	1xiTRAQ8plex [K10]		0.106089	0	1	9	1	A0A024R6I7	A0A024R6I7 [315-324]	0	1414.81	High	High	High	0.49	2.351	2.042	4.8	0.425	0.208	208.3	102	489.7						Unique	1.81	High	0	0.0487
		Checked	Confidence	Identifying Node	PSM Ambiguity	Annotated Sequence	Modifications	# Protein Groups	# Proteins	Master Protein Accessions	Protein Accessions	# Missed Cleavages	Charge	DeltaScore	DeltaCn	Rank	Search Engine Rank	MS Order	Isolation Interference [%]	Average Reporter S/N	Ion Inject Time [ms]	RT [min]	First Scan	Spectrum File	Ions Matched	XCorr	Percolator q-Value	Percolator PEP	Reporter Quan Result ID	Peptide Quan Usage	Quan Info	113	114	115	116	117
		TRUE	High	Sequest HT (A2)	Unambiguous	[K].LSITGTYDLk.[S]	K10(iTRAQ8plex)	1	9	A0A024R6I7	C1KH65; A0A024R6I7; A7L8C6; B2D098; A0A0G2JRN3; E9KL23; A7L8C5; Q13747; Q9P173	0	2	0.6409	0	1	1	MS2	15.091	15.7	75	47.8415	14797	1_HUMAN.raw	0/0	1.81	0	0.0487	23662	Used	Unique	38.5	19.4	67.9
	TRUE	High	[K].IVDLVKELDRDTVFALVNYIFFK.[G]	iTRAQ8plex [K]		0.000352024	0	1	4	1	A0A024R6I7	A0A024R6I7 [193-215]	2	3670.14	High	High	High	1.634	1.092	0.612	0.668	0.916	1.497	147.5	241	161	250.5					Unique	5.1	High	0	3.279e-05
		Checked	Confidence	Identifying Node	PSM Ambiguity	Annotated Sequence	Modifications	# Protein Groups	# Proteins	Master Protein Accessions	Protein Accessions	# Missed Cleavages	Charge	DeltaScore	DeltaCn	Rank	Search Engine Rank	MS Order	Isolation Interference [%]	Average Reporter S/N	Ion Inject Time [ms]	RT [min]	First Scan	Spectrum File	Ions Matched	XCorr	Percolator q-Value	Percolator PEP	Reporter Quan Result ID	Peptide Quan Usage	Quan Info	113	114	115	116	117
		TRUE	High	Sequest HT (A2)	Unambiguous	[K].iVDLVkELDRDTVFALVNYIFFk.[G]	N-Term(iTRAQ8plex); K6(iTRAQ8plex); K23(iTRAQ8plex)	1	4	A0A024R6I7	A0A024R6I7; A0A0G2JRN3; E9KL23; Q13747	2	5	0.6882	0	1	1	MS2	2.02452	428	75	50.3064	15924	1_HUMAN.raw	0/0	5.1	0	3.279e-05	24666	Used	Unique	969.6	1630.2	794.3	29.7
	TRUE	High	[K].KLSSWVLLMK.[Y]	iTRAQ8plex [K]		0.274479	0	1	7	2	A0A024R6I7	A0A024R6I7 [258-267]	1	1813.12	High	High	High	0.354	1.554	2.827	4.394	0.643	0.228	275.1	97.3	427.6						Unique	1.32	High	0	0.1693
		Checked	Confidence	Identifying Node	PSM Ambiguity	Annotated Sequence	Modifications	# Protein Groups	# Proteins	Master Protein Accessions	Protein Accessions	# Missed Cleavages	Charge	DeltaScore	DeltaCn	Rank	Search Engine Rank	MS Order	Isolation Interference [%]	Average Reporter S/N	Ion Inject Time [ms]	RT [min]	First Scan	Spectrum File	Ions Matched	XCorr	Percolator q-Value	Percolator PEP	Reporter Quan Result ID	Peptide Quan Usage	Quan Info	113	114	115	116	117
		TRUE	High	Sequest HT (A2)	Unambiguous	[K].kLSSWVLLMk.[Y]	N-Term(iTRAQ8plex); K10(iTRAQ8plex)	1	7	A0A024R6I7	Q2L9S7; A0A024R6I7; A6YP93; A0A0G2JRN3; E9KL23; Q13747; Q3I0J7	1	3	0.5379	0	1	1	MS2	2.9935	8.9	75	49.2921	15479	1_HUMAN.raw	0/0	1.32	0	0.1693	24282	Not Used	Redundant	28.3	10.3	33
		TRUE	High	Sequest HT (A2)	Unambiguous	[K].kLSSWVLLMk.[Y]	K1(iTRAQ8plex); K10(iTRAQ8plex)	1	7	A0A024R6I7	Q2L9S7; A0A024R6I7; A6YP93; A0A0G2JRN3; E9KL23; Q13747; Q3I0J7	1	3	0.5379	0	1	2	MS2	2.9935	8.9	75	49.2921	15479	1_HUMAN.raw	0/0	1.32	0	0.1693	24282	Used	Unique	28.3	10.3	33
	TRUE	High	[K].LQHLENELTHDIITK.[F]	1xiTRAQ8plex [K/L]		4.02518e-05	0	1	5	2	A0A024R6I7	A0A024R6I7 [284-298]	0	2412.37	High	High	High	1.246	1.356	0.803	1.088	0.738	0.919	137.9	171.8	186.9	303.4					Unique	6.11	High	0	2.071e-06
		Checked	Confidence	Identifying Node	PSM Ambiguity	Annotated Sequence	Modifications	# Protein Groups	# Proteins	Master Protein Accessions	Protein Accessions	# Missed Cleavages	Charge	DeltaScore	DeltaCn	Rank	Search Engine Rank	MS Order	Isolation Interference [%]	Average Reporter S/N	Ion Inject Time [ms]	RT [min]	First Scan	Spectrum File	Ions Matched	XCorr	Percolator q-Value	Percolator PEP	Reporter Quan Result ID	Peptide Quan Usage	Quan Info	113	114	115	116	117
		TRUE	High	Sequest HT (A2)	Unambiguous	[K].lQHLENELTHDIITk.[F]	N-Term(iTRAQ8plex); K15(iTRAQ8plex)	1	5	A0A024R6I7	Q2L9S7; A0A024R6I7; A0A0G2JRN3; E9KL23; Q13747	0	4	0.6972	0	1	1	MS2	2.58418	130.7	75	49.5726	15611	1_HUMAN.raw	0/0	6.11	0	2.071e-06	24402	Used	Unique	311.1	401.2	320.5	12.6
		TRUE	High	Sequest HT (A2)	Unambiguous	[K].lQHLENELTHDIITk.[F]	N-Term(iTRAQ8plex); K15(iTRAQ8plex)	1	5	A0A024R6I7	Q2L9S7; A0A024R6I7; A0A0G2JRN3; E9KL23; Q13747	0	5	0.274	0	1	1	MS2	27.1285	1.8	75	49.6305	15637	1_HUMAN.raw	0/0	0.73	0.008817	0.3897	24425	Used	Unique	6.3	5.7	2.4
	TRUE	Medium	[K].FLENEDRR.[S]			0.426147	0.0123088	1	4	2	A0A024R6I7	A0A024R6I7 [299-306]	1	1078.53	High	High	High															No Quan Values	1.69	High	0.003099	0.3031
		Checked	Confidence	Identifying Node	PSM Ambiguity	Annotated Sequence	Modifications	# Protein Groups	# Proteins	Master Protein Accessions	Protein Accessions	# Missed Cleavages	Charge	DeltaScore	DeltaCn	Rank	Search Engine Rank	MS Order	Isolation Interference [%]	Average Reporter S/N	Ion Inject Time [ms]	RT [min]	First Scan	Spectrum File	Ions Matched	XCorr	Percolator q-Value	Percolator PEP	Reporter Quan Result ID	Peptide Quan Usage	Quan Info	113	114	115	116	117
		TRUE	High	Sequest HT (A2)	Unambiguous	[K].FLENEDRR.[S]		1	4	A0A024R6I7	A0A024R6I7; A0A0G2JRN3; E9KL23; Q13747	1	3	0.2663	0	1	1	MS2	34.8305	11.5	58.917	14.4318	4323	1_HUMAN.raw	0/0	1.69	0.003099	0.3031	18126	Not Used	No Quan Labels	22.6	35	33	1.3
		TRUE	Low	Sequest HT (A2)	Unambiguous	[K].FLENEDRR.[S]		1	4	A0A024R6I7	A0A024R6I7; A0A0G2JRN3; E9KL23; Q13747	1	2	0.3594	0	1	1	MS2	43.1556	54.3	75	14.4534	4334	1_HUMAN.raw	0/0	1.28	0.8541	1	18136	Not Used	No Quan Labels	151.9	177.3	102.7	2.7
	TRUE	Low	[K].FLENEDR.[-R]			0.671548	0.173756	1	5	1	A0A024R6I7	A0A024R6I7 [299-305]	0	922.426	Low	Low	Low															No Quan Values	1.18	Low	0.0549	0.5677
		Checked	Confidence	Identifying Node	PSM Ambiguity	Annotated Sequence	Modifications	# Protein Groups	# Proteins	Master Protein Accessions	Protein Accessions	# Missed Cleavages	Charge	DeltaScore	DeltaCn	Rank	Search Engine Rank	MS Order	Isolation Interference [%]	Average Reporter S/N	Ion Inject Time [ms]	RT [min]	First Scan	Spectrum File	Ions Matched	XCorr	Percolator q-Value	Percolator PEP	Reporter Quan Result ID	Peptide Quan Usage	Quan Info	113	114	115	116	117
		TRUE	Low	Sequest HT (A2)	Unambiguous	[K].FLENEDR.[-R]		1	5	A0A024R6I7	Q2L9S7; A0A024R6I7; A0A0G2JRN3; E9KL23; Q13747	0	2	0.2542	0	1	1	MS2	42.5777	1.1	75	16.0045	5058	1_HUMAN.raw	0/0	1.18	0.0549	0.5677	18747	Not Used	No Quan Labels	2.8	2.9	3.1
	TRUE	Low	[K].SVLGQLGITK.[V]	1xiTRAQ8plex [K/S]		0.873313	0.571912	1	9	1	A0A024R6I7	A0A024R6I7 [325-334]	0	1624.03	Low	Low	Low	1.259	1.121	0.794	0.89	0.892	1.123	236.7	298	265.3						Unique	0.75	Low	0.305	0.8373
		Checked	Confidence	Identifying Node	PSM Ambiguity	Annotated Sequence	Modifications	# Protein Groups	# Proteins	Master Protein Accessions	Protein Accessions	# Missed Cleavages	Charge	DeltaScore	DeltaCn	Rank	Search Engine Rank	MS Order	Isolation Interference [%]	Average Reporter S/N	Ion Inject Time [ms]	RT [min]	First Scan	Spectrum File	Ions Matched	XCorr	Percolator q-Value	Percolator PEP	Reporter Quan Result ID	Peptide Quan Usage	Quan Info	113	114	115	116	117
		TRUE	Low	Sequest HT (A2)	Unambiguous	[K].sVLGQLGITk.[V]	N-Term(iTRAQ8plex); K10(iTRAQ8plex)	1	9	A0A024R6I7	C1KH65; A0A024R6I7; A7L8C6; B2D098; A0A0G2JRN3; E9KL23; A7L8C5; Q13747; Q9P173	0	3	0.3867	0	1	1	MS2	18.0836	3.4	75	52.4161	16713	1_HUMAN.raw	0/0	0.75	0.305	0.8373	25232	Used	Unique	8.8	11.4	7.4
TRUE	High	Master Protein	B3KS79	cDNA FLJ35730 fis, clone TESTI2003131, highly similar to ALPHA-1-ANTICHYMOTRYPSIN OS=Homo sapiens PE=2 SV=1	0	33.319	24.5536	8	17	8	1	448	50.6	5.63	High	High	High		12		SERPINA3	14	defense response;regulation of biological process;response to stimulus;transport	extracellular;nucleus;organelle lumen	DNA binding;enzyme regulator activity;protein binding	Pf00079	1.488	1.238	0.672	0.832	0.808	1.202	163	242.5	201.9	192.6	1.754	0	38.79	8
	Checked	Confidence	Annotated Sequence	Modifications	Modifications in Master Proteins	Qvality PEP	Qvality q-value	# Protein Groups	# Proteins	# PSMs	Master Protein Accessions	Positions in Master Proteins	# Missed Cleavages	Theo. MH+ [Da]	Found in Sample: [S25] F4: 113, Sample	Found in Sample: [S26] F4: 114, Sample	Found in Sample: [S27] F4: 115, Sample	Abundance Ratio: (F4, 114) / (F4, 113)	Abundance Ratio: (F4, 115) / (F4, 113)	Abundance Ratio: (F4, 113) / (F4, 114)	Abundance Ratio: (F4, 115) / (F4, 114)	Abundance Ratio: (F4, 113) / (F4, 115)	Abundance Ratio: (F4, 114) / (F4, 115)	Abundances (Scaled): F4: 113, Sample	Abundances (Scaled): F4: 114, Sample	Abundances (Scaled): F4: 115, Sample	Abundances (Scaled): F4: 116, Sample	Abundances (Scaled): F4: 117, Sample	Abundances (Scaled): F4: 118, Sample	Abundances (Scaled): F4: 119, Sample	Abundances (Scaled): F4: 121, Sample	Quan Info	XCorr Sequest HT	Confidence Sequest HT	Percolator q-Value Sequest HT	Percolator PEP Sequest HT
	TRUE	High	[R].DYNLNDILLQLGIEEAFTSK.[A]	1xiTRAQ8plex [K/D]		1.0669e-05	0	1	3	1	B3KS79	B3KS79 [346-365]	0	2904.58	High	High	High	1.141	1.646	0.876	1.442	0.608	0.693	115.8	132.1	190.6	361.6					Unique	6.43	High	0	3.812e-07
		Checked	Confidence	Identifying Node	PSM Ambiguity	Annotated Sequence	Modifications	# Protein Groups	# Proteins	Master Protein Accessions	Protein Accessions	# Missed Cleavages	Charge	DeltaScore	DeltaCn	Rank	Search Engine Rank	MS Order	Isolation Interference [%]	Average Reporter S/N	Ion Inject Time [ms]	RT [min]	First Scan	Spectrum File	Ions Matched	XCorr	Percolator q-Value	Percolator PEP	Reporter Quan Result ID	Peptide Quan Usage	Quan Info	113	114	115	116	117
		TRUE	High	Sequest HT (A2)	Unambiguous	[R].dYNLNDILLQLGIEEAFTSk.[A]	N-Term(iTRAQ8plex); K20(iTRAQ8plex)	1	3	B3KS79	G3V3A0; A0A024R6P0; B3KS79	0	3	0.7621	0	1	1	MS2	0	49.2	75	48.4876	15102	1_HUMAN.raw	0/0	6.43	0	3.812e-07	23939	Used	Unique	113.6	133.4	140.3	6.4
	TRUE	High	[K].ITLLSALVETR.[T]	1xiTRAQ8plex [N-Term]		0.00128155	0	1	3	3	B3KS79	B3KS79 [405-415]	0	1519.94	High	High	High	1.708	1.196	0.585	0.7	0.836	1.429	168.2	287.3	201.1	143.4					Unique	3.17	High	0	0.002157
		Checked	Confidence	Identifying Node	PSM Ambiguity	Annotated Sequence	Modifications	# Protein Groups	# Proteins	Master Protein Accessions	Protein Accessions	# Missed Cleavages	Charge	DeltaScore	DeltaCn	Rank	Search Engine Rank	MS Order	Isolation Interference [%]	Average Reporter S/N	Ion Inject Time [ms]	RT [min]	First Scan	Spectrum File	Ions Matched	XCorr	Percolator q-Value	Percolator PEP	Reporter Quan Result ID	Peptide Quan Usage	Quan Info	113	114	115	116	117
		TRUE	High	Sequest HT (A2)	Unambiguous	[K].iTLLSALVETR.[T]	N-Term(iTRAQ8plex)	1	3	B3KS79	G3V3A0; A0A024R6P0; B3KS79	0	2	0.5258	0	1	1	MS2	39.5005	69	75	49.3349	15499	1_HUMAN.raw	0/0	2.91	0	0.0001702	24300	Used	Unique	155.6	249.1	141.2	6
		TRUE	High	Sequest HT (A2)	Unambiguous	[K].iTLLSALVETR.[T]	N-Term(iTRAQ8plex)	1	3	B3KS79	G3V3A0; A0A024R6P0; B3KS79	0	3	0.6615	0	1	1	MS2	6.36491	3.9	75	49.4959	15575	1_HUMAN.raw	0/0	2.6	0	0.02271	24369	Used	Unique	6.3	15.6	9.1
		TRUE	High	Sequest HT (A2)	Unambiguous	[K].iTLLSALVETR.[T]	N-Term(iTRAQ8plex)	1	3	B3KS79	G3V3A0; A0A024R6P0; B3KS79	0	2	0.5868	0	1	1	MS2	4.32758	458.3	75	49.533	15591	1_HUMAN.raw	0/0	3.17	0	0.002157	24383	Used	Unique	995.8	1770.2	888.3	11.8
	TRUE	High	[K].ITLLSALVETR.[T]			0.0786459	0	1	3	1	B3KS79	B3KS79 [405-415]	0	1215.73	High	High	High															No Quan Values	2.66	High	0	0.03292
		Checked	Confidence	Identifying Node	PSM Ambiguity	Annotated Sequence	Modifications	# Protein Groups	# Proteins	Master Protein Accessions	Protein Accessions	# Missed Cleavages	Charge	DeltaScore	DeltaCn	Rank	Search Engine Rank	MS Order	Isolation Interference [%]	Average Reporter S/N	Ion Inject Time [ms]	RT [min]	First Scan	Spectrum File	Ions Matched	XCorr	Percolator q-Value	Percolator PEP	Reporter Quan Result ID	Peptide Quan Usage	Quan Info	113	114	115	116	117
		TRUE	High	Sequest HT (A2)	Unambiguous	[K].ITLLSALVETR.[T]		1	3	B3KS79	G3V3A0; A0A024R6P0; B3KS79	0	2	0.5639	0	1	1	MS2	0	5.4	75	49.007	15345	1_HUMAN.raw	0/0	2.66	0	0.03292	24160	Not Used	No Quan Labels	15.7	17.9	9.9
	TRUE	High	[K].AVLDVFEEGTEASAATAVK.[I]	1xiTRAQ8plex [K/A]		3.15948e-05	0	1	3	1	B3KS79	B3KS79 [386-404]	0	2516.37	High	High	High	1.195	1.255	0.837	1.05	0.797	0.952	176.5	210.9	221.4	191.2					Unique	5.87	High	0	1.52e-06
		Checked	Confidence	Identifying Node	PSM Ambiguity	Annotated Sequence	Modifications	# Protein Groups	# Proteins	Master Protein Accessions	Protein Accessions	# Missed Cleavages	Charge	DeltaScore	DeltaCn	Rank	Search Engine Rank	MS Order	Isolation Interference [%]	Average Reporter S/N	Ion Inject Time [ms]	RT [min]	First Scan	Spectrum File	Ions Matched	XCorr	Percolator q-Value	Percolator PEP	Reporter Quan Result ID	Peptide Quan Usage	Quan Info	113	114	115	116	117
		TRUE	High	Sequest HT (A2)	Unambiguous	[K].aVLDVFEEGTEASAATAVk.[I]	N-Term(iTRAQ8plex); K19(iTRAQ8plex)	1	3	B3KS79	G3V3A0; A0A024R6P0; B3KS79	0	3	0.8058	0	1	1	MS2	0	46.9	75	48.049	14895	1_HUMAN.raw	0/0	5.87	0	1.52e-06	23751	Used	Unique	117.7	144.7	110.8	2.3
	TRUE	High	[K].ITDLIKDLDSQTMMVLVNYIFFK.[A]	iTRAQ8plex [K]		1.07054e-06	0	1	3	1	B3KS79	B3KS79 [217-239]	1	3660.06	High	High	High	1.339	1.035	0.747	0.773	0.966	1.294	162.9	218.1	168.6	250.3					Unique	7.39	High	0	2.041e-08
		Checked	Confidence	Identifying Node	PSM Ambiguity	Annotated Sequence	Modifications	# Protein Groups	# Proteins	Master Protein Accessions	Protein Accessions	# Missed Cleavages	Charge	DeltaScore	DeltaCn	Rank	Search Engine Rank	MS Order	Isolation Interference [%]	Average Reporter S/N	Ion Inject Time [ms]	RT [min]	First Scan	Spectrum File	Ions Matched	XCorr	Percolator q-Value	Percolator PEP	Reporter Quan Result ID	Peptide Quan Usage	Quan Info	113	114	115	116	117
		TRUE	High	Sequest HT (A2)	Unambiguous	[K].iTDLIkDLDSQTMMVLVNYIFFk.[A]	N-Term(iTRAQ8plex); K6(iTRAQ8plex); K23(iTRAQ8plex)	1	3	B3KS79	G3V595; A0A024R6P0; B3KS79	1	4	0.8078	0	1	1	MS2	5.38465	107.6	75	50.2076	15876	1_HUMAN.raw	0/0	7.39	0	2.041e-08	24622	Used	Unique	270.6	372.7	210.1	7.5
	TRUE	High	[R].GTHVDLGLASANVDFAFSLYK.[Q]	1xiTRAQ8plex [K/G]		0.0114	0	1	3	6	B3KS79	B3KS79 [67-87]	0	2833.53	High	High	High	1.148	1.46	0.871	1.272	0.685	0.786	221.8	254.5	323.7						Unique	2.76	High	0	0.002759
		Checked	Confidence	Identifying Node	PSM Ambiguity	Annotated Sequence	Modifications	# Protein Groups	# Proteins	Master Protein Accessions	Protein Accessions	# Missed Cleavages	Charge	DeltaScore	DeltaCn	Rank	Search Engine Rank	MS Order	Isolation Interference [%]	Average Reporter S/N	Ion Inject Time [ms]	RT [min]	First Scan	Spectrum File	Ions Matched	XCorr	Percolator q-Value	Percolator PEP	Reporter Quan Result ID	Peptide Quan Usage	Quan Info	113	114	115	116	117
		TRUE	High	Sequest HT (A2)	Unambiguous	[R].gTHVDLGLASANVDFAFSLYk.[Q]	N-Term(iTRAQ8plex); K21(iTRAQ8plex)	1	3	B3KS79	G3V595; A0A024R6P0; B3KS79	0	4	0.494	0	1	1	MS2	56.5016	3.6	75	60.4224	20124	1_HUMAN.raw	0/0	1.68	0	0.1633	28015	Used	Unique	8.4	10.9	9.2
		TRUE	High	Sequest HT (A2)	Unambiguous	[R].gTHVDLGLASANVDFAFSLYk.[Q]	N-Term(iTRAQ8plex); K21(iTRAQ8plex)	1	3	B3KS79	G3V595; A0A024R6P0; B3KS79	0	4	0.6146	0	1	1	MS2	0	2.8	75	65.93	22298	1_HUMAN.raw	0/0	1.92	0	0.07565	29686	Used	Unique	6.3	8.4	7.6
		TRUE	High	Sequest HT (A2)	Unambiguous	[R].gTHVDLGLASANVDFAFSLYk.[Q]	N-Term(iTRAQ8plex); K21(iTRAQ8plex)	1	3	B3KS79	G3V595; A0A024R6P0; B3KS79	0	4	0.6044	0	1	1	MS2	0	3.6	75	64.3911	21701	1_HUMAN.raw	0/0	1.82	0	0.1354	29234	Used	Unique	8.2	10.5	10.5
		TRUE	High	Sequest HT (A2)	Unambiguous	[R].gTHVDLGLASANVDFAFSLYk.[Q]	N-Term(iTRAQ8plex); K21(iTRAQ8plex)	1	3	B3KS79	G3V595; A0A024R6P0; B3KS79	0	4	0.6993	0	1	1	MS2	0	4.1	75	65.6156	22172	1_HUMAN.raw	0/0	2.76	0	0.002759	29589	Used	Unique	12.1	11.4	9.5
		TRUE	High	Sequest HT (A2)	Unambiguous	[R].gTHVDLGLASANVDFAFSLYk.[Q]	N-Term(iTRAQ8plex); K21(iTRAQ8plex)	1	3	B3KS79	G3V595; A0A024R6P0; B3KS79	0	4	0.5503	0	1	1	MS2	10.7106	3.3	75	58.7209	19388	1_HUMAN.raw	0/0	1.89	0	0.07831	27413	Used	Unique	6.4	10	9.8
		TRUE	High	Sequest HT (A2)	Unambiguous	[R].gTHVDLGLASANVDFAFSLYk.[Q]	N-Term(iTRAQ8plex); K21(iTRAQ8plex)	1	3	B3KS79	G3V595; A0A024R6P0; B3KS79	0	4	0.5789	0	1	1	MS2	0	4.1	75	67.8063	22993	1_HUMAN.raw	0/0	2.09	0	0.03429	30187	Used	Unique	11.1	10.8	10.9
	TRUE	High	[K].DLDSQTMMVLVNYIFFK.[A]	1xiTRAQ8plex [K/D]		0.00105363	0	1	3	1	B3KS79	B3KS79 [223-239]	0	2672.43	High	High	High	0.991	1.481	1.009	1.494	0.675	0.669	230.4	228.4	341.2						Unique	4.99	High	0	0.0001329
		Checked	Confidence	Identifying Node	PSM Ambiguity	Annotated Sequence	Modifications	# Protein Groups	# Proteins	Master Protein Accessions	Protein Accessions	# Missed Cleavages	Charge	DeltaScore	DeltaCn	Rank	Search Engine Rank	MS Order	Isolation Interference [%]	Average Reporter S/N	Ion Inject Time [ms]	RT [min]	First Scan	Spectrum File	Ions Matched	XCorr	Percolator q-Value	Percolator PEP	Reporter Quan Result ID	Peptide Quan Usage	Quan Info	113	114	115	116	117
		TRUE	High	Sequest HT (A2)	Unambiguous	[K].dLDSQTMMVLVNYIFFk.[A]	N-Term(iTRAQ8plex); K17(iTRAQ8plex)	1	3	B3KS79	G3V595; A0A024R6P0; B3KS79	0	3	0.7675	0	1	1	MS2	11.9296	35.5	75	49.1479	15412	1_HUMAN.raw	0/0	4.99	0	0.0001329	24221	Used	Unique	90.8	92.6	100.9
	TRUE	Low	[R].FTEDAK.[R]	1xiTRAQ8plex [K6]		0.894334	0.598364	1	3	1	B3KS79	B3KS79 [178-183]	0	1014.54	Low	Low	Low	0.986	1.333	1.014	1.352	0.75	0.74	125.5	123.8	167.3	383.4					Unique	1.26	Low	0.3374	0.8697
		Checked	Confidence	Identifying Node	PSM Ambiguity	Annotated Sequence	Modifications	# Protein Groups	# Proteins	Master Protein Accessions	Protein Accessions	# Missed Cleavages	Charge	DeltaScore	DeltaCn	Rank	Search Engine Rank	MS Order	Isolation Interference [%]	Average Reporter S/N	Ion Inject Time [ms]	RT [min]	First Scan	Spectrum File	Ions Matched	XCorr	Percolator q-Value	Percolator PEP	Reporter Quan Result ID	Peptide Quan Usage	Quan Info	113	114	115	116	117
		TRUE	Low	Sequest HT (A2)	Unambiguous	[R].FTEDAk.[R]	K6(iTRAQ8plex)	1	3	B3KS79	G3V595; A0A024R6P0; B3KS79	0	2	0.5556	0	1	1	MS2	56.4563	55.7	75	15.1672	4677	1_HUMAN.raw	0/0	1.26	0.3374	0.8697	18431	Used	Unique	145.2	147.3	145.2	8
	TRUE	Low	[K].ADLSGITGAR.[N]	1xiTRAQ8plex [N-Term]		0.992941	0.890248	1	3	1	B3KS79	B3KS79 [366-375]	0	1264.72	Low	Low	Low	1.266	1.625	0.79	1.284	0.615	0.779	205.6	260.3	334.1						Unique	1.01	Low	0.7968	1
		Checked	Confidence	Identifying Node	PSM Ambiguity	Annotated Sequence	Modifications	# Protein Groups	# Proteins	Master Protein Accessions	Protein Accessions	# Missed Cleavages	Charge	DeltaScore	DeltaCn	Rank	Search Engine Rank	MS Order	Isolation Interference [%]	Average Reporter S/N	Ion Inject Time [ms]	RT [min]	First Scan	Spectrum File	Ions Matched	XCorr	Percolator q-Value	Percolator PEP	Reporter Quan Result ID	Peptide Quan Usage	Quan Info	113	114	115	116	117
		TRUE	Low	Sequest HT (A2)	Selected	[K].aDLSGITGAR.[N]	N-Term(iTRAQ8plex)	1	3	B3KS79	G3V3A0; A0A024R6P0; B3KS79	0	2	0.0099	0	1	1	MS2	18.8151	10	75	47.7395	14749	1_HUMAN.raw	0/0	1.01	0.7968	1	23618	Used	Unique	22.8	29.7	27.8
	TRUE	Low	[K].DLDSQTMMVLVNYIFFK.[A]	1xOxidation [M7]; 1xiTRAQ8plex [N-Term]		0.992941	0.939417	1	3	1	B3KS79	B3KS79 [223-239]	0	2384.22	Not Found	Not Found	Not Found															No Quan Values	0.38	Low	0.9055	1
		Checked	Confidence	Identifying Node	PSM Ambiguity	Annotated Sequence	Modifications	# Protein Groups	# Proteins	Master Protein Accessions	Protein Accessions	# Missed Cleavages	Charge	DeltaScore	DeltaCn	Rank	Search Engine Rank	MS Order	Isolation Interference [%]	Average Reporter S/N	Ion Inject Time [ms]	RT [min]	First Scan	Spectrum File	Ions Matched	XCorr	Percolator q-Value	Percolator PEP	Reporter Quan Result ID	Peptide Quan Usage	Quan Info	113	114	115	116	117
		TRUE	Low	Sequest HT (A2)	Selected	[K].dLDSQTmMVLVNYIFFK.[A]	N-Term(iTRAQ8plex); M7(Oxidation)	1	3	B3KS79	G3V595; A0A024R6P0; B3KS79	0	3	0.0263	0	1	1	MS2	0	0	75	39.7637	12086	1_HUMAN.raw	0/0	0.38	0.9055	1		Not Used	No Quan Values
TRUE	High	Master Protein	A0A0K0K1H8	Epididymis secretory sperm binding protein Li 71p OS=Homo sapiens GN=HEL-S-71p PE=2 SV=1	0	29.957	18.6246	12	25	12	1	698	77	7.21	High	High	High		7018		TF	3	cellular homeostasis;regulation of biological process;response to stimulus;transport	cell surface;endosome;extracellular;membrane;organelle lumen	metal ion binding;protein binding;transporter activity	Pf00405, Pf12974	0.844	1.013	1.185	1.201	0.987	0.833	219.4	185.1	222.2	173.3	1.154	0	35.72	12
	Checked	Confidence	Annotated Sequence	Modifications	Modifications in Master Proteins	Qvality PEP	Qvality q-value	# Protein Groups	# Proteins	# PSMs	Master Protein Accessions	Positions in Master Proteins	# Missed Cleavages	Theo. MH+ [Da]	Found in Sample: [S25] F4: 113, Sample	Found in Sample: [S26] F4: 114, Sample	Found in Sample: [S27] F4: 115, Sample	Abundance Ratio: (F4, 114) / (F4, 113)	Abundance Ratio: (F4, 115) / (F4, 113)	Abundance Ratio: (F4, 113) / (F4, 114)	Abundance Ratio: (F4, 115) / (F4, 114)	Abundance Ratio: (F4, 113) / (F4, 115)	Abundance Ratio: (F4, 114) / (F4, 115)	Abundances (Scaled): F4: 113, Sample	Abundances (Scaled): F4: 114, Sample	Abundances (Scaled): F4: 115, Sample	Abundances (Scaled): F4: 116, Sample	Abundances (Scaled): F4: 117, Sample	Abundances (Scaled): F4: 118, Sample	Abundances (Scaled): F4: 119, Sample	Abundances (Scaled): F4: 121, Sample	Quan Info	XCorr Sequest HT	Confidence Sequest HT	Percolator q-Value Sequest HT	Percolator PEP Sequest HT
	TRUE	High	[K].EACVHK.[I]	1xCarbamidomethyl [C3]; 1xiTRAQ8plex [K/E]		0.286178	0	1	7	1	A0A0K0K1H8	A0A0K0K1H8 [613-618]	0	1351.76	High	High	High	0.75	1.3	1.334	1.734	0.769	0.577	173.2	129.9	225.2	271.7					Unique	1.84	High	0	0.1786
		Checked	Confidence	Identifying Node	PSM Ambiguity	Annotated Sequence	Modifications	# Protein Groups	# Proteins	Master Protein Accessions	Protein Accessions	# Missed Cleavages	Charge	DeltaScore	DeltaCn	Rank	Search Engine Rank	MS Order	Isolation Interference [%]	Average Reporter S/N	Ion Inject Time [ms]	RT [min]	First Scan	Spectrum File	Ions Matched	XCorr	Percolator q-Value	Percolator PEP	Reporter Quan Result ID	Peptide Quan Usage	Quan Info	113	114	115	116	117
		TRUE	High	Sequest HT (A2)	Unambiguous	[K].eAcVHk.[I]	N-Term(iTRAQ8plex); C3(Carbamidomethyl); K6(iTRAQ8plex)	1	7	A0A0K0K1H8	A0A0K0K1H8; Q06AH7; B4E1B2; B4DI57; P02787; B4DHZ6; Q53H26	0	3	0.4402	0	1	1	MS2	41.7578	106.7	40.02	15.0197	4606	1_HUMAN.raw	0/0	1.84	0	0.1786	18369	Used	Unique	307.5	237.2	300	8.7
	TRUE	High	[R].SAGWNIPIGLLYCDLPEPR.[K]	1xCarbamidomethyl [C13]; 1xiTRAQ8plex [N-Term]		3.05799e-05	0	1	8	2	A0A0K0K1H8	A0A0K0K1H8 [144-162]	0	2475.3	High	High	High	0.921	0.596	1.086	0.647	1.677	1.545	272.3	250.8	162.4	114.5					Unique	5.37	High	0	1.187e-05
		Checked	Confidence	Identifying Node	PSM Ambiguity	Annotated Sequence	Modifications	# Protein Groups	# Proteins	Master Protein Accessions	Protein Accessions	# Missed Cleavages	Charge	DeltaScore	DeltaCn	Rank	Search Engine Rank	MS Order	Isolation Interference [%]	Average Reporter S/N	Ion Inject Time [ms]	RT [min]	First Scan	Spectrum File	Ions Matched	XCorr	Percolator q-Value	Percolator PEP	Reporter Quan Result ID	Peptide Quan Usage	Quan Info	113	114	115	116	117
		TRUE	High	Sequest HT (A2)	Unambiguous	[R].sAGWNIPIGLLYcDLPEPR.[K]	N-Term(iTRAQ8plex); C13(Carbamidomethyl)	1	8	A0A0K0K1H8	A0A0K0K1H8; A0PJA6; Q06AH7; C9JVG0; B4DI57; P02787; B4DEX9; Q53H26	0	3	0.7803	0	1	1	MS2	38.4123	21.4	75	48.0185	14880	1_HUMAN.raw	0/0	5.37	0	1.187e-05	23737	Used	Unique	73.4	68	30.1
		TRUE	High	Sequest HT (A2)	Unambiguous	[R].sAGWNIPIGLLYcDLPEPR.[K]	N-Term(iTRAQ8plex); C13(Carbamidomethyl)	1	8	A0A0K0K1H8	A0A0K0K1H8; A0PJA6; Q06AH7; C9JVG0; B4DI57; P02787; B4DEX9; Q53H26	0	2	0.8057	0	1	1	MS2	0	53.8	75	48.0434	14892	1_HUMAN.raw	0/0	4.58	0	1.461e-06	23748	Used	Unique	177.2	169.5	82	1.9
	TRUE	High	[K].MYLGYEYVTAIR.[N]	1xiTRAQ8plex [N-Term]		0.0029452	0	1	7	2	A0A0K0K1H8	A0A0K0K1H8 [332-343]	0	1782.94	High	High	High	0.783	0.881	1.277	1.125	1.136	0.889	266.5	208.7	234.7	90.1					Unique	3.45	High	0	0.0004915
		Checked	Confidence	Identifying Node	PSM Ambiguity	Annotated Sequence	Modifications	# Protein Groups	# Proteins	Master Protein Accessions	Protein Accessions	# Missed Cleavages	Charge	DeltaScore	DeltaCn	Rank	Search Engine Rank	MS Order	Isolation Interference [%]	Average Reporter S/N	Ion Inject Time [ms]	RT [min]	First Scan	Spectrum File	Ions Matched	XCorr	Percolator q-Value	Percolator PEP	Reporter Quan Result ID	Peptide Quan Usage	Quan Info	113	114	115	116	117
		TRUE	High	Sequest HT (A2)	Unambiguous	[K].mYLGYEYVTAIR.[N]	N-Term(iTRAQ8plex)	1	7	A0A0K0K1H8	A0A0K0K1H8; Q06AH7; B4E1B2; B4DI57; P02787; B4DHZ6; Q53H26	0	2	0.658	0	1	1	MS2	0	142.5	75	48.3604	15041	1_HUMAN.raw	0/0	3.45	0	0.0004915	23883	Used	Unique	462.4	370.6	304.1	2.9
		TRUE	High	Sequest HT (A2)	Unambiguous	[K].mYLGYEYVTAIR.[N]	N-Term(iTRAQ8plex)	1	7	A0A0K0K1H8	A0A0K0K1H8; Q06AH7; B4E1B2; B4DI57; P02787; B4DHZ6; Q53H26	0	3	0.673	0	1	1	MS2	3.14016	4.4	75	48.3984	15060	1_HUMAN.raw	0/0	3.15	0	0.002151	23901	Used	Unique	13	12.4	10
	TRUE	High	[R].TAGWNIPMGLLYNK.[I]	1xiTRAQ8plex [K/T]		0.00441599	0	1	8	2	A0A0K0K1H8	A0A0K0K1H8 [476-489]	0	2186.23	High	High	High	1.214	0.836	0.824	0.688	1.196	1.452	220.9	268.2	184.7	126.2					Unique	3.55	High	0	0.0008256
		Checked	Confidence	Identifying Node	PSM Ambiguity	Annotated Sequence	Modifications	# Protein Groups	# Proteins	Master Protein Accessions	Protein Accessions	# Missed Cleavages	Charge	DeltaScore	DeltaCn	Rank	Search Engine Rank	MS Order	Isolation Interference [%]	Average Reporter S/N	Ion Inject Time [ms]	RT [min]	First Scan	Spectrum File	Ions Matched	XCorr	Percolator q-Value	Percolator PEP	Reporter Quan Result ID	Peptide Quan Usage	Quan Info	113	114	115	116	117
		TRUE	High	Sequest HT (A2)	Unambiguous	[R].tAGWNIPMGLLYNk.[I]	N-Term(iTRAQ8plex); K14(iTRAQ8plex)	1	8	A0A0K0K1H8	H7C5E8; A0A0K0K1H8; Q06AH7; B4E1B2; B4DI57; P02787; B4DHZ6; Q53H26	0	3	0.6626	0	1	1	MS2	8.44269	22.3	75	51.942	16537	1_HUMAN.raw	0/0	2.43	0	0.007138	25107	Used	Unique	59.6	72.2	45.4	1.6
		TRUE	High	Sequest HT (A2)	Unambiguous	[R].tAGWNIPMGLLYNk.[I]	N-Term(iTRAQ8plex); K14(iTRAQ8plex)	1	8	A0A0K0K1H8	H7C5E8; A0A0K0K1H8; Q06AH7; B4E1B2; B4DI57; P02787; B4DHZ6; Q53H26	0	3	0.7268	0	1	1	MS2	31.7164	33.7	75	48.2914	15008	1_HUMAN.raw	0/0	3.55	0	0.0008256	23853	Used	Unique	95.7	121.8	52
	TRUE	High	[K].HQTVPQNTGGK.[N]	1xiTRAQ8plex [K/H]		0.00346702	0	1	7	1	A0A0K0K1H8	A0A0K0K1H8 [554-564]	0	1775	High	High	High	0.783	1.538	1.276	1.963	0.65	0.509	172	134.8	264.5	228.7					Unique	3.91	High	0	0.0006069
		Checked	Confidence	Identifying Node	PSM Ambiguity	Annotated Sequence	Modifications	# Protein Groups	# Proteins	Master Protein Accessions	Protein Accessions	# Missed Cleavages	Charge	DeltaScore	DeltaCn	Rank	Search Engine Rank	MS Order	Isolation Interference [%]	Average Reporter S/N	Ion Inject Time [ms]	RT [min]	First Scan	Spectrum File	Ions Matched	XCorr	Percolator q-Value	Percolator PEP	Reporter Quan Result ID	Peptide Quan Usage	Quan Info	113	114	115	116	117
		TRUE	High	Sequest HT (A2)	Unambiguous	[K].hQTVPQNTGGk.[N]	N-Term(iTRAQ8plex); K11(iTRAQ8plex)	1	7	A0A0K0K1H8	A0A0K0K1H8; Q06AH7; B4E1B2; B4DI57; P02787; B4DHZ6; Q53H26	0	3	0.688	0	1	1	MS2	4.36458	52.9	75	14.622	4415	1_HUMAN.raw	0/0	3.91	0	0.0006069	18206	Used	Unique	141.8	114.3	163.6	3.4
	TRUE	High	[K].DSSLCK.[L]	1xCarbamidomethyl [C5]; 1xiTRAQ8plex [K/D]		0.313074	0	1	8	6	A0A0K0K1H8	A0A0K0K1H8 [510-515]	0	1317.73	High	High	High	0.744	0.764	1.344	1.028	1.308	0.973	318.9	237.2	243.8						Unique	1.9	High	0.008817	0.3858
		Checked	Confidence	Identifying Node	PSM Ambiguity	Annotated Sequence	Modifications	# Protein Groups	# Proteins	Master Protein Accessions	Protein Accessions	# Missed Cleavages	Charge	DeltaScore	DeltaCn	Rank	Search Engine Rank	MS Order	Isolation Interference [%]	Average Reporter S/N	Ion Inject Time [ms]	RT [min]	First Scan	Spectrum File	Ions Matched	XCorr	Percolator q-Value	Percolator PEP	Reporter Quan Result ID	Peptide Quan Usage	Quan Info	113	114	115	116	117
		TRUE	High	Sequest HT (A2)	Unambiguous	[K].dSSLck.[L]	N-Term(iTRAQ8plex); C5(Carbamidomethyl); K6(iTRAQ8plex)	1	8	A0A0K0K1H8	H7C5E8; A0A0K0K1H8; Q06AH7; B4E1B2; B4DI57; P02787; B4DHZ6; Q53H26	0	2	0.4851	0	1	1	MS2	7.4218	54.2	75	19.3397	6489	1_HUMAN.raw	0/0	1.34	0	0.2013	19897	Used	Unique	198.3	139.8	95.1
		TRUE	High	Sequest HT (A2)	Unambiguous	[K].dSSLck.[L]	N-Term(iTRAQ8plex); C5(Carbamidomethyl); K6(iTRAQ8plex)	1	8	A0A0K0K1H8	H7C5E8; A0A0K0K1H8; Q06AH7; B4E1B2; B4DI57; P02787; B4DHZ6; Q53H26	0	3	0.4211	0	1	1	MS2	7.0224	17.2	75	19.2876	6465	1_HUMAN.raw	0/0	1.9	0.008817	0.3858	19877	Used	Unique	49.5	50	37.8
		TRUE	Low	Sequest HT (A2)	Unambiguous	[K].dSSLck.[L]	N-Term(iTRAQ8plex); C5(Carbamidomethyl); K6(iTRAQ8plex)	1	8	A0A0K0K1H8	H7C5E8; A0A0K0K1H8; Q06AH7; B4E1B2; B4DI57; P02787; B4DHZ6; Q53H26	0	2	0.4266	0	1	1	MS2	8.81611	41.3	75	19.5132	6565	1_HUMAN.raw	0/0	1.43	0.05855	0.5853	19959	Used	Unique	147.9	107.1	75.7
		TRUE	Low	Sequest HT (A2)	Unambiguous	[K].dSSLck.[L]	N-Term(iTRAQ8plex); C5(Carbamidomethyl); K6(iTRAQ8plex)	1	8	A0A0K0K1H8	H7C5E8; A0A0K0K1H8; Q06AH7; B4E1B2; B4DI57; P02787; B4DHZ6; Q53H26	0	3	0.352	0	1	1	MS2	31.5377	22.9	75	19.4592	6542	1_HUMAN.raw	0/0	1.96	0.07211	0.6292	19941	Used	Unique	71.8	53.7	57.8
		TRUE	Low	Sequest HT (A2)	Unambiguous	[K].dSSLck.[L]	N-Term(iTRAQ8plex); C5(Carbamidomethyl); K6(iTRAQ8plex)	1	8	A0A0K0K1H8	H7C5E8; A0A0K0K1H8; Q06AH7; B4E1B2; B4DI57; P02787; B4DHZ6; Q53H26	0	2	0.2609	0	1	1	MS2	14.5909	16.6	75	19.1665	6410	1_HUMAN.raw	0/0	1.15	0.7091	1	19831	Used	Unique	57.6	47	28.5
		TRUE	Low	Sequest HT (A2)	Selected	[K].dSSLck.[L]	N-Term(iTRAQ8plex); C5(Carbamidomethyl); K6(iTRAQ8plex)	1	8	A0A0K0K1H8	H7C5E8; A0A0K0K1H8; Q06AH7; B4E1B2; B4DI57; P02787; B4DHZ6; Q53H26	0	3	0.0291	0	1	1	MS2	39.8946	7.4	75	19.6472	6629	1_HUMAN.raw	0/0	1.03	0.7545	1	20014	Used	Unique	20.8	20.2	18.2
	TRUE	High	[R].APNHAVVTR.[K]	1xiTRAQ8plex [N-Term]		0.0319092	0	1	7	3	A0A0K0K1H8	A0A0K0K1H8 [601-609]	0	1268.74	High	High	High	1.06	1.383	0.943	1.304	0.723	0.767	164	173.9	226.8	235.4					Unique	3.31	High	0	0.0103
		Checked	Confidence	Identifying Node	PSM Ambiguity	Annotated Sequence	Modifications	# Protein Groups	# Proteins	Master Protein Accessions	Protein Accessions	# Missed Cleavages	Charge	DeltaScore	DeltaCn	Rank	Search Engine Rank	MS Order	Isolation Interference [%]	Average Reporter S/N	Ion Inject Time [ms]	RT [min]	First Scan	Spectrum File	Ions Matched	XCorr	Percolator q-Value	Percolator PEP	Reporter Quan Result ID	Peptide Quan Usage	Quan Info	113	114	115	116	117
		TRUE	High	Sequest HT (A2)	Unambiguous	[R].aPNHAVVTR.[K]	N-Term(iTRAQ8plex)	1	7	A0A0K0K1H8	A0A0K0K1H8; Q06AH7; B4E1B2; B4DI57; P02787; B4DHZ6; Q53H26	0	3	0.6364	0	1	1	MS2	3.15005	7.1	22.347	14.4485	4331	1_HUMAN.raw	0/0	2.42	0	0.1181	18133	Used	Unique	20	20.3	16.5
		TRUE	High	Sequest HT (A2)	Unambiguous	[R].aPNHAVVTR.[K]	N-Term(iTRAQ8plex)	1	7	A0A0K0K1H8	A0A0K0K1H8; Q06AH7; B4E1B2; B4DI57; P02787; B4DHZ6; Q53H26	0	3	0.5347	0	1	1	MS2	2.48139	34.7	75	14.2539	4239	1_HUMAN.raw	0/0	3.31	0	0.0103	18054	Used	Unique	87.5	100.8	84.1	5.1
		TRUE	High	Sequest HT (A2)	Unambiguous	[R].aPNHAVVTR.[K]	N-Term(iTRAQ8plex)	1	7	A0A0K0K1H8	A0A0K0K1H8; Q06AH7; B4E1B2; B4DI57; P02787; B4DHZ6; Q53H26	0	2	0.4971	0	1	1	MS2	0	35.9	75	14.3034	4261	1_HUMAN.raw	0/0	1.71	0	0.05428	18072	Used	Unique	89.5	93.8	103.8
	TRUE	High	[K].SCHTAVGR.[T]	1xCarbamidomethyl [C2]; 1xiTRAQ8plex [N-Term]		0.378912	0.0042323	1	8	1	A0A0K0K1H8	A0A0K0K1H8 [468-475]	0	1191.62	High	High	High															No Quan Values	1.11	High	0.001057	0.259
		Checked	Confidence	Identifying Node	PSM Ambiguity	Annotated Sequence	Modifications	# Protein Groups	# Proteins	Master Protein Accessions	Protein Accessions	# Missed Cleavages	Charge	DeltaScore	DeltaCn	Rank	Search Engine Rank	MS Order	Isolation Interference [%]	Average Reporter S/N	Ion Inject Time [ms]	RT [min]	First Scan	Spectrum File	Ions Matched	XCorr	Percolator q-Value	Percolator PEP	Reporter Quan Result ID	Peptide Quan Usage	Quan Info	113	114	115	116	117
		TRUE	High	Sequest HT (A2)	Rejected	[K].scHTAVGR.[T]	N-Term(iTRAQ8plex); C2(Carbamidomethyl)	1	8	A0A0K0K1H8	H7C5E8; A0A0K0K1H8; Q06AH7; B4E1B2; B4DI57; P02787; B4DHZ6; Q53H26	0	2		0	2	2	MS2	36.668	27.7	75	11.8961	3247	1_HUMAN.raw	0/0	1.11	0.001057	0.259	17263	Not Used	Redundant	89.5	55.3	75.2	1.6
	TRUE	High	[K].SCHTGLGR.[S]	1xCarbamidomethyl [C2]; 1xiTRAQ8plex [N-Term]		0.378912	0.0042323	1	9	1	A0A0K0K1H8	A0A0K0K1H8 [136-143]	0	1191.62	High	High	High	0.601	1.12	1.665	1.865	0.893	0.536	215.6	129.4	241.4	213.6					Unique	1.11	High	0.001057	0.259
		Checked	Confidence	Identifying Node	PSM Ambiguity	Annotated Sequence	Modifications	# Protein Groups	# Proteins	Master Protein Accessions	Protein Accessions	# Missed Cleavages	Charge	DeltaScore	DeltaCn	Rank	Search Engine Rank	MS Order	Isolation Interference [%]	Average Reporter S/N	Ion Inject Time [ms]	RT [min]	First Scan	Spectrum File	Ions Matched	XCorr	Percolator q-Value	Percolator PEP	Reporter Quan Result ID	Peptide Quan Usage	Quan Info	113	114	115	116	117
		TRUE	High	Sequest HT (A2)	Selected	[K].scHTGLGR.[S]	N-Term(iTRAQ8plex); C2(Carbamidomethyl)	1	9	A0A0K0K1H8	A0A0K0K1H8; A0PJA6; Q06AH7; B4E1B2; C9JVG0; B4DI57; P02787; B4DEX9; Q53H26	0	2	0	0	1	1	MS2	36.668	27.7	75	11.8961	3247	1_HUMAN.raw	0/0	1.11	0.001057	0.259	17263	Used	Unique	89.5	55.3	75.2	1.6
	TRUE	Medium	[R].TAGWNIPMGLLYNK.[I]	1xiTRAQ8plex [K14]		0.483122	0.0332919	1	8	1	A0A0K0K1H8	A0A0K0K1H8 [476-489]	0	1882.02	High	High	High	0.873	1.057	1.145	1.211	0.946	0.826	102.9	89.9	108.8	498.4					Unique	1.47	High	0.008817	0.3592
		Checked	Confidence	Identifying Node	PSM Ambiguity	Annotated Sequence	Modifications	# Protein Groups	# Proteins	Master Protein Accessions	Protein Accessions	# Missed Cleavages	Charge	DeltaScore	DeltaCn	Rank	Search Engine Rank	MS Order	Isolation Interference [%]	Average Reporter S/N	Ion Inject Time [ms]	RT [min]	First Scan	Spectrum File	Ions Matched	XCorr	Percolator q-Value	Percolator PEP	Reporter Quan Result ID	Peptide Quan Usage	Quan Info	113	114	115	116	117
		TRUE	High	Sequest HT (A2)	Unambiguous	[R].TAGWNIPMGLLYNk.[I]	K14(iTRAQ8plex)	1	8	A0A0K0K1H8	H7C5E8; A0A0K0K1H8; Q06AH7; B4E1B2; B4DI57; P02787; B4DHZ6; Q53H26	0	2	0.585	0	1	1	MS2	0	19.5	75	48.1185	14927	1_HUMAN.raw	0/0	1.47	0.008817	0.3592	23780	Used	Unique	56.1	50.4	44.5	4.9
	TRUE	Low	[K].AVGNLR.[K]	1xiTRAQ8plex [N-Term]		0.732437	0.226793	1	7	1	A0A0K0K1H8	A0A0K0K1H8 [677-682]	0	933.578	Low	Low	Low	0.896	1.273	1.116	1.42	0.786	0.704	183.6	164.6	233.7	218.1					Unique	1.85	Low	0.07603	0.6435
		Checked	Confidence	Identifying Node	PSM Ambiguity	Annotated Sequence	Modifications	# Protein Groups	# Proteins	Master Protein Accessions	Protein Accessions	# Missed Cleavages	Charge	DeltaScore	DeltaCn	Rank	Search Engine Rank	MS Order	Isolation Interference [%]	Average Reporter S/N	Ion Inject Time [ms]	RT [min]	First Scan	Spectrum File	Ions Matched	XCorr	Percolator q-Value	Percolator PEP	Reporter Quan Result ID	Peptide Quan Usage	Quan Info	113	114	115	116	117
		TRUE	Low	Sequest HT (A2)	Unambiguous	[K].aVGNLR.[K]	N-Term(iTRAQ8plex)	1	7	A0A0K0K1H8	A0A0K0K1H8; Q06AH7; B4E1B2; B4DI57; P02787; B4DHZ6; Q53H26	0	2	0.227	0	1	1	MS2	5.0687	101.5	10.437	17.8508	5831	1_HUMAN.raw	0/0	1.85	0.07603	0.6435	19356	Used	Unique	280	258.2	267.4	6
	TRUE	Low	[R].TAGWNIPMGLLYNKINHCRFDEFFSEGCAPGSK.[K]	1xOxidation [M8]; 2xCarbamidomethyl [C18; C28]; 1xiTRAQ8plex [K/T]		0.992941	0.944085	1	8	2	A0A0K0K1H8	A0A0K0K1H8 [476-508]	2	4441.18	Low	Low	Low	0.847	1.277	1.18	1.507	0.783	0.663	256	217	327						Unique	1	Low	0.9506	1
		Checked	Confidence	Identifying Node	PSM Ambiguity	Annotated Sequence	Modifications	# Protein Groups	# Proteins	Master Protein Accessions	Protein Accessions	# Missed Cleavages	Charge	DeltaScore	DeltaCn	Rank	Search Engine Rank	MS Order	Isolation Interference [%]	Average Reporter S/N	Ion Inject Time [ms]	RT [min]	First Scan	Spectrum File	Ions Matched	XCorr	Percolator q-Value	Percolator PEP	Reporter Quan Result ID	Peptide Quan Usage	Quan Info	113	114	115	116	117
		TRUE	Low	Sequest HT (A2)	Unambiguous	[R].tAGWNIPmGLLYNKINHcRFDEFFSEGcAPGSk.[K]	N-Term(iTRAQ8plex); M8(Oxidation); C18(Carbamidomethyl); C28(Carbamidomethyl); K33(iTRAQ8plex)	1	8	A0A0K0K1H8	H7C5E8; A0A0K0K1H8; Q06AH7; B4E1B2; B4DI57; P02787; B4DHZ6; Q53H26	2	5	0.0761	0	1	1	MS2	45.7439	5.6	75	62.5381	20990	1_HUMAN.raw	0/0	0.92	0.926	1	28702	Used	Unique	15.6	14.7	14.6
		TRUE	Low	Sequest HT (A2)	Selected	[R].tAGWNIPmGLLYNKINHcRFDEFFSEGcAPGSk.[K]	N-Term(iTRAQ8plex); M8(Oxidation); C18(Carbamidomethyl); C28(Carbamidomethyl); K33(iTRAQ8plex)	1	8	A0A0K0K1H8	H7C5E8; A0A0K0K1H8; Q06AH7; B4E1B2; B4DI57; P02787; B4DHZ6; Q53H26	2	5	0.02	0	1	1	MS2	51.7698	4.6	75	60.6621	20225	1_HUMAN.raw	0/0	1	0.9506	1	28097	Used	Unique	13.3	10.5	13.1
	TRUE	Low	[K].HQTVPQNTGGKNPDPWAKNLNEK.[D]	2xiTRAQ8plex [K18; K]		1	0.978436	1	7	2	A0A0K0K1H8	A0A0K0K1H8 [554-576]	2	3181.7	Low	Low	Low	2.112	1.487	0.473	0.704	0.673	1.421	174	367.4	258.6						Unique	0.2	Low	0.9595	1
		Checked	Confidence	Identifying Node	PSM Ambiguity	Annotated Sequence	Modifications	# Protein Groups	# Proteins	Master Protein Accessions	Protein Accessions	# Missed Cleavages	Charge	DeltaScore	DeltaCn	Rank	Search Engine Rank	MS Order	Isolation Interference [%]	Average Reporter S/N	Ion Inject Time [ms]	RT [min]	First Scan	Spectrum File	Ions Matched	XCorr	Percolator q-Value	Percolator PEP	Reporter Quan Result ID	Peptide Quan Usage	Quan Info	113	114	115	116	117
		TRUE	Low	Sequest HT (A2)	Rejected	[K].HQTVPQNTGGKNPDPWAkNLNEk.[D]	K18(iTRAQ8plex); K23(iTRAQ8plex)	1	7	A0A0K0K1H8	A0A0K0K1H8; Q06AH7; B4E1B2; B4DI57; P02787; B4DHZ6; Q53H26	2	2		0	5	6	MS2		2.8	75	71.1519	24272	1_HUMAN.raw	0/0	0.2	0.9595	1	31141	Not Used	Redundant	5.2	11.3	5.8
		TRUE	Low	Sequest HT (A2)	Selected	[K].HQTVPQNTGGkNPDPWAkNLNEK.[D]	K11(iTRAQ8plex); K18(iTRAQ8plex)	1	7	A0A0K0K1H8	A0A0K0K1H8; Q06AH7; B4E1B2; B4DI57; P02787; B4DHZ6; Q53H26	2	2		0	5	5	MS2		2.8	75	71.1519	24272	1_HUMAN.raw	0/0	0.2	0.9595	1	31141	Used	Unique	5.2	11.3	5.8
TRUE	High	Master Protein	A0A024R3E3	Apolipoprotein A-I, isoform CRA_a OS=Homo sapiens GN=APOA1 PE=3 SV=1	0	28.879	41.9476	11	24	11	1	267	30.8	5.76	High	High	High		335	ENSG00000118137.9	APOA1	11	cell organization and biogenesis;cell proliferation;cellular component movement;metabolic process;regulation of biological process;response to stimulus;transport	cell surface;cytosol;endosome;extracellular;membrane;nucleus;organelle lumen	enzyme regulator activity;protein binding;transporter activity	Pf01442	0.946	1.391	1.057	1.471	0.719	0.68	170.8	161.5	237.6	230.1	4.179	0	50.53	11
	Checked	Confidence	Annotated Sequence	Modifications	Modifications in Master Proteins	Qvality PEP	Qvality q-value	# Protein Groups	# Proteins	# PSMs	Master Protein Accessions	Positions in Master Proteins	# Missed Cleavages	Theo. MH+ [Da]	Found in Sample: [S25] F4: 113, Sample	Found in Sample: [S26] F4: 114, Sample	Found in Sample: [S27] F4: 115, Sample	Abundance Ratio: (F4, 114) / (F4, 113)	Abundance Ratio: (F4, 115) / (F4, 113)	Abundance Ratio: (F4, 113) / (F4, 114)	Abundance Ratio: (F4, 115) / (F4, 114)	Abundance Ratio: (F4, 113) / (F4, 115)	Abundance Ratio: (F4, 114) / (F4, 115)	Abundances (Scaled): F4: 113, Sample	Abundances (Scaled): F4: 114, Sample	Abundances (Scaled): F4: 115, Sample	Abundances (Scaled): F4: 116, Sample	Abundances (Scaled): F4: 117, Sample	Abundances (Scaled): F4: 118, Sample	Abundances (Scaled): F4: 119, Sample	Abundances (Scaled): F4: 121, Sample	Quan Info	XCorr Sequest HT	Confidence Sequest HT	Percolator q-Value Sequest HT	Percolator PEP Sequest HT
	TRUE	High	[R].QGLLPVLESFK.[V]	1xiTRAQ8plex [K/Q]		0.010565	0	1	2	2	A0A024R3E3	A0A024R3E3 [240-250]	0	1839.12	High	High	High	1.05	1.579	0.952	1.504	0.633	0.665	160.5	168.5	253.3	217.7					Unique	2.79	High	0	0.002513
		Checked	Confidence	Identifying Node	PSM Ambiguity	Annotated Sequence	Modifications	# Protein Groups	# Proteins	Master Protein Accessions	Protein Accessions	# Missed Cleavages	Charge	DeltaScore	DeltaCn	Rank	Search Engine Rank	MS Order	Isolation Interference [%]	Average Reporter S/N	Ion Inject Time [ms]	RT [min]	First Scan	Spectrum File	Ions Matched	XCorr	Percolator q-Value	Percolator PEP	Reporter Quan Result ID	Peptide Quan Usage	Quan Info	113	114	115	116	117
		TRUE	High	Sequest HT (A2)	Unambiguous	[R].qGLLPVLESFk.[V]	N-Term(iTRAQ8plex); K11(iTRAQ8plex)	1	2	A0A024R3E3	A0A024R3E3; F8W696	0	2	0.5806	0	1	1	MS2	15.8787	142.8	75	48.6112	15159	1_HUMAN.raw	0/0	2.79	0	0.002513	23991	Used	Unique	345.6	373	415	9
		TRUE	High	Sequest HT (A2)	Unambiguous	[R].qGLLPVLESFk.[V]	N-Term(iTRAQ8plex); K11(iTRAQ8plex)	1	2	A0A024R3E3	A0A024R3E3; F8W696	0	3	0.5853	0	1	1	MS2	12.0938	8.4	75	48.6463	15175	1_HUMAN.raw	0/0	2.58	0	0.03355	24005	Used	Unique	22.1	24.3	20.6
	TRUE	High	[R].AELQEGAR.[Q]	1xiTRAQ8plex [N-Term]		0.0383129	0	1	2	7	A0A024R3E3	A0A024R3E3 [148-155]	0	1177.65	High	High	High	0.96	1.311	1.042	1.366	0.763	0.732	201.5	193.4	264.2	140.9					Unique	2.22	High	0	0.01534
		Checked	Confidence	Identifying Node	PSM Ambiguity	Annotated Sequence	Modifications	# Protein Groups	# Proteins	Master Protein Accessions	Protein Accessions	# Missed Cleavages	Charge	DeltaScore	DeltaCn	Rank	Search Engine Rank	MS Order	Isolation Interference [%]	Average Reporter S/N	Ion Inject Time [ms]	RT [min]	First Scan	Spectrum File	Ions Matched	XCorr	Percolator q-Value	Percolator PEP	Reporter Quan Result ID	Peptide Quan Usage	Quan Info	113	114	115	116	117
		TRUE	High	Sequest HT (A2)	Unambiguous	[R].aELQEGAR.[Q]	N-Term(iTRAQ8plex)	1	2	A0A024R3E3	A0A024R3E3; F8W696	0	2	0.2741	0	1	1	MS2	3.25604	121.3	34.384	16.8585	5426	1_HUMAN.raw	0/0	1.97	0	0.01864	19043	Used	Unique	312.4	324.9	326.9	6
		TRUE	High	Sequest HT (A2)	Unambiguous	[R].aELQEGAR.[Q]	N-Term(iTRAQ8plex)	1	2	A0A024R3E3	A0A024R3E3; F8W696	0	2	0.2117	0	1	1	MS2	3.88555	117.4	20.158	17.0368	5503	1_HUMAN.raw	0/0	2.22	0	0.01534	19105	Used	Unique	321.5	310.2	302.2	5
		TRUE	High	Sequest HT (A2)	Unambiguous	[R].aELQEGAR.[Q]	N-Term(iTRAQ8plex)	1	2	A0A024R3E3	A0A024R3E3; F8W696	0	2	0.2269	0	1	1	MS2	0.863001	58.3	75	16.5131	5276	1_HUMAN.raw	0/0	2.16	0	0.0198	18923	Used	Unique	156.5	144.9	163.2	1.8
		TRUE	High	Sequest HT (A2)	Unambiguous	[R].aELQEGAR.[Q]	N-Term(iTRAQ8plex)	1	2	A0A024R3E3	A0A024R3E3; F8W696	0	2	0.212	0	1	1	MS2	3.00149	120.4	67.778	16.684	5351	1_HUMAN.raw	0/0	2.17	0	0.02791	18984	Used	Unique	319.9	314.9	326.7	1.5
		TRUE	High	Sequest HT (A2)	Unambiguous	[R].aELQEGAR.[Q]	N-Term(iTRAQ8plex)	1	2	A0A024R3E3	A0A024R3E3; F8W696	0	2	0.2207	0	1	1	MS2	3.61363	36.7	75	17.3976	5661	1_HUMAN.raw	0/0	2.13	0	0.01302	19235	Used	Unique	102.9	102.4	88.1
		TRUE	High	Sequest HT (A2)	Unambiguous	[R].aELQEGAR.[Q]	N-Term(iTRAQ8plex)	1	2	A0A024R3E3	A0A024R3E3; F8W696	0	2	0.2441	0	1	1	MS2	3.46398	105.7	28.431	17.2182	5581	1_HUMAN.raw	0/0	2.13	0	0.01464	19169	Used	Unique	281.8	284.8	274.2	5.1
		TRUE	Low	Sequest HT (A2)	Selected	[R].aELQEGAR.[Q]	N-Term(iTRAQ8plex)	1	2	A0A024R3E3	A0A024R3E3; F8W696	0	2		0	2	2	MS2	23.745	14	75	16.3387	5199	1_HUMAN.raw	0/0	0.75	0.1586	0.7481	18861	Used	Unique	42.8	37.1	31.8
	TRUE	High	[K].VSFLSALEEYTK.[K]	1xiTRAQ8plex [K/V]		0.000291771	0	1	2	1	A0A024R3E3	A0A024R3E3 [251-262]	0	1995.13	High	High	High	1.062	1.312	0.941	1.235	0.762	0.81	167.5	177.9	219.7	234.8					Unique	4.53	High	0	2.58e-05
		Checked	Confidence	Identifying Node	PSM Ambiguity	Annotated Sequence	Modifications	# Protein Groups	# Proteins	Master Protein Accessions	Protein Accessions	# Missed Cleavages	Charge	DeltaScore	DeltaCn	Rank	Search Engine Rank	MS Order	Isolation Interference [%]	Average Reporter S/N	Ion Inject Time [ms]	RT [min]	First Scan	Spectrum File	Ions Matched	XCorr	Percolator q-Value	Percolator PEP	Reporter Quan Result ID	Peptide Quan Usage	Quan Info	113	114	115	116	117
		TRUE	High	Sequest HT (A2)	Unambiguous	[K].vSFLSALEEYTk.[K]	N-Term(iTRAQ8plex); K12(iTRAQ8plex)	1	2	A0A024R3E3	A0A024R3E3; F8W696	0	2	0.7373	0	1	1	MS2	7.19584	150.3	75	48.82	15257	1_HUMAN.raw	0/0	4.53	0	2.58e-05	24080	Used	Unique	387.5	423.5	381.4	9.8
	TRUE	High	[R].AHVDALR.[T]	1xiTRAQ8plex [N-Term]		0.202134	0	1	3	4	A0A024R3E3	A0A024R3E3 [178-184]	0	1085.64	High	High	High	0.984	1.297	1.016	1.318	0.771	0.758	157.7	155.2	204.6	282.5					Unique	2.5	High	0	0.1216
		Checked	Confidence	Identifying Node	PSM Ambiguity	Annotated Sequence	Modifications	# Protein Groups	# Proteins	Master Protein Accessions	Protein Accessions	# Missed Cleavages	Charge	DeltaScore	DeltaCn	Rank	Search Engine Rank	MS Order	Isolation Interference [%]	Average Reporter S/N	Ion Inject Time [ms]	RT [min]	First Scan	Spectrum File	Ions Matched	XCorr	Percolator q-Value	Percolator PEP	Reporter Quan Result ID	Peptide Quan Usage	Quan Info	113	114	115	116	117
		TRUE	High	Sequest HT (A2)	Unambiguous	[R].aHVDALR.[T]	N-Term(iTRAQ8plex)	1	3	A0A024R3E3	Q9Y355; A0A024R3E3; F8W696	0	3	0.42	0	1	1	MS2	19.9414	26.4	75	15.0395	4617	1_HUMAN.raw	0/0	2.5	0	0.1216	18379	Used	Unique	79.6	68.1	61	2.4
		TRUE	High	Sequest HT (A2)	Unambiguous	[R].aHVDALR.[T]	N-Term(iTRAQ8plex)	1	3	A0A024R3E3	Q9Y355; A0A024R3E3; F8W696	0	2	0.3786	0	1	1	MS2	32.4655	135.8	75	15.0769	4636	1_HUMAN.raw	0/0	2.06	0	0.1134	18396	Used	Unique	347.5	363.3	363.7	12
		TRUE	Medium	Sequest HT (A2)	Unambiguous	[R].aHVDALR.[T]	N-Term(iTRAQ8plex)	1	3	A0A024R3E3	Q9Y355; A0A024R3E3; F8W696	0	2	0.4628	0	1	1	MS2	42.4171	36.3	75	15.2474	4715	1_HUMAN.raw	0/0	1.21	0.01815	0.456	18462	Used	Unique	97	102.3	88.1	2.9
		TRUE	Low	Sequest HT (A2)	Unambiguous	[R].aHVDALR.[T]	N-Term(iTRAQ8plex)	1	3	A0A024R3E3	Q9Y355; A0A024R3E3; F8W696	0	3	0.325	0	1	1	MS2	3.5264	3.5	9.627	15.2197	4701	1_HUMAN.raw	0/0	1.2	0.864	1	18450	Used	Unique	11.4	8.5	8.5
	TRUE	High	[R].EQLGPVTQEFWDNLEK.[E]	1xiTRAQ8plex [K/E]		0.000783298	0	1	2	1	A0A024R3E3	A0A024R3E3 [86-101]	0	2541.34	High	High	High	1.044	1.28	0.958	1.226	0.781	0.816	150.7	157.3	192.9	299.1					Unique	5.42	High	0	9.092e-05
		Checked	Confidence	Identifying Node	PSM Ambiguity	Annotated Sequence	Modifications	# Protein Groups	# Proteins	Master Protein Accessions	Protein Accessions	# Missed Cleavages	Charge	DeltaScore	DeltaCn	Rank	Search Engine Rank	MS Order	Isolation Interference [%]	Average Reporter S/N	Ion Inject Time [ms]	RT [min]	First Scan	Spectrum File	Ions Matched	XCorr	Percolator q-Value	Percolator PEP	Reporter Quan Result ID	Peptide Quan Usage	Quan Info	113	114	115	116	117
		TRUE	High	Sequest HT (A2)	Unambiguous	[R].eQLGPVTQEFWDNLEk.[E]	N-Term(iTRAQ8plex); K16(iTRAQ8plex)	1	2	A0A024R3E3	A0A024R3E3; F8W696	0	3	0.6328	0	1	1	MS2	6.15007	61.1	75	48.0166	14879	1_HUMAN.raw	0/0	5.42	0	9.092e-05	23736	Used	Unique	159.2	171	152.9	5.7
	TRUE	High	[R].DYVSQFEGSALGK.[Q]	1xiTRAQ8plex [K/D]		0.000577576	0	1	1	1	A0A024R3E3	A0A024R3E3 [52-64]	0	2009.08	High	High	High	0.899	1.35	1.112	1.501	0.741	0.666	158.5	142.5	213.9	285					Unique	4.28	High	0	6.172e-05
		Checked	Confidence	Identifying Node	PSM Ambiguity	Annotated Sequence	Modifications	# Protein Groups	# Proteins	Master Protein Accessions	Protein Accessions	# Missed Cleavages	Charge	DeltaScore	DeltaCn	Rank	Search Engine Rank	MS Order	Isolation Interference [%]	Average Reporter S/N	Ion Inject Time [ms]	RT [min]	First Scan	Spectrum File	Ions Matched	XCorr	Percolator q-Value	Percolator PEP	Reporter Quan Result ID	Peptide Quan Usage	Quan Info	113	114	115	116	117
		TRUE	High	Sequest HT (A2)	Unambiguous	[R].dYVSQFEGSALGk.[Q]	N-Term(iTRAQ8plex); K13(iTRAQ8plex)	1	1	A0A024R3E3	A0A024R3E3	0	3	0.7617	0	1	1	MS2	9.1551	26.3	75	47.7377	14748	1_HUMAN.raw	0/0	4.28	0	6.172e-05	23617	Used	Unique	70.9	65.6	71.8	2.3
	TRUE	High	[K].DLATVYVDVLK.[D]	1xiTRAQ8plex [K/D]		0.000393565	0	1	1	2	A0A024R3E3	A0A024R3E3 [37-47]	0	1844.1	High	High	High	0.832	1.505	1.201	1.808	0.665	0.553	152.1	126.6	228.8	292.5					Unique	4.95	High	0	3.787e-05
		Checked	Confidence	Identifying Node	PSM Ambiguity	Annotated Sequence	Modifications	# Protein Groups	# Proteins	Master Protein Accessions	Protein Accessions	# Missed Cleavages	Charge	DeltaScore	DeltaCn	Rank	Search Engine Rank	MS Order	Isolation Interference [%]	Average Reporter S/N	Ion Inject Time [ms]	RT [min]	First Scan	Spectrum File	Ions Matched	XCorr	Percolator q-Value	Percolator PEP	Reporter Quan Result ID	Peptide Quan Usage	Quan Info	113	114	115	116	117
		TRUE	High	Sequest HT (A2)	Unambiguous	[K].dLATVYVDVLk.[D]	N-Term(iTRAQ8plex); K11(iTRAQ8plex)	1	1	A0A024R3E3	A0A024R3E3	0	3	0.5787	0	1	1	MS2	38.8292	66.2	75	51.8198	16485	1_HUMAN.raw	0/0	4.13	0	0.004229	25065	Used	Unique	188	170.6	165	6
		TRUE	High	Sequest HT (A2)	Unambiguous	[K].dLATVYVDVLk.[D]	N-Term(iTRAQ8plex); K11(iTRAQ8plex)	1	1	A0A024R3E3	A0A024R3E3	0	2	0.6283	0	1	1	MS2	6.12749	119.9	75	48.2546	14991	1_HUMAN.raw	0/0	4.95	0	3.787e-05	23838	Used	Unique	304.9	251.5	391.4	11.1
	TRUE	High	[K].WQEEMELYR.[Q]	1xiTRAQ8plex [N-Term]		0.253563	0	1	2	1	A0A024R3E3	A0A024R3E3 [132-140]	0	1587.78	High	High	High	0.97	1.41	1.031	1.454	0.709	0.688	149.9	145.5	211.5	293.1					Unique	1.95	High	0	0.1523
		Checked	Confidence	Identifying Node	PSM Ambiguity	Annotated Sequence	Modifications	# Protein Groups	# Proteins	Master Protein Accessions	Protein Accessions	# Missed Cleavages	Charge	DeltaScore	DeltaCn	Rank	Search Engine Rank	MS Order	Isolation Interference [%]	Average Reporter S/N	Ion Inject Time [ms]	RT [min]	First Scan	Spectrum File	Ions Matched	XCorr	Percolator q-Value	Percolator PEP	Reporter Quan Result ID	Peptide Quan Usage	Quan Info	113	114	115	116	117
		TRUE	High	Sequest HT (A2)	Unambiguous	[K].wQEEMELYR.[Q]	N-Term(iTRAQ8plex)	1	2	A0A024R3E3	A0A024R3E3; F8W696	0	2	0.3795	0	1	1	MS2	47.5772	72.3	75	48.2222	14975	1_HUMAN.raw	0/0	1.95	0	0.1523	23823	Used	Unique	187.2	186.9	198.1	6.6
	TRUE	Medium	[K].LHELQEK.[L]	1xiTRAQ8plex [K7]		0.447249	0.0198222	1	2	2	A0A024R3E3	A0A024R3E3 [158-164]	0	1200.69	High	High	High	0.612	1.733	1.634	2.832	0.577	0.353	150	91.8	259.9	298.3					Unique	2.55	High	0.005092	0.3237
		Checked	Confidence	Identifying Node	PSM Ambiguity	Annotated Sequence	Modifications	# Protein Groups	# Proteins	Master Protein Accessions	Protein Accessions	# Missed Cleavages	Charge	DeltaScore	DeltaCn	Rank	Search Engine Rank	MS Order	Isolation Interference [%]	Average Reporter S/N	Ion Inject Time [ms]	RT [min]	First Scan	Spectrum File	Ions Matched	XCorr	Percolator q-Value	Percolator PEP	Reporter Quan Result ID	Peptide Quan Usage	Quan Info	113	114	115	116	117
		TRUE	High	Sequest HT (A2)	Unambiguous	[K].LHELQEk.[L]	K7(iTRAQ8plex)	1	2	A0A024R3E3	A0A024R3E3; F8W696	0	2	0.251	0	1	1	MS2	19.616	71.5	75	14.9751	4581	1_HUMAN.raw	0/0	2.55	0.005092	0.3237	18346	Used	Unique	193.7	133	239.8	5.2
		TRUE	Low	Sequest HT (A2)	Unambiguous	[K].LHELQEk.[L]	K7(iTRAQ8plex)	1	2	A0A024R3E3	A0A024R3E3; F8W696	0	3	0.1667	0	1	1	MS2	7.97057	39.1	38.877	14.9732	4580	1_HUMAN.raw	0/0	1.98	0.5971	0.9902	18345	Used	Unique	104.5	54.8	148	5.5
	TRUE	Low	[K].AKPALEDLR.[Q]	1xiTRAQ8plex [K/A]		0.910098	0.628247	1	2	1	A0A024R3E3	A0A024R3E3 [231-239]	0	1620.99	Low	Low	Low	0.872	1.021	1.147	1.171	0.979	0.854	276.5	241.1	282.4						Unique	0.5	Low	0.3774	0.8929
		Checked	Confidence	Identifying Node	PSM Ambiguity	Annotated Sequence	Modifications	# Protein Groups	# Proteins	Master Protein Accessions	Protein Accessions	# Missed Cleavages	Charge	DeltaScore	DeltaCn	Rank	Search Engine Rank	MS Order	Isolation Interference [%]	Average Reporter S/N	Ion Inject Time [ms]	RT [min]	First Scan	Spectrum File	Ions Matched	XCorr	Percolator q-Value	Percolator PEP	Reporter Quan Result ID	Peptide Quan Usage	Quan Info	113	114	115	116	117
		TRUE	Low	Sequest HT (A2)	Selected	[K].akPALEDLR.[Q]	N-Term(iTRAQ8plex); K2(iTRAQ8plex)	1	2	A0A024R3E3	A0A024R3E3; F8W696	0	3		0	3	3	MS2	60.1009	3.6	75	48.6657	15184	1_HUMAN.raw	0/0	0.5	0.3774	0.8929	24013	Used	Unique	10.7	9.6	8.2
	TRUE	Low	[-K].LSPLGEEMR.[D]	1xOxidation [M8]		0.933105	0.659004	1	3	1	A0A024R3E3	A0A024R3E3 [165-173]	0	1047.51	Low	Low	Low															No Quan Values	0.68	Low	0.4302	0.9291
		Checked	Confidence	Identifying Node	PSM Ambiguity	Annotated Sequence	Modifications	# Protein Groups	# Proteins	Master Protein Accessions	Protein Accessions	# Missed Cleavages	Charge	DeltaScore	DeltaCn	Rank	Search Engine Rank	MS Order	Isolation Interference [%]	Average Reporter S/N	Ion Inject Time [ms]	RT [min]	First Scan	Spectrum File	Ions Matched	XCorr	Percolator q-Value	Percolator PEP	Reporter Quan Result ID	Peptide Quan Usage	Quan Info	113	114	115	116	117
		TRUE	Low	Sequest HT (A2)	Unambiguous	[-K].LSPLGEEmR.[D]	M8(Oxidation)	1	3	A0A024R3E3	Q9Y355; A0A024R3E3; F8W696	0	2	0.5	0	1	1	MS2	0	2.5	75	20.2259	6885	1_HUMAN.raw	0/0	0.68	0.4302	0.9291	20225	Not Used	No Quan Labels	10.2	7.9	1.8
	TRUE	Low	[K].VSFLSALEEYTK.[K]	1xiTRAQ8plex [K12]		0.932514	0.659004	1	2	1	A0A024R3E3	A0A024R3E3 [251-262]	0	1690.92	Low	Low	Low	1.208	1.305	0.828	1.081	0.766	0.925	149.4	180.5	195	275					Unique	0.68	Low	0.4302	0.9286
		Checked	Confidence	Identifying Node	PSM Ambiguity	Annotated Sequence	Modifications	# Protein Groups	# Proteins	Master Protein Accessions	Protein Accessions	# Missed Cleavages	Charge	DeltaScore	DeltaCn	Rank	Search Engine Rank	MS Order	Isolation Interference [%]	Average Reporter S/N	Ion Inject Time [ms]	RT [min]	First Scan	Spectrum File	Ions Matched	XCorr	Percolator q-Value	Percolator PEP	Reporter Quan Result ID	Peptide Quan Usage	Quan Info	113	114	115	116	117
		TRUE	Low	Sequest HT (A2)	Unambiguous	[K].VSFLSALEEYTk.[K]	K12(iTRAQ8plex)	1	2	A0A024R3E3	A0A024R3E3; F8W696	0	2	0.2353	0	1	1	MS2		19.6	75	48.8088	15251	1_HUMAN.raw	0/0	0.68	0.4302	0.9286	24074	Used	Unique	48.2	59.9	47.2	1.6
TRUE	High	Master Protein	Q6PJF2	IGK@ protein OS=Homo sapiens GN=IGK@ PE=1 SV=1	0	25.047	27.234	5	60	2	1	235	25.5	6.55	High	High	High		50802		IGK; IGK@	2			protein binding	Pf07654, Pf07686	1.129	1.229	0.886	1.088	0.814	0.919	203.4	229.7	250	116.8	2.831	3	98.92	5
	Checked	Confidence	Annotated Sequence	Modifications	Modifications in Master Proteins	Qvality PEP	Qvality q-value	# Protein Groups	# Proteins	# PSMs	Master Protein Accessions	Positions in Master Proteins	# Missed Cleavages	Theo. MH+ [Da]	Found in Sample: [S25] F4: 113, Sample	Found in Sample: [S26] F4: 114, Sample	Found in Sample: [S27] F4: 115, Sample	Abundance Ratio: (F4, 114) / (F4, 113)	Abundance Ratio: (F4, 115) / (F4, 113)	Abundance Ratio: (F4, 113) / (F4, 114)	Abundance Ratio: (F4, 115) / (F4, 114)	Abundance Ratio: (F4, 113) / (F4, 115)	Abundance Ratio: (F4, 114) / (F4, 115)	Abundances (Scaled): F4: 113, Sample	Abundances (Scaled): F4: 114, Sample	Abundances (Scaled): F4: 115, Sample	Abundances (Scaled): F4: 116, Sample	Abundances (Scaled): F4: 117, Sample	Abundances (Scaled): F4: 118, Sample	Abundances (Scaled): F4: 119, Sample	Abundances (Scaled): F4: 121, Sample	Quan Info	XCorr Sequest HT	Confidence Sequest HT	Percolator q-Value Sequest HT	Percolator PEP Sequest HT
	TRUE	High	[R-].TVAAPSVFIFPPSDEQLK.[S]	1xiTRAQ8plex [K/T]		0.000714102	0	2	20	2	S6B2A1; Q6PJF2	S6B2A1 [135-152]; Q6PJF2 [130-147]	0	2554.44	High	High	High	1.201	1.241	0.833	1.033	0.806	0.968	232.4	279.2	288.4						Not Unique	4.94	High	0	8.098e-05
		Checked	Confidence	Identifying Node	PSM Ambiguity	Annotated Sequence	Modifications	# Protein Groups	# Proteins	Master Protein Accessions	Protein Accessions	# Missed Cleavages	Charge	DeltaScore	DeltaCn	Rank	Search Engine Rank	MS Order	Isolation Interference [%]	Average Reporter S/N	Ion Inject Time [ms]	RT [min]	First Scan	Spectrum File	Ions Matched	XCorr	Percolator q-Value	Percolator PEP	Reporter Quan Result ID	Peptide Quan Usage	Quan Info	113	114	115	116	117
		TRUE	High	Sequest HT (A2)	Unambiguous	[R-].tVAAPSVFIFPPSDEQLk.[S]	N-Term(iTRAQ8plex); K18(iTRAQ8plex)	2	20	S6B2A1; Q6PJF2	Q6GMX0; S6AWD3; S6B2A1; Q6P5S8; P01834; S6B294; Q6PJF2; Q5EFE6; S6C4R6; Q569I7; Q6PIL8; S6AWD6; S6BGE9; S6B2C3; V9HW34; Q0KKI6; S6AWF4; Q7Z3Y4; S6AWE3; Q8TCD0	0	4	0.7182	0	1	1	MS2	22.8472	16.4	75	47.7127	14736	1_HUMAN.raw	0/0	3.69	0	0.0001824	23606	Used	Not Unique	42.5	50.3	38.4
		TRUE	High	Sequest HT (A2)	Unambiguous	[R-].tVAAPSVFIFPPSDEQLk.[S]	N-Term(iTRAQ8plex); K18(iTRAQ8plex)	2	20	S6B2A1; Q6PJF2	Q6GMX0; S6AWD3; S6B2A1; Q6P5S8; P01834; S6B294; Q6PJF2; Q5EFE6; S6C4R6; Q569I7; Q6PIL8; S6AWD6; S6BGE9; S6B2C3; V9HW34; Q0KKI6; S6AWF4; Q7Z3Y4; S6AWE3; Q8TCD0	0	3	0.7874	0	1	1	MS2	43.9547	31.1	75	47.7145	14737	1_HUMAN.raw	0/0	4.94	0	8.098e-05	23607	Used	Not Unique	77.5	98	73.3
	TRUE	High	[K].DSTYSLSSTLTLSK.[A]	1xiTRAQ8plex [K/D]		0.00195346	0	1	11	52	Q6PJF2	Q6PJF2 [191-204]	0	2111.17	High	High	High	1.079	1.306	0.927	1.211	0.765	0.826	205.7	221.9	268.8	103.6					Unique	3.47	High	0	0.0002916
		Checked	Confidence	Identifying Node	PSM Ambiguity	Annotated Sequence	Modifications	# Protein Groups	# Proteins	Master Protein Accessions	Protein Accessions	# Missed Cleavages	Charge	DeltaScore	DeltaCn	Rank	Search Engine Rank	MS Order	Isolation Interference [%]	Average Reporter S/N	Ion Inject Time [ms]	RT [min]	First Scan	Spectrum File	Ions Matched	XCorr	Percolator q-Value	Percolator PEP	Reporter Quan Result ID	Peptide Quan Usage	Quan Info	113	114	115	116	117
		TRUE	High	Sequest HT (A2)	Unambiguous	[K].dSTYSLSSTLTLSk.[A]	N-Term(iTRAQ8plex); K14(iTRAQ8plex)	1	11	Q6PJF2	Q6GMX0; Q6P5S8; A0A075B6H6; P01834; Q6PJF2; Q5EFE6; Q6PIL8; V9HW34; Q0KKI6; Q7Z3Y4; Q8TCD0	0	3	0.5349	0	1	1	MS2	45.9803	5.9	75	69.2639	23553	1_HUMAN.raw	0/0	1.72	0	0.06767	30608	Used	Unique	16.4	16.3	14.6
		TRUE	High	Sequest HT (A2)	Unambiguous	[K].dSTYSLSSTLTLSk.[A]	N-Term(iTRAQ8plex); K14(iTRAQ8plex)	1	11	Q6PJF2	Q6GMX0; Q6P5S8; A0A075B6H6; P01834; Q6PJF2; Q5EFE6; Q6PIL8; V9HW34; Q0KKI6; Q7Z3Y4; Q8TCD0	0	3	0.5217	0	1	1	MS2		6	75	55.9267	18120	1_HUMAN.raw	0/0	2.07	0	0.02272	26329	Used	Unique	11.8	16.7	18	1.4
		TRUE	High	Sequest HT (A2)	Unambiguous	[K].dSTYSLSSTLTLSk.[A]	N-Term(iTRAQ8plex); K14(iTRAQ8plex)	1	11	Q6PJF2	Q6GMX0; Q6P5S8; A0A075B6H6; P01834; Q6PJF2; Q5EFE6; Q6PIL8; V9HW34; Q0KKI6; Q7Z3Y4; Q8TCD0	0	3	0.6051	0	1	1	MS2	45.5727	6.3	75	66.7259	22598	1_HUMAN.raw	0/0	1.95	0	0.05815	29906	Used	Unique	14	16.9	19.3
		TRUE	High	Sequest HT (A2)	Unambiguous	[K].dSTYSLSSTLTLSk.[A]	N-Term(iTRAQ8plex); K14(iTRAQ8plex)	1	11	Q6PJF2	Q6GMX0; Q6P5S8; A0A075B6H6; P01834; Q6PJF2; Q5EFE6; Q6PIL8; V9HW34; Q0KKI6; Q7Z3Y4; Q8TCD0	0	3	0.6024	0	1	1	MS2	20.4085	8.5	75	66.9831	22689	1_HUMAN.raw	0/0	2.54	0	0.007602	29969	Used	Unique	22.9	23.6	20.4	1.5
		TRUE	High	Sequest HT (A2)	Unambiguous	[K].dSTYSLSSTLTLSk.[A]	N-Term(iTRAQ8plex); K14(iTRAQ8plex)	1	11	Q6PJF2	Q6GMX0; Q6P5S8; A0A075B6H6; P01834; Q6PJF2; Q5EFE6; Q6PIL8; V9HW34; Q0KKI6; Q7Z3Y4; Q8TCD0	0	3	0.5509	0	1	1	MS2	0	5	75	60.464	20142	1_HUMAN.raw	0/0	2.16	0	0.03175	28030	Used	Unique	12.9	12.1	15.4
		TRUE	High	Sequest HT (A2)	Unambiguous	[K].dSTYSLSSTLTLSk.[A]	N-Term(iTRAQ8plex); K14(iTRAQ8plex)	1	11	Q6PJF2	Q6GMX0; Q6P5S8; A0A075B6H6; P01834; Q6PJF2; Q5EFE6; Q6PIL8; V9HW34; Q0KKI6; Q7Z3Y4; Q8TCD0	0	3	0.5885	0	1	1	MS2	0	7.9	75	55.6522	17994	1_HUMAN.raw	0/0	2.26	0	0.003068	26220	Used	Unique	22.5	23.5	17.4
		TRUE	High	Sequest HT (A2)	Unambiguous	[K].dSTYSLSSTLTLSk.[A]	N-Term(iTRAQ8plex); K14(iTRAQ8plex)	1	11	Q6PJF2	Q6GMX0; Q6P5S8; A0A075B6H6; P01834; Q6PJF2; Q5EFE6; Q6PIL8; V9HW34; Q0KKI6; Q7Z3Y4; Q8TCD0	0	3	0.5732	0	1	1	MS2	29.6679	5.3	75	60.8281	20296	1_HUMAN.raw	0/0	1.64	0	0.08747	28155	Used	Unique	16.4	14.3	11.4
		TRUE	High	Sequest HT (A2)	Unambiguous	[K].dSTYSLSSTLTLSk.[A]	N-Term(iTRAQ8plex); K14(iTRAQ8plex)	1	11	Q6PJF2	Q6GMX0; Q6P5S8; A0A075B6H6; P01834; Q6PJF2; Q5EFE6; Q6PIL8; V9HW34; Q0KKI6; Q7Z3Y4; Q8TCD0	0	3	0.5455	0	1	1	MS2	0	5	75	60.6546	20222	1_HUMAN.raw	0/0	1.87	0	0.01394	28095	Used	Unique	12.2	13.3	14.9
		TRUE	High	Sequest HT (A2)	Unambiguous	[K].dSTYSLSSTLTLSk.[A]	N-Term(iTRAQ8plex); K14(iTRAQ8plex)	1	11	Q6PJF2	Q6GMX0; Q6P5S8; A0A075B6H6; P01834; Q6PJF2; Q5EFE6; Q6PIL8; V9HW34; Q0KKI6; Q7Z3Y4; Q8TCD0	0	3	0.5541	0	1	1	MS2	0	7.5	75	70.8009	24146	1_HUMAN.raw	0/0	2.22	0	0.07638	31052	Used	Unique	18.5	21.8	19.5
		TRUE	High	Sequest HT (A2)	Unambiguous	[K].dSTYSLSSTLTLSk.[A]	N-Term(iTRAQ8plex); K14(iTRAQ8plex)	1	11	Q6PJF2	Q6GMX0; Q6P5S8; A0A075B6H6; P01834; Q6PJF2; Q5EFE6; Q6PIL8; V9HW34; Q0KKI6; Q7Z3Y4; Q8TCD0	0	3	0.5274	0	1	1	MS2	13.4023	5.8	75	56.6918	18471	1_HUMAN.raw	0/0	2.01	0	0.02621	26634	Used	Unique	15.7	15.1	15.6
		TRUE	High	Sequest HT (A2)	Unambiguous	[K].dSTYSLSSTLTLSk.[A]	N-Term(iTRAQ8plex); K14(iTRAQ8plex)	1	11	Q6PJF2	Q6GMX0; Q6P5S8; A0A075B6H6; P01834; Q6PJF2; Q5EFE6; Q6PIL8; V9HW34; Q0KKI6; Q7Z3Y4; Q8TCD0	0	3	0.5138	0	1	1	MS2	39.8128	6.2	75	60.0963	19983	1_HUMAN.raw	0/0	1.81	0	0.02982	27899	Used	Unique	16.4	16.2	16.9
		TRUE	High	Sequest HT (A2)	Unambiguous	[K].dSTYSLSSTLTLSk.[A]	N-Term(iTRAQ8plex); K14(iTRAQ8plex)	1	11	Q6PJF2	Q6GMX0; Q6P5S8; A0A075B6H6; P01834; Q6PJF2; Q5EFE6; Q6PIL8; V9HW34; Q0KKI6; Q7Z3Y4; Q8TCD0	0	3	0.5618	0	1	1	MS2	0	7.8	75	69.0201	23458	1_HUMAN.raw	0/0	1.78	0	0.09918	30536	Used	Unique	19.6	22.1	20.9
		TRUE	High	Sequest HT (A2)	Unambiguous	[K].dSTYSLSSTLTLSk.[A]	N-Term(iTRAQ8plex); K14(iTRAQ8plex)	1	11	Q6PJF2	Q6GMX0; Q6P5S8; A0A075B6H6; P01834; Q6PJF2; Q5EFE6; Q6PIL8; V9HW34; Q0KKI6; Q7Z3Y4; Q8TCD0	0	3	0.6278	0	1	1	MS2	61.4609	8.1	75	64.0056	21559	1_HUMAN.raw	0/0	1.8	0	0.06497	29132	Used	Unique	23.3	22.5	19.1
		TRUE	High	Sequest HT (A2)	Unambiguous	[K].dSTYSLSSTLTLSk.[A]	N-Term(iTRAQ8plex); K14(iTRAQ8plex)	1	11	Q6PJF2	Q6GMX0; Q6P5S8; A0A075B6H6; P01834; Q6PJF2; Q5EFE6; Q6PIL8; V9HW34; Q0KKI6; Q7Z3Y4; Q8TCD0	0	3	0.5699	0	1	1	MS2	23.6965	6.8	75	67.584	22909	1_HUMAN.raw	0/0	1.86	0	0.05935	30126	Used	Unique	19.2	20.9	14.5
		TRUE	High	Sequest HT (A2)	Unambiguous	[K].dSTYSLSSTLTLSk.[A]	N-Term(iTRAQ8plex); K14(iTRAQ8plex)	1	11	Q6PJF2	Q6GMX0; Q6P5S8; A0A075B6H6; P01834; Q6PJF2; Q5EFE6; Q6PIL8; V9HW34; Q0KKI6; Q7Z3Y4; Q8TCD0	0	3	0.5879	0	1	1	MS2	0	25.3	75	51.2535	16275	1_HUMAN.raw	0/0	3.47	0	0.0002916	24913	Used	Unique	60.6	78.2	62.3	1.5
		TRUE	High	Sequest HT (A2)	Unambiguous	[K].dSTYSLSSTLTLSk.[A]	N-Term(iTRAQ8plex); K14(iTRAQ8plex)	1	11	Q6PJF2	Q6GMX0; Q6P5S8; A0A075B6H6; P01834; Q6PJF2; Q5EFE6; Q6PIL8; V9HW34; Q0KKI6; Q7Z3Y4; Q8TCD0	0	3	0.5789	0	1	1	MS2	26.464	8.5	75	62.3096	20902	1_HUMAN.raw	0/0	2.47	0	0.01424	28636	Used	Unique	23	22.8	22.6
		TRUE	High	Sequest HT (A2)	Unambiguous	[K].dSTYSLSSTLTLSk.[A]	N-Term(iTRAQ8plex); K14(iTRAQ8plex)	1	11	Q6PJF2	Q6GMX0; Q6P5S8; A0A075B6H6; P01834; Q6PJF2; Q5EFE6; Q6PIL8; V9HW34; Q0KKI6; Q7Z3Y4; Q8TCD0	0	3	0.6875	0	1	1	MS2	9.46933	7.9	75	56.4658	18370	1_HUMAN.raw	0/0	2.24	0	0.01813	26549	Used	Unique	19.7	22.5	20.8
		TRUE	High	Sequest HT (A2)	Unambiguous	[K].dSTYSLSSTLTLSk.[A]	N-Term(iTRAQ8plex); K14(iTRAQ8plex)	1	11	Q6PJF2	Q6GMX0; Q6P5S8; A0A075B6H6; P01834; Q6PJF2; Q5EFE6; Q6PIL8; V9HW34; Q0KKI6; Q7Z3Y4; Q8TCD0	0	3	0.3151	0	1	1	MS2	40.9492	6.4	75	71.74	24503	1_HUMAN.raw	0/0	1.46	0	0.06494	31318	Used	Unique	17.4	18	15.6
		TRUE	High	Sequest HT (A2)	Unambiguous	[K].dSTYSLSSTLTLSk.[A]	N-Term(iTRAQ8plex); K14(iTRAQ8plex)	1	11	Q6PJF2	Q6GMX0; Q6P5S8; A0A075B6H6; P01834; Q6PJF2; Q5EFE6; Q6PIL8; V9HW34; Q0KKI6; Q7Z3Y4; Q8TCD0	0	3	0.5273	0	1	1	MS2	0	6.2	75	73.6257	25216	1_HUMAN.raw	0/0	1.65	0	0.1099	31850	Used	Unique	16.8	14.9	17.9
		TRUE	High	Sequest HT (A2)	Unambiguous	[K].dSTYSLSSTLTLSk.[A]	N-Term(iTRAQ8plex); K14(iTRAQ8plex)	1	11	Q6PJF2	Q6GMX0; Q6P5S8; A0A075B6H6; P01834; Q6PJF2; Q5EFE6; Q6PIL8; V9HW34; Q0KKI6; Q7Z3Y4; Q8TCD0	0	3	0.615	0	1	1	MS2	0	7.1	75	65.0555	21952	1_HUMAN.raw	0/0	2.26	0	0.004185	29423	Used	Unique	18.8	21.3	16.7
		TRUE	High	Sequest HT (A2)	Unambiguous	[K].dSTYSLSSTLTLSk.[A]	N-Term(iTRAQ8plex); K14(iTRAQ8plex)	1	11	Q6PJF2	Q6GMX0; Q6P5S8; A0A075B6H6; P01834; Q6PJF2; Q5EFE6; Q6PIL8; V9HW34; Q0KKI6; Q7Z3Y4; Q8TCD0	0	3	0.5903	0	1	1	MS2	49.1054	9.9	75	54.273	17404	1_HUMAN.raw	0/0	2.27	0	0.03671	25737	Used	Unique	23.6	28.7	24.9	2.2
		TRUE	High	Sequest HT (A2)	Unambiguous	[K].dSTYSLSSTLTLSk.[A]	N-Term(iTRAQ8plex); K14(iTRAQ8plex)	1	11	Q6PJF2	Q6GMX0; Q6P5S8; A0A075B6H6; P01834; Q6PJF2; Q5EFE6; Q6PIL8; V9HW34; Q0KKI6; Q7Z3Y4; Q8TCD0	0	3	0.5758	0	1	1	MS2	0	6.7	75	64.5376	21758	1_HUMAN.raw	0/0	1.98	0	0.01862	29277	Used	Unique	18.6	19.1	15.8
		TRUE	High	Sequest HT (A2)	Unambiguous	[K].dSTYSLSSTLTLSk.[A]	N-Term(iTRAQ8plex); K14(iTRAQ8plex)	1	11	Q6PJF2	Q6GMX0; Q6P5S8; A0A075B6H6; P01834; Q6PJF2; Q5EFE6; Q6PIL8; V9HW34; Q0KKI6; Q7Z3Y4; Q8TCD0	0	3	0.5322	0	1	1	MS2	0	6.6	75	65.2653	22031	1_HUMAN.raw	0/0	2.33	0	0.0326	29481	Used	Unique	15.7	22.6	14.8
		TRUE	High	Sequest HT (A2)	Unambiguous	[K].dSTYSLSSTLTLSk.[A]	N-Term(iTRAQ8plex); K14(iTRAQ8plex)	1	11	Q6PJF2	Q6GMX0; Q6P5S8; A0A075B6H6; P01834; Q6PJF2; Q5EFE6; Q6PIL8; V9HW34; Q0KKI6; Q7Z3Y4; Q8TCD0	0	3	0.5	0	1	1	MS2	0	7.8	75	61.4061	20539	1_HUMAN.raw	0/0	1.7	0	0.07605	28351	Used	Unique	18.8	21.4	22.1
		TRUE	High	Sequest HT (A2)	Unambiguous	[K].dSTYSLSSTLTLSk.[A]	N-Term(iTRAQ8plex); K14(iTRAQ8plex)	1	11	Q6PJF2	Q6GMX0; Q6P5S8; A0A075B6H6; P01834; Q6PJF2; Q5EFE6; Q6PIL8; V9HW34; Q0KKI6; Q7Z3Y4; Q8TCD0	0	3	0.631	0	1	1	MS2	0	8.3	75	61.9288	20747	1_HUMAN.raw	0/0	2.52	0	0.0114	28514	Used	Unique	22.3	20.8	23.2
		TRUE	High	Sequest HT (A2)	Unambiguous	[K].dSTYSLSSTLTLSk.[A]	N-Term(iTRAQ8plex); K14(iTRAQ8plex)	1	11	Q6PJF2	Q6GMX0; Q6P5S8; A0A075B6H6; P01834; Q6PJF2; Q5EFE6; Q6PIL8; V9HW34; Q0KKI6; Q7Z3Y4; Q8TCD0	0	3	0.6646	0	1	1	MS2	5.97989	31.9	75	47.6623	14712	1_HUMAN.raw	0/0	3.19	0	0.0005579	23584	Used	Unique	82.7	94.3	76.8	1.6
		TRUE	High	Sequest HT (A2)	Unambiguous	[K].dSTYSLSSTLTLSk.[A]	N-Term(iTRAQ8plex); K14(iTRAQ8plex)	1	11	Q6PJF2	Q6GMX0; Q6P5S8; A0A075B6H6; P01834; Q6PJF2; Q5EFE6; Q6PIL8; V9HW34; Q0KKI6; Q7Z3Y4; Q8TCD0	0	3	0.5917	0	1	1	MS2	12.7455	9.8	75	61.6416	20634	1_HUMAN.raw	0/0	2.4	0	0.003663	28426	Used	Unique	26.4	27.6	24.1
		TRUE	High	Sequest HT (A2)	Unambiguous	[K].dSTYSLSSTLTLSk.[A]	N-Term(iTRAQ8plex); K14(iTRAQ8plex)	1	11	Q6PJF2	Q6GMX0; Q6P5S8; A0A075B6H6; P01834; Q6PJF2; Q5EFE6; Q6PIL8; V9HW34; Q0KKI6; Q7Z3Y4; Q8TCD0	0	3	0.6158	0	1	1	MS2	40.8308	7.5	75	64.8812	21882	1_HUMAN.raw	0/0	1.9	0	0.02524	29367	Used	Unique	19	23.8	17.2
		TRUE	High	Sequest HT (A2)	Unambiguous	[K].dSTYSLSSTLTLSk.[A]	N-Term(iTRAQ8plex); K14(iTRAQ8plex)	1	11	Q6PJF2	Q6GMX0; Q6P5S8; A0A075B6H6; P01834; Q6PJF2; Q5EFE6; Q6PIL8; V9HW34; Q0KKI6; Q7Z3Y4; Q8TCD0	0	3	0.5055	0	1	1	MS2	58.7144	7.1	75	61.0458	20387	1_HUMAN.raw	0/0	1.82	0	0.02947	28228	Used	Unique	18.5	21.2	16.7
		TRUE	High	Sequest HT (A2)	Unambiguous	[K].dSTYSLSSTLTLSk.[A]	N-Term(iTRAQ8plex); K14(iTRAQ8plex)	1	11	Q6PJF2	Q6GMX0; Q6P5S8; A0A075B6H6; P01834; Q6PJF2; Q5EFE6; Q6PIL8; V9HW34; Q0KKI6; Q7Z3Y4; Q8TCD0	0	3	0.534	0	1	1	MS2	14.9338	8.4	75	66.1407	22382	1_HUMAN.raw	0/0	2.06	0	0.04249	29750	Used	Unique	22	25.3	19.6
		TRUE	High	Sequest HT (A2)	Unambiguous	[K].dSTYSLSSTLTLSk.[A]	N-Term(iTRAQ8plex); K14(iTRAQ8plex)	1	11	Q6PJF2	Q6GMX0; Q6P5S8; A0A075B6H6; P01834; Q6PJF2; Q5EFE6; Q6PIL8; V9HW34; Q0KKI6; Q7Z3Y4; Q8TCD0	0	3	0.5283	0	1	1	MS2	14.514	7.6	75	66.3559	22460	1_HUMAN.raw	0/0	2.12	0	0.009498	29806	Used	Unique	18.7	20.3	21.8
		TRUE	High	Sequest HT (A2)	Unambiguous	[K].dSTYSLSSTLTLSk.[A]	N-Term(iTRAQ8plex); K14(iTRAQ8plex)	1	11	Q6PJF2	Q6GMX0; Q6P5S8; A0A075B6H6; P01834; Q6PJF2; Q5EFE6; Q6PIL8; V9HW34; Q0KKI6; Q7Z3Y4; Q8TCD0	0	3	0.6286	0	1	1	MS2	0	10.1	75	62.1254	20825	1_HUMAN.raw	0/0	2.45	0	0.003613	28574	Used	Unique	28.5	27.5	24.9
		TRUE	High	Sequest HT (A2)	Unambiguous	[K].dSTYSLSSTLTLSk.[A]	N-Term(iTRAQ8plex); K14(iTRAQ8plex)	1	11	Q6PJF2	Q6GMX0; Q6P5S8; A0A075B6H6; P01834; Q6PJF2; Q5EFE6; Q6PIL8; V9HW34; Q0KKI6; Q7Z3Y4; Q8TCD0	0	3	0.6573	0	1	1	MS2	26.4632	11.3	75	54.7583	17589	1_HUMAN.raw	0/0	2.13	0	0.004146	25874	Used	Unique	29.3	32.6	28.9
		TRUE	High	Sequest HT (A2)	Unambiguous	[K].dSTYSLSSTLTLSk.[A]	N-Term(iTRAQ8plex); K14(iTRAQ8plex)	1	11	Q6PJF2	Q6GMX0; Q6P5S8; A0A075B6H6; P01834; Q6PJF2; Q5EFE6; Q6PIL8; V9HW34; Q0KKI6; Q7Z3Y4; Q8TCD0	0	3	0.5977	0	1	1	MS2	0	9.9	75	65.4678	22111	1_HUMAN.raw	0/0	2.56	0	0.004037	29542	Used	Unique	27.5	28.2	23.3
		TRUE	High	Sequest HT (A2)	Unambiguous	[K].dSTYSLSSTLTLSk.[A]	N-Term(iTRAQ8plex); K14(iTRAQ8plex)	1	11	Q6PJF2	Q6GMX0; Q6P5S8; A0A075B6H6; P01834; Q6PJF2; Q5EFE6; Q6PIL8; V9HW34; Q0KKI6; Q7Z3Y4; Q8TCD0	0	3	0.6222	0	1	1	MS2	30.005	11.1	75	54.5486	17505	1_HUMAN.raw	0/0	2.25	0	0.01817	25807	Used	Unique	26.3	33.3	29.2
		TRUE	High	Sequest HT (A2)	Unambiguous	[K].dSTYSLSSTLTLSk.[A]	N-Term(iTRAQ8plex); K14(iTRAQ8plex)	1	11	Q6PJF2	Q6GMX0; Q6P5S8; A0A075B6H6; P01834; Q6PJF2; Q5EFE6; Q6PIL8; V9HW34; Q0KKI6; Q7Z3Y4; Q8TCD0	0	3	0.5576	0	1	1	MS2	31.7635	5	75	61.2261	20464	1_HUMAN.raw	0/0	1.65	0	0.03251	28291	Used	Unique	9.7	16.5	13.7
		TRUE	High	Sequest HT (A2)	Unambiguous	[K].dSTYSLSSTLTLSk.[A]	N-Term(iTRAQ8plex); K14(iTRAQ8plex)	1	11	Q6PJF2	Q6GMX0; Q6P5S8; A0A075B6H6; P01834; Q6PJF2; Q5EFE6; Q6PIL8; V9HW34; Q0KKI6; Q7Z3Y4; Q8TCD0	0	3	0.6505	0	1	1	MS2	15.4248	8.8	75	65.8282	22256	1_HUMAN.raw	0/0	2.89	0	0.003086	29654	Used	Unique	24.4	24.7	21.2
		TRUE	High	Sequest HT (A2)	Unambiguous	[K].dSTYSLSSTLTLSk.[A]	N-Term(iTRAQ8plex); K14(iTRAQ8plex)	1	11	Q6PJF2	Q6GMX0; Q6P5S8; A0A075B6H6; P01834; Q6PJF2; Q5EFE6; Q6PIL8; V9HW34; Q0KKI6; Q7Z3Y4; Q8TCD0	0	3	0.6041	0	1	1	MS2	14.3718	7	75	57.6344	18902	1_HUMAN.raw	0/0	1.97	0	0.0262	27004	Used	Unique	16.2	20.5	19.4
		TRUE	High	Sequest HT (A2)	Unambiguous	[K].dSTYSLSSTLTLSk.[A]	N-Term(iTRAQ8plex); K14(iTRAQ8plex)	1	11	Q6PJF2	Q6GMX0; Q6P5S8; A0A075B6H6; P01834; Q6PJF2; Q5EFE6; Q6PIL8; V9HW34; Q0KKI6; Q7Z3Y4; Q8TCD0	0	3	0.5877	0	1	1	MS2	23.0034	9.1	75	63.0456	21187	1_HUMAN.raw	0/0	2.28	0	0.02167	28851	Used	Unique	25.8	24.8	21.9
		TRUE	High	Sequest HT (A2)	Unambiguous	[K].dSTYSLSSTLTLSk.[A]	N-Term(iTRAQ8plex); K14(iTRAQ8plex)	1	11	Q6PJF2	Q6GMX0; Q6P5S8; A0A075B6H6; P01834; Q6PJF2; Q5EFE6; Q6PIL8; V9HW34; Q0KKI6; Q7Z3Y4; Q8TCD0	0	3	0.5567	0	1	1	MS2	22.5475	5.9	75	58.8784	19459	1_HUMAN.raw	0/0	2.03	0	0.01434	27474	Used	Unique	15.5	18.9	12.5
		TRUE	High	Sequest HT (A2)	Unambiguous	[K].dSTYSLSSTLTLSk.[A]	N-Term(iTRAQ8plex); K14(iTRAQ8plex)	1	11	Q6PJF2	Q6GMX0; Q6P5S8; A0A075B6H6; P01834; Q6PJF2; Q5EFE6; Q6PIL8; V9HW34; Q0KKI6; Q7Z3Y4; Q8TCD0	0	3	0.5029	0	1	1	MS2		6.8	75	71.0704	24245	1_HUMAN.raw	0/0	1.75	0	0.08874	31123	Used	Unique	15.9	21.7	16.8
		TRUE	High	Sequest HT (A2)	Unambiguous	[K].dSTYSLSSTLTLSk.[A]	N-Term(iTRAQ8plex); K14(iTRAQ8plex)	1	11	Q6PJF2	Q6GMX0; Q6P5S8; A0A075B6H6; P01834; Q6PJF2; Q5EFE6; Q6PIL8; V9HW34; Q0KKI6; Q7Z3Y4; Q8TCD0	0	3	0.545	0	1	1	MS2	15.6719	9.2	75	67.9354	23039	1_HUMAN.raw	0/0	2.11	0	0.03543	30219	Used	Unique	21.3	28.7	23.5
		TRUE	High	Sequest HT (A2)	Unambiguous	[K].dSTYSLSSTLTLSk.[A]	N-Term(iTRAQ8plex); K14(iTRAQ8plex)	1	11	Q6PJF2	Q6GMX0; Q6P5S8; A0A075B6H6; P01834; Q6PJF2; Q5EFE6; Q6PIL8; V9HW34; Q0KKI6; Q7Z3Y4; Q8TCD0	0	3	0.5566	0	1	1	MS2	6.61424	8.1	75	63.6403	21413	1_HUMAN.raw	0/0	2.12	0	0.01952	29018	Used	Unique	22.8	20.6	21.3
		TRUE	High	Sequest HT (A2)	Unambiguous	[K].dSTYSLSSTLTLSk.[A]	N-Term(iTRAQ8plex); K14(iTRAQ8plex)	1	11	Q6PJF2	Q6GMX0; Q6P5S8; A0A075B6H6; P01834; Q6PJF2; Q5EFE6; Q6PIL8; V9HW34; Q0KKI6; Q7Z3Y4; Q8TCD0	0	3	0.6627	0	1	1	MS2	0	9.2	75	63.4513	21339	1_HUMAN.raw	0/0	2.52	0	0.01151	28961	Used	Unique	26.1	23.5	23.9
		TRUE	High	Sequest HT (A2)	Unambiguous	[K].dSTYSLSSTLTLSk.[A]	N-Term(iTRAQ8plex); K14(iTRAQ8plex)	1	11	Q6PJF2	Q6GMX0; Q6P5S8; A0A075B6H6; P01834; Q6PJF2; Q5EFE6; Q6PIL8; V9HW34; Q0KKI6; Q7Z3Y4; Q8TCD0	0	3	0.5436	0	1	1	MS2	5.59401	6.5	75	58.1626	19143	1_HUMAN.raw	0/0	1.95	0	0.04608	27211	Used	Unique	15.1	19.6	16.9
		TRUE	High	Sequest HT (A2)	Unambiguous	[K].dSTYSLSSTLTLSk.[A]	N-Term(iTRAQ8plex); K14(iTRAQ8plex)	1	11	Q6PJF2	Q6GMX0; Q6P5S8; A0A075B6H6; P01834; Q6PJF2; Q5EFE6; Q6PIL8; V9HW34; Q0KKI6; Q7Z3Y4; Q8TCD0	0	3	0.5691	0	1	1	MS2	0	6.1	75	59.1137	19560	1_HUMAN.raw	0/0	1.88	0	0.02216	27558	Used	Unique	13.4	18.8	16.5
		TRUE	High	Sequest HT (A2)	Unambiguous	[K].dSTYSLSSTLTLSk.[A]	N-Term(iTRAQ8plex); K14(iTRAQ8plex)	1	11	Q6PJF2	Q6GMX0; Q6P5S8; A0A075B6H6; P01834; Q6PJF2; Q5EFE6; Q6PIL8; V9HW34; Q0KKI6; Q7Z3Y4; Q8TCD0	0	3	0.5352	0	1	1	MS2	0	8.9	75	68.1436	23114	1_HUMAN.raw	0/0	2.13	0	0.01187	30271	Used	Unique	24.1	23.7	21.4	2
		TRUE	High	Sequest HT (A2)	Unambiguous	[K].dSTYSLSSTLTLSk.[A]	N-Term(iTRAQ8plex); K14(iTRAQ8plex)	1	11	Q6PJF2	Q6GMX0; Q6P5S8; A0A075B6H6; P01834; Q6PJF2; Q5EFE6; Q6PIL8; V9HW34; Q0KKI6; Q7Z3Y4; Q8TCD0	0	3	0.6106	0	1	1	MS2	6.95443	8	75	57.8849	19017	1_HUMAN.raw	0/0	2.26	0	0.0165	27104	Used	Unique	21.1	21.9	20.6
		TRUE	High	Sequest HT (A2)	Unambiguous	[K].dSTYSLSSTLTLSk.[A]	N-Term(iTRAQ8plex); K14(iTRAQ8plex)	1	11	Q6PJF2	Q6GMX0; Q6P5S8; A0A075B6H6; P01834; Q6PJF2; Q5EFE6; Q6PIL8; V9HW34; Q0KKI6; Q7Z3Y4; Q8TCD0	0	3	0.6062	0	1	1	MS2	71.5374	9.1	75	67.7593	22975	1_HUMAN.raw	0/0	1.93	0	0.038	30174	Used	Unique	23.9	25.9	23.1
		TRUE	High	Sequest HT (A2)	Unambiguous	[K].dSTYSLSSTLTLSk.[A]	N-Term(iTRAQ8plex); K14(iTRAQ8plex)	1	11	Q6PJF2	Q6GMX0; Q6P5S8; A0A075B6H6; P01834; Q6PJF2; Q5EFE6; Q6PIL8; V9HW34; Q0KKI6; Q7Z3Y4; Q8TCD0	0	3	0.5673	0	1	1	MS2	40.136	7.8	75	57.1273	18673	1_HUMAN.raw	0/0	2.45	0	0.003671	26811	Used	Unique	20	21.5	21.3
		TRUE	High	Sequest HT (A2)	Unambiguous	[K].dSTYSLSSTLTLSk.[A]	N-Term(iTRAQ8plex); K14(iTRAQ8plex)	1	11	Q6PJF2	Q6GMX0; Q6P5S8; A0A075B6H6; P01834; Q6PJF2; Q5EFE6; Q6PIL8; V9HW34; Q0KKI6; Q7Z3Y4; Q8TCD0	0	3	0.6571	0	1	1	MS2		6.8	75	62.8663	21119	1_HUMAN.raw	0/0	2.1	0	0.01255	28801	Used	Unique	16.6	20.9	16.6
		TRUE	High	Sequest HT (A2)	Unambiguous	[K].dSTYSLSSTLTLSk.[A]	N-Term(iTRAQ8plex); K14(iTRAQ8plex)	1	11	Q6PJF2	Q6GMX0; Q6P5S8; A0A075B6H6; P01834; Q6PJF2; Q5EFE6; Q6PIL8; V9HW34; Q0KKI6; Q7Z3Y4; Q8TCD0	0	3	0.3712	0	1	1	MS2	34.4421	5.4	75	68.3212	23187	1_HUMAN.raw	0/0	1.32	0.001057	0.2714	30328	Used	Unique	15.3	14.7	13.2
	TRUE	High	[K].SGTASVVCLLNNFYPR.[E]	1xCarbamidomethyl [C8]; 1xiTRAQ8plex [N-Term]		0.000143818	0	2	21	3	S6B2A1; Q6PJF2	S6B2A1 [153-168]; Q6PJF2 [148-163]	0	2102.1	High	High	High	1.306	0.915	0.766	0.701	1.093	1.427	189.4	247.3	173.3	189.9					Not Unique	5.58	High	0	1.049e-05
		Checked	Confidence	Identifying Node	PSM Ambiguity	Annotated Sequence	Modifications	# Protein Groups	# Proteins	Master Protein Accessions	Protein Accessions	# Missed Cleavages	Charge	DeltaScore	DeltaCn	Rank	Search Engine Rank	MS Order	Isolation Interference [%]	Average Reporter S/N	Ion Inject Time [ms]	RT [min]	First Scan	Spectrum File	Ions Matched	XCorr	Percolator q-Value	Percolator PEP	Reporter Quan Result ID	Peptide Quan Usage	Quan Info	113	114	115	116	117
		TRUE	High	Sequest HT (A2)	Unambiguous	[K].sGTASVVcLLNNFYPR.[E]	N-Term(iTRAQ8plex); C8(Carbamidomethyl)	2	21	S6B2A1; Q6PJF2	Q6GMX0; S6AWD3; S6B2A1; Q6P5S8; A0A075B6H6; P01834; S6B294; Q6PJF2; Q5EFE6; S6C4R6; Q569I7; Q6PIL8; S6AWD6; S6BGE9; S6B2C3; V9HW34; Q0KKI6; S6AWF4; Q7Z3Y4; S6AWE3; Q8TCD0	0	3	0.6583	0	1	1	MS2		14.2	75	51.9496	16540	1_HUMAN.raw	0/0	2.4	0	0.02667	25109	Used	Not Unique	42.7	40.6	30.4
		TRUE	High	Sequest HT (A2)	Unambiguous	[K].sGTASVVcLLNNFYPR.[E]	N-Term(iTRAQ8plex); C8(Carbamidomethyl)	2	21	S6B2A1; Q6PJF2	Q6GMX0; S6AWD3; S6B2A1; Q6P5S8; A0A075B6H6; P01834; S6B294; Q6PJF2; Q5EFE6; S6C4R6; Q569I7; Q6PIL8; S6AWD6; S6BGE9; S6B2C3; V9HW34; Q0KKI6; S6AWF4; Q7Z3Y4; S6AWE3; Q8TCD0	0	2	0.7658	0	1	1	MS2	0	80.9	75	48.2315	14980	1_HUMAN.raw	0/0	4.27	0	1.516e-05	23828	Used	Not Unique	208	293.5	140.1	5.5
		TRUE	High	Sequest HT (A2)	Unambiguous	[K].sGTASVVcLLNNFYPR.[E]	N-Term(iTRAQ8plex); C8(Carbamidomethyl)	2	21	S6B2A1; Q6PJF2	Q6GMX0; S6AWD3; S6B2A1; Q6P5S8; A0A075B6H6; P01834; S6B294; Q6PJF2; Q5EFE6; S6C4R6; Q569I7; Q6PIL8; S6AWD6; S6BGE9; S6B2C3; V9HW34; Q0KKI6; S6AWF4; Q7Z3Y4; S6AWE3; Q8TCD0	0	3	0.7312	0	1	1	MS2	27.236	20.8	75	48.2389	14984	1_HUMAN.raw	0/0	5.58	0	1.049e-05	23832	Used	Not Unique	53.4	74.4	38.2
	TRUE	High	[K].SGTASVVCLLNNFYPR.[E]	1xCarbamidomethyl [C8]		0.00122698	0	2	21	1	S6B2A1; Q6PJF2	S6B2A1 [153-168]; Q6PJF2 [148-163]	0	1797.9	High	High	High															No Quan Values	3.37	High	0	0.0001611
		Checked	Confidence	Identifying Node	PSM Ambiguity	Annotated Sequence	Modifications	# Protein Groups	# Proteins	Master Protein Accessions	Protein Accessions	# Missed Cleavages	Charge	DeltaScore	DeltaCn	Rank	Search Engine Rank	MS Order	Isolation Interference [%]	Average Reporter S/N	Ion Inject Time [ms]	RT [min]	First Scan	Spectrum File	Ions Matched	XCorr	Percolator q-Value	Percolator PEP	Reporter Quan Result ID	Peptide Quan Usage	Quan Info	113	114	115	116	117
		TRUE	High	Sequest HT (A2)	Unambiguous	[K].SGTASVVcLLNNFYPR.[E]	C8(Carbamidomethyl)	2	21	S6B2A1; Q6PJF2	Q6GMX0; S6AWD3; S6B2A1; Q6P5S8; A0A075B6H6; P01834; S6B294; Q6PJF2; Q5EFE6; S6C4R6; Q569I7; Q6PIL8; S6AWD6; S6BGE9; S6B2C3; V9HW34; Q0KKI6; S6AWF4; Q7Z3Y4; S6AWE3; Q8TCD0	0	2	0.7715	0	1	1	MS2	52.8625	19.7	75	48.1223	14929	1_HUMAN.raw	0/0	3.37	0	0.0001611	23782	Not Used	No Quan Labels	55	57.3	45.2
	TRUE	Low	[R].ATGIPDR.[FL]	1xiTRAQ8plex [N-Term]		0.856609	0.545455	2	26	1	A2KBC6; Q6PJF2	A2KBC6 [186-192]; Q6PJF2 [76-82]	0	1033.59	Low	Low	Low	1.097	1.272	0.911	1.159	0.786	0.863	197.5	216.7	251.2	134.7					Not Unique	1.77	Low	0.2756	0.8136
		Checked	Confidence	Identifying Node	PSM Ambiguity	Annotated Sequence	Modifications	# Protein Groups	# Proteins	Master Protein Accessions	Protein Accessions	# Missed Cleavages	Charge	DeltaScore	DeltaCn	Rank	Search Engine Rank	MS Order	Isolation Interference [%]	Average Reporter S/N	Ion Inject Time [ms]	RT [min]	First Scan	Spectrum File	Ions Matched	XCorr	Percolator q-Value	Percolator PEP	Reporter Quan Result ID	Peptide Quan Usage	Quan Info	113	114	115	116	117
		TRUE	Low	Sequest HT (A2)	Unambiguous	[R].aTGIPDR.[FL]	N-Term(iTRAQ8plex)	2	26	A2KBC6; Q6PJF2	A2N2F4; A2KBC2; Q6P5S8; A2KBC7; A2KBC6; P01619; A2KBC0; A0A109PW74; A2NXP9; Q6PJF2; A2IPI2; A2KBC5; A2KBB9; Q6PIL8; A0A0X9V9D6; A2KBC3; A2KBC4; V9HW34; A2IPI3; Q9UL78; A2IPI5; A2KBC1; A2NB46; A0A0C4DH25; Q9UL86; A2KBC8	0	2	0.4407	0	1	1	MS2	49.727	66	20.084	18.0353	5904	1_HUMAN.raw	0/0	1.77	0.2756	0.8136	19414	Used	Not Unique	170.7	192.7	162.9	2.1
	TRUE	Low	[R].LLMFGSSSR.[A]	1xOxidation [M3]; 1xiTRAQ8plex [N-Term]		0.992941	0.916485	1	1	1	Q6PJF2	Q6PJF2 [67-75]	0	1317.71	Low	Low	Low															No Quan Values	0.5	Low	0.8699	1
		Checked	Confidence	Identifying Node	PSM Ambiguity	Annotated Sequence	Modifications	# Protein Groups	# Proteins	Master Protein Accessions	Protein Accessions	# Missed Cleavages	Charge	DeltaScore	DeltaCn	Rank	Search Engine Rank	MS Order	Isolation Interference [%]	Average Reporter S/N	Ion Inject Time [ms]	RT [min]	First Scan	Spectrum File	Ions Matched	XCorr	Percolator q-Value	Percolator PEP	Reporter Quan Result ID	Peptide Quan Usage	Quan Info	113	114	115	116	117
		TRUE	Low	Sequest HT (A2)	Rejected	[R].lLmFGSSSR.[A]	N-Term(iTRAQ8plex); M3(Oxidation)	1	1	Q6PJF2	Q6PJF2	0	2		0	5	5	MS2	0	13.6	75	20.2722	6906	1_HUMAN.raw	0/0	0.5	0.8699	1	20242	Not Used	Redundant	46.8	36.7	25.1
TRUE	High	Master Protein	Q59EP2	Angiotensinogen variant (Fragment) OS=Homo sapiens PE=2 SV=1	0	24.47	12.4236	4	6	4	1	491	53.7	6.42	High	High	High		183		AGT	1	cell communication;cell growth;cell organization and biogenesis;cell proliferation;cellular homeostasis;metabolic process;regulation of biological process;response to stimulus;transport	cytoplasm;extracellular	enzyme regulator activity;protein binding	Pf00079	1.561	1.136	0.641	0.728	0.88	1.374	148.6	232	168.8	250.6	0.874	0	25.97	4
	Checked	Confidence	Annotated Sequence	Modifications	Modifications in Master Proteins	Qvality PEP	Qvality q-value	# Protein Groups	# Proteins	# PSMs	Master Protein Accessions	Positions in Master Proteins	# Missed Cleavages	Theo. MH+ [Da]	Found in Sample: [S25] F4: 113, Sample	Found in Sample: [S26] F4: 114, Sample	Found in Sample: [S27] F4: 115, Sample	Abundance Ratio: (F4, 114) / (F4, 113)	Abundance Ratio: (F4, 115) / (F4, 113)	Abundance Ratio: (F4, 113) / (F4, 114)	Abundance Ratio: (F4, 115) / (F4, 114)	Abundance Ratio: (F4, 113) / (F4, 115)	Abundance Ratio: (F4, 114) / (F4, 115)	Abundances (Scaled): F4: 113, Sample	Abundances (Scaled): F4: 114, Sample	Abundances (Scaled): F4: 115, Sample	Abundances (Scaled): F4: 116, Sample	Abundances (Scaled): F4: 117, Sample	Abundances (Scaled): F4: 118, Sample	Abundances (Scaled): F4: 119, Sample	Abundances (Scaled): F4: 121, Sample	Quan Info	XCorr Sequest HT	Confidence Sequest HT	Percolator q-Value Sequest HT	Percolator PEP Sequest HT
	TRUE	High	[R].AAMVGMLANFLGFR.[I]	1xiTRAQ8plex [N-Term]		0.000332475	0	1	8	2	Q59EP2	Q59EP2 [109-122]	0	1801.98	High	High	High	1.459	1.099	0.685	0.753	0.91	1.328	157.5	229.9	173.1	239.5					Unique	4.01	High	0	3.05e-05
		Checked	Confidence	Identifying Node	PSM Ambiguity	Annotated Sequence	Modifications	# Protein Groups	# Proteins	Master Protein Accessions	Protein Accessions	# Missed Cleavages	Charge	DeltaScore	DeltaCn	Rank	Search Engine Rank	MS Order	Isolation Interference [%]	Average Reporter S/N	Ion Inject Time [ms]	RT [min]	First Scan	Spectrum File	Ions Matched	XCorr	Percolator q-Value	Percolator PEP	Reporter Quan Result ID	Peptide Quan Usage	Quan Info	113	114	115	116	117
		TRUE	High	Sequest HT (A2)	Unambiguous	[R].aAMVGMLANFLGFR.[I]	N-Term(iTRAQ8plex)	1	8	Q59EP2	Q86U78; Q53GY3; P01019; B4DE80; Q53YY1; Q59EP2; B2R5S1; B4E1B3	0	3	0.739	0	1	1	MS2	12.7859	5.8	75	50.0557	15834	1_HUMAN.raw	0/0	3.64	0	0.004991	24604	Used	Unique	17	19.7	9.7
		TRUE	High	Sequest HT (A2)	Unambiguous	[R].aAMVGMLANFLGFR.[I]	N-Term(iTRAQ8plex)	1	8	Q59EP2	Q86U78; Q53GY3; P01019; B4DE80; Q53YY1; Q59EP2; B2R5S1; B4E1B3	0	2	0.6658	0	1	1	MS2	20.747	125.7	75	50.0398	15827	1_HUMAN.raw	0/0	4.01	0	3.05e-05	24598	Used	Unique	296.6	451.2	248.8	8.6
	TRUE	High	[R].ADSQAQLLLSTVVGVFTAPGLHLK.[Q]	1xiTRAQ8plex [K/A]		1.37505e-06	0	1	11	1	Q59EP2	Q59EP2 [203-226]	0	3073.79	High	High	High	1.138	1.117	0.879	0.981	0.896	1.019	176.2	200.5	196.8	226.5					Unique	6.86	High	0	2.806e-08
		Checked	Confidence	Identifying Node	PSM Ambiguity	Annotated Sequence	Modifications	# Protein Groups	# Proteins	Master Protein Accessions	Protein Accessions	# Missed Cleavages	Charge	DeltaScore	DeltaCn	Rank	Search Engine Rank	MS Order	Isolation Interference [%]	Average Reporter S/N	Ion Inject Time [ms]	RT [min]	First Scan	Spectrum File	Ions Matched	XCorr	Percolator q-Value	Percolator PEP	Reporter Quan Result ID	Peptide Quan Usage	Quan Info	113	114	115	116	117
		TRUE	High	Sequest HT (A2)	Unambiguous	[R].aDSQAQLLLSTVVGVFTAPGLHLk.[Q]	N-Term(iTRAQ8plex); K24(iTRAQ8plex)	1	11	Q59EP2	A7L3A5; Q86U78; Q53GY3; P01019; Q53YY1; A7L3A4; A7L3A2; Q59EP2; A7L3A1; B2R5S1; B4E1B3	0	4	0.777	0	1	1	MS2	1.75258	22.9	75	49.5671	15608	1_HUMAN.raw	0/0	6.86	0	2.806e-08	24399	Used	Unique	60.4	70.7	50.6	1.4
	TRUE	High	[K].VLSALQAVQGLLVAQGR.[A]	1xiTRAQ8plex [N-Term]		4.18147e-05	0	1	6	2	Q59EP2	Q59EP2 [186-202]	0	2027.23	High	High	High	1.761	1.182	0.568	0.671	0.846	1.49	135.4	238.5	160.1	266					Unique	6.5	High	0	3.645e-05
		Checked	Confidence	Identifying Node	PSM Ambiguity	Annotated Sequence	Modifications	# Protein Groups	# Proteins	Master Protein Accessions	Protein Accessions	# Missed Cleavages	Charge	DeltaScore	DeltaCn	Rank	Search Engine Rank	MS Order	Isolation Interference [%]	Average Reporter S/N	Ion Inject Time [ms]	RT [min]	First Scan	Spectrum File	Ions Matched	XCorr	Percolator q-Value	Percolator PEP	Reporter Quan Result ID	Peptide Quan Usage	Quan Info	113	114	115	116	117
		TRUE	High	Sequest HT (A2)	Unambiguous	[K].vLSALQAVQGLLVAQGR.[A]	N-Term(iTRAQ8plex)	1	6	Q59EP2	Q86U78; Q53GY3; P01019; Q53YY1; Q59EP2; B4E1B3	0	3	0.7323	0	1	1	MS2	3.11013	17.9	75	49.615	15630	1_HUMAN.raw	0/0	6.5	0	3.645e-05	24419	Used	Unique	46.1	63.9	33.6
		TRUE	High	Sequest HT (A2)	Unambiguous	[K].vLSALQAVQGLLVAQGR.[A]	N-Term(iTRAQ8plex)	1	6	Q59EP2	Q86U78; Q53GY3; P01019; Q53YY1; Q59EP2; B4E1B3	0	2	0.7339	0	1	1	MS2	16.8504	132.3	75	49.6076	15626	1_HUMAN.raw	0/0	4.96	0	2.176e-06	24415	Used	Unique	275.7	519.2	251.8	11.4
	TRUE	Low	[K].LDTEDK.[L]	1xiTRAQ8plex [K6]		0.992941	0.940874	1	8	1	Q59EP2	Q59EP2 [101-106]	0	1024.55	Low	Low	Low	0.631	0.865	1.585	1.371	1.155	0.729	320.4	202.2	277.3						Unique	0.34	Low	0.9114	1
		Checked	Confidence	Identifying Node	PSM Ambiguity	Annotated Sequence	Modifications	# Protein Groups	# Proteins	Master Protein Accessions	Protein Accessions	# Missed Cleavages	Charge	DeltaScore	DeltaCn	Rank	Search Engine Rank	MS Order	Isolation Interference [%]	Average Reporter S/N	Ion Inject Time [ms]	RT [min]	First Scan	Spectrum File	Ions Matched	XCorr	Percolator q-Value	Percolator PEP	Reporter Quan Result ID	Peptide Quan Usage	Quan Info	113	114	115	116	117
		TRUE	Low	Sequest HT (A2)	Selected	[K].LDTEDk.[L]	K6(iTRAQ8plex)	1	8	Q59EP2	Q86U78; Q53GY3; P01019; B4DE80; Q53YY1; Q59EP2; B2R5S1; B4E1B3	0	2	0	0	1	1	MS2	60.837	2.2	75	21.0986	7192	1_HUMAN.raw	0/0	0.34	0.9114	1	20431	Used	Unique	7.7	5	5
TRUE	High	Master Protein	P02763	Alpha-1-acid glycoprotein 1 OS=Homo sapiens GN=ORM1 PE=1 SV=1	0	22.412	27.8607	5	8	3	1	201	23.5	5.02	High	High	High		5004		ORM1	9	defense response;regulation of biological process;response to stimulus;transport	extracellular;organelle lumen	protein binding	Pf00061	1.009	0.988	0.991	0.979	1.012	1.021	205.5	207.3	203.1	184.1	2.728	0	26.76	5
	Checked	Confidence	Annotated Sequence	Modifications	Modifications in Master Proteins	Qvality PEP	Qvality q-value	# Protein Groups	# Proteins	# PSMs	Master Protein Accessions	Positions in Master Proteins	# Missed Cleavages	Theo. MH+ [Da]	Found in Sample: [S25] F4: 113, Sample	Found in Sample: [S26] F4: 114, Sample	Found in Sample: [S27] F4: 115, Sample	Abundance Ratio: (F4, 114) / (F4, 113)	Abundance Ratio: (F4, 115) / (F4, 113)	Abundance Ratio: (F4, 113) / (F4, 114)	Abundance Ratio: (F4, 115) / (F4, 114)	Abundance Ratio: (F4, 113) / (F4, 115)	Abundance Ratio: (F4, 114) / (F4, 115)	Abundances (Scaled): F4: 113, Sample	Abundances (Scaled): F4: 114, Sample	Abundances (Scaled): F4: 115, Sample	Abundances (Scaled): F4: 116, Sample	Abundances (Scaled): F4: 117, Sample	Abundances (Scaled): F4: 118, Sample	Abundances (Scaled): F4: 119, Sample	Abundances (Scaled): F4: 121, Sample	Quan Info	XCorr Sequest HT	Confidence Sequest HT	Percolator q-Value Sequest HT	Percolator PEP Sequest HT
	TRUE	High	[K].WFYIASAFR.[N]			0.116532	0	2	2	1	P02763; P19652	P02763 [43-51]; P19652 [43-51]	0	1160.59	High	High	Not Found															No Quan Values	1.98	High	0	0.05497
		Checked	Confidence	Identifying Node	PSM Ambiguity	Annotated Sequence	Modifications	# Protein Groups	# Proteins	Master Protein Accessions	Protein Accessions	# Missed Cleavages	Charge	DeltaScore	DeltaCn	Rank	Search Engine Rank	MS Order	Isolation Interference [%]	Average Reporter S/N	Ion Inject Time [ms]	RT [min]	First Scan	Spectrum File	Ions Matched	XCorr	Percolator q-Value	Percolator PEP	Reporter Quan Result ID	Peptide Quan Usage	Quan Info	113	114	115	116	117
		TRUE	High	Sequest HT (A2)	Unambiguous	[K].WFYIASAFR.[N]		2	2	P02763; P19652	P02763; P19652	0	2	0.7071	0	1	1	MS2	3.53094	0.5	75	48.9844	15334	1_HUMAN.raw	0/0	1.98	0	0.05497	24150	Not Used	No Quan Labels	2.3	1.8
	TRUE	High	[K].TYMLAFDVNDEK.[N]	1xiTRAQ8plex [K/T]		0.00632176	0	1	1	1	P02763	P02763 [127-138]	0	2054.07	High	High	High	1.015	0.894	0.986	0.881	1.119	1.135	222.5	225.7	198.9	153					Unique	4.03	High	0	0.001302
		Checked	Confidence	Identifying Node	PSM Ambiguity	Annotated Sequence	Modifications	# Protein Groups	# Proteins	Master Protein Accessions	Protein Accessions	# Missed Cleavages	Charge	DeltaScore	DeltaCn	Rank	Search Engine Rank	MS Order	Isolation Interference [%]	Average Reporter S/N	Ion Inject Time [ms]	RT [min]	First Scan	Spectrum File	Ions Matched	XCorr	Percolator q-Value	Percolator PEP	Reporter Quan Result ID	Peptide Quan Usage	Quan Info	113	114	115	116	117
		TRUE	High	Sequest HT (A2)	Unambiguous	[K].tYMLAFDVNDEk.[N]	N-Term(iTRAQ8plex); K12(iTRAQ8plex)	1	1	P02763	P02763	0	3	0.6576	0	1	1	MS2	6.40471	66	75	48.0203	14881	1_HUMAN.raw	0/0	4.03	0	0.001302	23738	Used	Unique	193.5	202	129.8	2.4
	TRUE	High	[K].EQLGEFYEALDCLR.[I]	1xCarbamidomethyl [C12]; 1xiTRAQ8plex [N-Term]		0.000321795	0	1	1	1	P02763	P02763 [154-167]	0	2047.01	High	High	High	1.033	0.974	0.968	0.943	1.027	1.061	200.1	206.7	194.9	198.2					Unique	4.95	High	0	2.93e-05
		Checked	Confidence	Identifying Node	PSM Ambiguity	Annotated Sequence	Modifications	# Protein Groups	# Proteins	Master Protein Accessions	Protein Accessions	# Missed Cleavages	Charge	DeltaScore	DeltaCn	Rank	Search Engine Rank	MS Order	Isolation Interference [%]	Average Reporter S/N	Ion Inject Time [ms]	RT [min]	First Scan	Spectrum File	Ions Matched	XCorr	Percolator q-Value	Percolator PEP	Reporter Quan Result ID	Peptide Quan Usage	Quan Info	113	114	115	116	117
		TRUE	High	Sequest HT (A2)	Unambiguous	[K].eQLGEFYEALDcLR.[I]	N-Term(iTRAQ8plex); C12(Carbamidomethyl)	1	1	P02763	P02763	0	2	0.7434	0	1	1	MS2	3.02091	249.8	75	48.0741	14907	1_HUMAN.raw	0/0	4.95	0	2.93e-05	23762	Used	Unique	710.7	755.5	519.4	12.7
	TRUE	High	[K].WFYIASAFR.[N]	1xiTRAQ8plex [N-Term]		0.0468421	0	2	2	2	P02763; P19652	P02763 [43-51]; P19652 [43-51]	0	1464.79	High	High	High	2.049	1.085	0.488	0.53	0.921	1.887	168.2	344.5	182.5	104.8					Not Unique	2.87	High	0	0.01688
		Checked	Confidence	Identifying Node	PSM Ambiguity	Annotated Sequence	Modifications	# Protein Groups	# Proteins	Master Protein Accessions	Protein Accessions	# Missed Cleavages	Charge	DeltaScore	DeltaCn	Rank	Search Engine Rank	MS Order	Isolation Interference [%]	Average Reporter S/N	Ion Inject Time [ms]	RT [min]	First Scan	Spectrum File	Ions Matched	XCorr	Percolator q-Value	Percolator PEP	Reporter Quan Result ID	Peptide Quan Usage	Quan Info	113	114	115	116	117
		TRUE	High	Sequest HT (A2)	Unambiguous	[K].wFYIASAFR.[N]	N-Term(iTRAQ8plex)	2	2	P02763; P19652	P02763; P19652	0	3	0.576	0	1	1	MS2	1.31701	7.2	75	49.4053	15532	1_HUMAN.raw	0/0	2.5	0	0.07751	24330	Used	Not Unique	15	30.7	11.8
		TRUE	High	Sequest HT (A2)	Unambiguous	[K].wFYIASAFR.[N]	N-Term(iTRAQ8plex)	2	2	P02763; P19652	P02763; P19652	0	2	0.6864	0	1	1	MS2	4.002	434.5	14.292	49.4016	15530	1_HUMAN.raw	0/0	2.87	0	0.01688	24328	Used	Not Unique	883.3	1862.8	719.8	10.1
	TRUE	High	[R].YVGGQEHFAHLLILR.[D]	1xiTRAQ8plex [N-Term]		3.4681e-06	0	1	1	2	P02763	P02763 [109-123]	0	2057.16	High	High	High	0.933	1.101	1.071	1.18	0.908	0.847	209.4	195.5	230.6	164.5					Unique	5.59	High	0	9.111e-08
		Checked	Confidence	Identifying Node	PSM Ambiguity	Annotated Sequence	Modifications	# Protein Groups	# Proteins	Master Protein Accessions	Protein Accessions	# Missed Cleavages	Charge	DeltaScore	DeltaCn	Rank	Search Engine Rank	MS Order	Isolation Interference [%]	Average Reporter S/N	Ion Inject Time [ms]	RT [min]	First Scan	Spectrum File	Ions Matched	XCorr	Percolator q-Value	Percolator PEP	Reporter Quan Result ID	Peptide Quan Usage	Quan Info	113	114	115	116	117
		TRUE	High	Sequest HT (A2)	Unambiguous	[R].yVGGQEHFAHLLILR.[D]	N-Term(iTRAQ8plex)	1	1	P02763	P02763	0	3	0.7746	0	1	1	MS2	3.32052	62.3	75	49.6662	15655	1_HUMAN.raw	0/0	5.59	0	9.111e-08	24442	Used	Unique	177.5	171.5	147.5	1.9
		TRUE	High	Sequest HT (A2)	Unambiguous	[R].yVGGQEHFAHLLILR.[D]	N-Term(iTRAQ8plex)	1	1	P02763	P02763	0	4	0.7856	0	1	1	MS2	3.13091	24.2	33.015	49.6513	15647	1_HUMAN.raw	0/0	4.85	0	0.0001743	24434	Used	Unique	69.5	65.7	56.6	1.6
	TRUE	Low	[K].CEPLEK.[Q]	1xCarbamidomethyl [C1]; 1xiTRAQ8plex [K6]		0.907325	0.62788	2	2	1	P02763; P19652	P02763 [183-188]; P19652 [183-188]	0	1079.57	Low	Low	Low	0.377	1.266	2.655	3.36	0.79	0.298	302.8	114.1	383.2						Not Unique	1.18	Low	0.3754	0.8893
		Checked	Confidence	Identifying Node	PSM Ambiguity	Annotated Sequence	Modifications	# Protein Groups	# Proteins	Master Protein Accessions	Protein Accessions	# Missed Cleavages	Charge	DeltaScore	DeltaCn	Rank	Search Engine Rank	MS Order	Isolation Interference [%]	Average Reporter S/N	Ion Inject Time [ms]	RT [min]	First Scan	Spectrum File	Ions Matched	XCorr	Percolator q-Value	Percolator PEP	Reporter Quan Result ID	Peptide Quan Usage	Quan Info	113	114	115	116	117
		TRUE	Low	Sequest HT (A2)	Unambiguous	[K].cEPLEk.[Q]	C1(Carbamidomethyl); K6(iTRAQ8plex)	2	2	P02763; P19652	P02763; P19652	0	2	0.5508	0	1	1	MS2	0	7.5	75	18.3806	6061	1_HUMAN.raw	0/0	1.18	0.3754	0.8893	19543	Used	Not Unique	25.8	10	24.5
TRUE	High	Master Protein	S6B2A1	IgG L chain OS=Homo sapiens PE=2 SV=1	0	21.953	22.2826	3	7	1	1	184	20.4	5.52	High	High	High								protein binding	Pf07654, Pf07679, Pf07686	1.064	1.245	0.94	1.17	0.803	0.855	154.4	164.3	192.2	289.1	3.642	0	26.32	3
	Checked	Confidence	Annotated Sequence	Modifications	Modifications in Master Proteins	Qvality PEP	Qvality q-value	# Protein Groups	# Proteins	# PSMs	Master Protein Accessions	Positions in Master Proteins	# Missed Cleavages	Theo. MH+ [Da]	Found in Sample: [S25] F4: 113, Sample	Found in Sample: [S26] F4: 114, Sample	Found in Sample: [S27] F4: 115, Sample	Abundance Ratio: (F4, 114) / (F4, 113)	Abundance Ratio: (F4, 115) / (F4, 113)	Abundance Ratio: (F4, 113) / (F4, 114)	Abundance Ratio: (F4, 115) / (F4, 114)	Abundance Ratio: (F4, 113) / (F4, 115)	Abundance Ratio: (F4, 114) / (F4, 115)	Abundances (Scaled): F4: 113, Sample	Abundances (Scaled): F4: 114, Sample	Abundances (Scaled): F4: 115, Sample	Abundances (Scaled): F4: 116, Sample	Abundances (Scaled): F4: 117, Sample	Abundances (Scaled): F4: 118, Sample	Abundances (Scaled): F4: 119, Sample	Abundances (Scaled): F4: 121, Sample	Quan Info	XCorr Sequest HT	Confidence Sequest HT	Percolator q-Value Sequest HT	Percolator PEP Sequest HT
	TRUE	High	[R-].TVAAPSVFIFPPSDEQLK.[S]	1xiTRAQ8plex [K/T]		0.000714102	0	2	20	2	S6B2A1; Q6PJF2	S6B2A1 [135-152]; Q6PJF2 [130-147]	0	2554.44	High	High	High	1.201	1.241	0.833	1.033	0.806	0.968	232.4	279.2	288.4						Not Unique	4.94	High	0	8.098e-05
		Checked	Confidence	Identifying Node	PSM Ambiguity	Annotated Sequence	Modifications	# Protein Groups	# Proteins	Master Protein Accessions	Protein Accessions	# Missed Cleavages	Charge	DeltaScore	DeltaCn	Rank	Search Engine Rank	MS Order	Isolation Interference [%]	Average Reporter S/N	Ion Inject Time [ms]	RT [min]	First Scan	Spectrum File	Ions Matched	XCorr	Percolator q-Value	Percolator PEP	Reporter Quan Result ID	Peptide Quan Usage	Quan Info	113	114	115	116	117
		TRUE	High	Sequest HT (A2)	Unambiguous	[R-].tVAAPSVFIFPPSDEQLk.[S]	N-Term(iTRAQ8plex); K18(iTRAQ8plex)	2	20	S6B2A1; Q6PJF2	Q6GMX0; S6AWD3; S6B2A1; Q6P5S8; P01834; S6B294; Q6PJF2; Q5EFE6; S6C4R6; Q569I7; Q6PIL8; S6AWD6; S6BGE9; S6B2C3; V9HW34; Q0KKI6; S6AWF4; Q7Z3Y4; S6AWE3; Q8TCD0	0	4	0.7182	0	1	1	MS2	22.8472	16.4	75	47.7127	14736	1_HUMAN.raw	0/0	3.69	0	0.0001824	23606	Used	Not Unique	42.5	50.3	38.4
		TRUE	High	Sequest HT (A2)	Unambiguous	[R-].tVAAPSVFIFPPSDEQLk.[S]	N-Term(iTRAQ8plex); K18(iTRAQ8plex)	2	20	S6B2A1; Q6PJF2	Q6GMX0; S6AWD3; S6B2A1; Q6P5S8; P01834; S6B294; Q6PJF2; Q5EFE6; S6C4R6; Q569I7; Q6PIL8; S6AWD6; S6BGE9; S6B2C3; V9HW34; Q0KKI6; S6AWF4; Q7Z3Y4; S6AWE3; Q8TCD0	0	3	0.7874	0	1	1	MS2	43.9547	31.1	75	47.7145	14737	1_HUMAN.raw	0/0	4.94	0	8.098e-05	23607	Used	Not Unique	77.5	98	73.3
	TRUE	High	[K].SGTASVVCLLNNFYPR.[E]	1xCarbamidomethyl [C8]; 1xiTRAQ8plex [N-Term]		0.000143818	0	2	21	3	S6B2A1; Q6PJF2	S6B2A1 [153-168]; Q6PJF2 [148-163]	0	2102.1	High	High	High	1.306	0.915	0.766	0.701	1.093	1.427	189.4	247.3	173.3	189.9					Not Unique	5.58	High	0	1.049e-05
		Checked	Confidence	Identifying Node	PSM Ambiguity	Annotated Sequence	Modifications	# Protein Groups	# Proteins	Master Protein Accessions	Protein Accessions	# Missed Cleavages	Charge	DeltaScore	DeltaCn	Rank	Search Engine Rank	MS Order	Isolation Interference [%]	Average Reporter S/N	Ion Inject Time [ms]	RT [min]	First Scan	Spectrum File	Ions Matched	XCorr	Percolator q-Value	Percolator PEP	Reporter Quan Result ID	Peptide Quan Usage	Quan Info	113	114	115	116	117
		TRUE	High	Sequest HT (A2)	Unambiguous	[K].sGTASVVcLLNNFYPR.[E]	N-Term(iTRAQ8plex); C8(Carbamidomethyl)	2	21	S6B2A1; Q6PJF2	Q6GMX0; S6AWD3; S6B2A1; Q6P5S8; A0A075B6H6; P01834; S6B294; Q6PJF2; Q5EFE6; S6C4R6; Q569I7; Q6PIL8; S6AWD6; S6BGE9; S6B2C3; V9HW34; Q0KKI6; S6AWF4; Q7Z3Y4; S6AWE3; Q8TCD0	0	3	0.6583	0	1	1	MS2		14.2	75	51.9496	16540	1_HUMAN.raw	0/0	2.4	0	0.02667	25109	Used	Not Unique	42.7	40.6	30.4
		TRUE	High	Sequest HT (A2)	Unambiguous	[K].sGTASVVcLLNNFYPR.[E]	N-Term(iTRAQ8plex); C8(Carbamidomethyl)	2	21	S6B2A1; Q6PJF2	Q6GMX0; S6AWD3; S6B2A1; Q6P5S8; A0A075B6H6; P01834; S6B294; Q6PJF2; Q5EFE6; S6C4R6; Q569I7; Q6PIL8; S6AWD6; S6BGE9; S6B2C3; V9HW34; Q0KKI6; S6AWF4; Q7Z3Y4; S6AWE3; Q8TCD0	0	2	0.7658	0	1	1	MS2	0	80.9	75	48.2315	14980	1_HUMAN.raw	0/0	4.27	0	1.516e-05	23828	Used	Not Unique	208	293.5	140.1	5.5
		TRUE	High	Sequest HT (A2)	Unambiguous	[K].sGTASVVcLLNNFYPR.[E]	N-Term(iTRAQ8plex); C8(Carbamidomethyl)	2	21	S6B2A1; Q6PJF2	Q6GMX0; S6AWD3; S6B2A1; Q6P5S8; A0A075B6H6; P01834; S6B294; Q6PJF2; Q5EFE6; S6C4R6; Q569I7; Q6PIL8; S6AWD6; S6BGE9; S6B2C3; V9HW34; Q0KKI6; S6AWF4; Q7Z3Y4; S6AWE3; Q8TCD0	0	3	0.7312	0	1	1	MS2	27.236	20.8	75	48.2389	14984	1_HUMAN.raw	0/0	5.58	0	1.049e-05	23832	Used	Not Unique	53.4	74.4	38.2
	TRUE	High	[K].SGTASVVCLLNNFYPR.[E]	1xCarbamidomethyl [C8]		0.00122698	0	2	21	1	S6B2A1; Q6PJF2	S6B2A1 [153-168]; Q6PJF2 [148-163]	0	1797.9	High	High	High															No Quan Values	3.37	High	0	0.0001611
		Checked	Confidence	Identifying Node	PSM Ambiguity	Annotated Sequence	Modifications	# Protein Groups	# Proteins	Master Protein Accessions	Protein Accessions	# Missed Cleavages	Charge	DeltaScore	DeltaCn	Rank	Search Engine Rank	MS Order	Isolation Interference [%]	Average Reporter S/N	Ion Inject Time [ms]	RT [min]	First Scan	Spectrum File	Ions Matched	XCorr	Percolator q-Value	Percolator PEP	Reporter Quan Result ID	Peptide Quan Usage	Quan Info	113	114	115	116	117
		TRUE	High	Sequest HT (A2)	Unambiguous	[K].SGTASVVcLLNNFYPR.[E]	C8(Carbamidomethyl)	2	21	S6B2A1; Q6PJF2	Q6GMX0; S6AWD3; S6B2A1; Q6P5S8; A0A075B6H6; P01834; S6B294; Q6PJF2; Q5EFE6; S6C4R6; Q569I7; Q6PIL8; S6AWD6; S6BGE9; S6B2C3; V9HW34; Q0KKI6; S6AWF4; Q7Z3Y4; S6AWE3; Q8TCD0	0	2	0.7715	0	1	1	MS2	52.8625	19.7	75	48.1223	14929	1_HUMAN.raw	0/0	3.37	0	0.0001611	23782	Not Used	No Quan Labels	55	57.3	45.2
	TRUE	Medium	[R].ESGVPDR.[F]	1xiTRAQ8plex [N-Term]		0.416771	0.0123088	1	6	1	S6B2A1	S6B2A1 [81-87]	0	1063.57	High	High	High	1.064	1.245	0.94	1.17	0.803	0.855	154.4	164.3	192.2	289.1					Unique	2.06	High	0.003099	0.2944
		Checked	Confidence	Identifying Node	PSM Ambiguity	Annotated Sequence	Modifications	# Protein Groups	# Proteins	Master Protein Accessions	Protein Accessions	# Missed Cleavages	Charge	DeltaScore	DeltaCn	Rank	Search Engine Rank	MS Order	Isolation Interference [%]	Average Reporter S/N	Ion Inject Time [ms]	RT [min]	First Scan	Spectrum File	Ions Matched	XCorr	Percolator q-Value	Percolator PEP	Reporter Quan Result ID	Peptide Quan Usage	Quan Info	113	114	115	116	117
		TRUE	High	Sequest HT (A2)	Unambiguous	[R].eSGVPDR.[F]	N-Term(iTRAQ8plex)	1	6	S6B2A1	A0A0X9T0I7; S6B2A1; S6C4R6; A0A125QYY6; A0A0X9TDD0; P06312	0	2	0.4175	0	1	1	MS2	6.82381	103.1	75	14.6991	4452	1_HUMAN.raw	0/0	2.06	0.003099	0.2944	18237	Used	Unique	269.4	294.9	251.6	9.1
TRUE	High	Master Protein	V9GYM3	Apolipoprotein A-II OS=Homo sapiens GN=APOA2 PE=1 SV=1	0	21.3	31.5789	2	4	2	1	133	14.9	8.27	High	High	High			ENSG00000158874.11		1	metabolic process;transport	extracellular		Pf04711	1.17	1.358	0.854	1.161	0.736	0.862	138.7	162.3	188.4	310.6	2.162	0	21.51	2
	Checked	Confidence	Annotated Sequence	Modifications	Modifications in Master Proteins	Qvality PEP	Qvality q-value	# Protein Groups	# Proteins	# PSMs	Master Protein Accessions	Positions in Master Proteins	# Missed Cleavages	Theo. MH+ [Da]	Found in Sample: [S25] F4: 113, Sample	Found in Sample: [S26] F4: 114, Sample	Found in Sample: [S27] F4: 115, Sample	Abundance Ratio: (F4, 114) / (F4, 113)	Abundance Ratio: (F4, 115) / (F4, 113)	Abundance Ratio: (F4, 113) / (F4, 114)	Abundance Ratio: (F4, 115) / (F4, 114)	Abundance Ratio: (F4, 113) / (F4, 115)	Abundance Ratio: (F4, 114) / (F4, 115)	Abundances (Scaled): F4: 113, Sample	Abundances (Scaled): F4: 114, Sample	Abundances (Scaled): F4: 115, Sample	Abundances (Scaled): F4: 116, Sample	Abundances (Scaled): F4: 117, Sample	Abundances (Scaled): F4: 118, Sample	Abundances (Scaled): F4: 119, Sample	Abundances (Scaled): F4: 121, Sample	Quan Info	XCorr Sequest HT	Confidence Sequest HT	Percolator q-Value Sequest HT	Percolator PEP Sequest HT
	TRUE	High	[K].EPCVESLVSQYFQTVTDYGK.[D]	1xCarbamidomethyl [C3]; 1xiTRAQ8plex [K/E]		3.12528e-05	0	1	5	2	V9GYM3	V9GYM3 [60-79]	0	2958.5	High	High	High	1.018	1.384	0.982	1.36	0.723	0.736	143.4	146	198.5	312					Unique	6.32	High	0	1.291e-05
		Checked	Confidence	Identifying Node	PSM Ambiguity	Annotated Sequence	Modifications	# Protein Groups	# Proteins	Master Protein Accessions	Protein Accessions	# Missed Cleavages	Charge	DeltaScore	DeltaCn	Rank	Search Engine Rank	MS Order	Isolation Interference [%]	Average Reporter S/N	Ion Inject Time [ms]	RT [min]	First Scan	Spectrum File	Ions Matched	XCorr	Percolator q-Value	Percolator PEP	Reporter Quan Result ID	Peptide Quan Usage	Quan Info	113	114	115	116	117
		TRUE	High	Sequest HT (A2)	Unambiguous	[K].ePcVESLVSQYFQTVTDYGk.[D]	N-Term(iTRAQ8plex); C3(Carbamidomethyl); K20(iTRAQ8plex)	1	5	V9GYM3	V9GYS1; V9GYC1; V9GYM3; V9GYG9; P02652	0	3	0.788	0	1	1	MS2	3.25256	46.2	75	48.2951	15010	1_HUMAN.raw	0/0	6.32	0	1.291e-05	23855	Used	Unique	113.8	123.6	126.1	5.8
		TRUE	High	Sequest HT (A2)	Unambiguous	[K].ePcVESLVSQYFQTVTDYGk.[D]	N-Term(iTRAQ8plex); C3(Carbamidomethyl); K20(iTRAQ8plex)	1	5	V9GYM3	V9GYS1; V9GYC1; V9GYM3; V9GYG9; P02652	0	4	0.758	0	1	1	MS2	2.68892	40.4	75	48.2777	15002	1_HUMAN.raw	0/0	5.66	0	1.5e-06	23848	Used	Unique	107.9	108.6	104.1	2.9
	TRUE	High	[K].AGTELVNFLSYFVELGTQPATQ.[-]	1xiTRAQ8plex [N-Term]		5.07258e-05	0	1	3	2	V9GYM3	V9GYM3 [112-133]	0	2689.4	High	High	High	1.385	1.322	0.722	0.954	0.757	1.048	132.5	183.6	175.1	308.8					Unique	4.77	High	0	9.283e-06
		Checked	Confidence	Identifying Node	PSM Ambiguity	Annotated Sequence	Modifications	# Protein Groups	# Proteins	Master Protein Accessions	Protein Accessions	# Missed Cleavages	Charge	DeltaScore	DeltaCn	Rank	Search Engine Rank	MS Order	Isolation Interference [%]	Average Reporter S/N	Ion Inject Time [ms]	RT [min]	First Scan	Spectrum File	Ions Matched	XCorr	Percolator q-Value	Percolator PEP	Reporter Quan Result ID	Peptide Quan Usage	Quan Info	113	114	115	116	117
		TRUE	High	Sequest HT (A2)	Unambiguous	[K].aGTELVNFLSYFVELGTQPATQ.[-]	N-Term(iTRAQ8plex)	1	3	V9GYM3	V9GYM3; V9GYE3; P02652	0	2	0.8445	0	1	1	MS2	0	33.5	75	49.358	15509	1_HUMAN.raw	0/0	4.76	0	2.786e-06	24309	Used	Unique	77.6	110.4	76.9	3.3
		TRUE	High	Sequest HT (A2)	Unambiguous	[K].aGTELVNFLSYFVELGTQPATQ.[-]	N-Term(iTRAQ8plex)	1	3	V9GYM3	V9GYM3; V9GYE3; P02652	0	3	0.7589	0	1	1	MS2	2.50394	34.4	75	49.3617	15511	1_HUMAN.raw	0/0	4.77	0	9.283e-06	24311	Used	Unique	79.4	113.4	78.8	3.3
TRUE	High	Master Protein	C0JYY2	Apolipoprotein B (Including Ag(X) antigen) OS=Homo sapiens GN=APOB PE=4 SV=1	0	21.006	6.00482	28	35	27	1	4563	515.2	7.05	High	High	High		338		APOB	2	cell organization and biogenesis;cellular component movement;metabolic process;regulation of biological process;response to stimulus;transport	cytoplasm;cytoskeleton;cytosol;endosome;extracellular;Golgi;membrane;organelle lumen	protein binding;transporter activity	Pf01347, Pf04286, Pf06448, Pf09172, Pf12491, Pf13166	1.166	0.988	0.857	0.847	1.012	1.181	208.2	242.9	205.7	143.2	0.212	1	30.39	28
	Checked	Confidence	Annotated Sequence	Modifications	Modifications in Master Proteins	Qvality PEP	Qvality q-value	# Protein Groups	# Proteins	# PSMs	Master Protein Accessions	Positions in Master Proteins	# Missed Cleavages	Theo. MH+ [Da]	Found in Sample: [S25] F4: 113, Sample	Found in Sample: [S26] F4: 114, Sample	Found in Sample: [S27] F4: 115, Sample	Abundance Ratio: (F4, 114) / (F4, 113)	Abundance Ratio: (F4, 115) / (F4, 113)	Abundance Ratio: (F4, 113) / (F4, 114)	Abundance Ratio: (F4, 115) / (F4, 114)	Abundance Ratio: (F4, 113) / (F4, 115)	Abundance Ratio: (F4, 114) / (F4, 115)	Abundances (Scaled): F4: 113, Sample	Abundances (Scaled): F4: 114, Sample	Abundances (Scaled): F4: 115, Sample	Abundances (Scaled): F4: 116, Sample	Abundances (Scaled): F4: 117, Sample	Abundances (Scaled): F4: 118, Sample	Abundances (Scaled): F4: 119, Sample	Abundances (Scaled): F4: 121, Sample	Quan Info	XCorr Sequest HT	Confidence Sequest HT	Percolator q-Value Sequest HT	Percolator PEP Sequest HT
	TRUE	High	[K].GFEPTLEALFGK.[Q]	1xiTRAQ8plex [K/G]		0.00633896	0	1	6	1	C0JYY2	C0JYY2 [696-707]	0	1917.09	High	High	High	1.19	1.318	0.84	1.107	0.759	0.903	129.1	153.6	170.1	347.1					Unique	3.1	High	0	0.001309
		Checked	Confidence	Identifying Node	PSM Ambiguity	Annotated Sequence	Modifications	# Protein Groups	# Proteins	Master Protein Accessions	Protein Accessions	# Missed Cleavages	Charge	DeltaScore	DeltaCn	Rank	Search Engine Rank	MS Order	Isolation Interference [%]	Average Reporter S/N	Ion Inject Time [ms]	RT [min]	First Scan	Spectrum File	Ions Matched	XCorr	Percolator q-Value	Percolator PEP	Reporter Quan Result ID	Peptide Quan Usage	Quan Info	113	114	115	116	117
		TRUE	High	Sequest HT (A2)	Unambiguous	[K].gFEPTLEALFGk.[Q]	N-Term(iTRAQ8plex); K12(iTRAQ8plex)	1	6	C0JYY2	A8K479; A8MUN2; Q7Z7Q0; E1A689; C0JYY2; P04114	0	2	0.6194	0	1	1	MS2	0	47.9	75	48.6518	15178	1_HUMAN.raw	0/0	3.1	0	0.001309	24008	Used	Unique	117.5	143.9	116.2	5.7
	TRUE	High	[K].FSVPAGIVIPSFQALTAR.[F]	1xiTRAQ8plex [N-Term]		0.0322548	0	1	4	1	C0JYY2	C0JYY2 [3869-3886]	0	2178.26	High	High	High	1.195	1.093	0.837	0.914	0.915	1.094	243.3	290.8	265.9						Unique	2.91	High	0	0.01042
[truncated: 52,177 more rows]

## Sheet: Rats
Checked	Protein FDR Confidence	Master	Accession	Description	Exp. q-value	Sum PEP Score	Coverage	# Peptides	# PSMs	# Unique Peptides	# Protein Groups	# AAs	MW [kDa]	calc. pI	Found in Sample: 116	Found in Sample: 117	Found in Sample: 118	Found in Sample: 119	Found in Sample: 121	Modifications	Entrez Gene ID	Gene ID	Ensembl Gene ID	Chromosome	Biological Process	Cellular Component	Molecular Function	Pfam IDs	Abundance Ratio: (F7, 117) / (F7, 116)	Abundance Ratio: (F7, 118) / (F7, 116)	Abundance Ratio: (F7, 119) / (F7, 116)	Abundance Ratio: (F7, 121) / (F7, 116)	Abundance Ratio: (F7, 116) / (F7, 117)	Abundance Ratio: (F7, 118) / (F7, 117)	Abundance Ratio: (F7, 119) / (F7, 117)	Abundance Ratio: (F7, 121) / (F7, 117)	Abundance Ratio: (F7, 116) / (F7, 118)	Abundance Ratio: (F7, 117) / (F7, 118)	Abundance Ratio: (F7, 119) / (F7, 118)	Abundance Ratio: (F7, 121) / (F7, 118)	Abundance Ratio: (F7, 116) / (F7, 119)	Abundance Ratio: (F7, 117) / (F7, 119)	Abundance Ratio: (F7, 118) / (F7, 119)	Abundance Ratio: (F7, 121) / (F7, 119)	Abundance Ratio: (F7, 116) / (F7, 121)	Abundance Ratio: (F7, 117) / (F7, 121)	Abundance Ratio: (F7, 118) / (F7, 121)	Abundance Ratio: (F7, 119) / (F7, 121)	Abundances (Scaled): F7: 113, Sample
[truncated: 66,381 more rows]
[truncated: 11 more columns]

[truncated: 4 more sheets: Penguins, Dolphins, Settings, README]
